# Supplementary material for: A multi-factor trafficking site on the spliceosome remodeling enzyme BRR2 recruits C9ORF78 to regulate alternative splicing
Source: Nat Commun. 2022 Mar 3;13:1132. doi: 10.1038/s41467-022-28754-2 (PMC8894380; doi:10.1038/s41467-022-28754-2)
Supplement: Supplementary file 4 — Supplementary Data 1 [file 41467_2022_28754_MOESM4_ESM.xlsx]

## Sheet: legend
Supplementary Table 2: RMATS analysis of C9ORF78 siRNA knockdown
Abbreviation	Meaning
SE	significantly altered skipped exons (si control versus si C9ORF78)
MXE	significantly altered mutually exclusive exons (si control versus si C9ORF78)
A5SS	significantly altered alternative 5' splice sites (si control versus si C9ORF78)
A3SS	significantly altered alternative 3' splice sites (si control versus si C9ORF78)
RI	significantly altered retended introns (si control versus si C9ORF78)
EE	exonic enhancer
ES	exonic silencer
PValueCvsSI	P value si control versus si C9ORF78
DPSI_CvsSI	Delta PSI si control versus si C9ORF78
InclReads	inclusion reads
SkipReads	skipping reads
JR	junktion reads

## Sheet: SE
	geneSymbol	chr	strand	exonStart_0base	exonEnd	upstreamES	upstreamEE	downstreamES	downstreamEE	PValueCvsSI	DPSI_CvsSI	PSI_CTRL1	PSI_CTRL2	PSI_CTRL3	PSI_siC9orf78_1	PSI_siC9orf78_2	PSI_siC9orf78_3	InclReadsCTRL1	InclReadsCTRL2	InclReadsCTRL3	SkipReadsCTRL1	SkipReadsCTRL2	SkipReadsCTRL3	InclReadsSI1	InclReadsSI2	InclReadsSI3	SkipReadsSI1	SkipReadsSI2	SkipReadsSI3	JR
94502	EVI5	chr1	-	92663419	92663452	92636201	92636336	92665938	92665955	4.37378e-05	0.409	0.561	0.53	0.73	0.076	0.294	0.223	17	15	12	12	12	4	1	6	7	11	13	22	132
46189	GGA1	chr22	+	37613032	37613191	37609059	37609154	37614189	37614274	0.00456114	0.392	1.0	0.713	0.765	0.246	0.29	0.765	14	19	25	0	5	5	4	5	10	8	8	2	105
46916	CSGALNACT2	chr10	+	43154896	43155810	43138485	43138567	43175950	43176032	1.887e-08	0.388	1.0	1.0	1.0	0.824	0.616	0.397	17	20	11	0	0	0	19	26	24	1	4	9	131
89913	EDC3	chr15	-	74676940	74677022	74674960	74675142	74687090	74687179	2.02027e-06	0.382	0.647	0.692	0.533	0.239	0.193	0.294	14	20	16	6	7	11	8	7	9	20	23	17	158
80087	JMJD1C	chr10	-	63219877	63219983	63217206	63217331	63264650	63264764	9.95388e-05	0.362	0.787	0.721	0.838	0.399	0.454	0.407	20	14	7	4	4	1	9	9	13	10	8	14	113
46185	GGA1	chr22	+	37613023	37613191	37608959	37609154	37614189	37614274	0.0091585	0.362	1.0	0.738	0.776	0.324	0.286	0.818	15	22	27	0	5	5	6	5	14	8	8	2	117
100254	WASH3P	chr15	+	101971822	101972049	101966069	101966223	101972407	101972465	0.00100029	0.353	0.836	1.0	0.901	0.275	0.685	0.719	18	10	16	2	0	1	2	23	18	3	6	4	103
75859	GINS1	chr20	+	25417103	25417202	25407726	25407895	25425210	25425327	0.000557662	0.352	0.75	0.36	0.653	0.349	0.146	0.212	16	9	15	4	12	6	5	5	5	7	22	14	120
74359	ANK2	chr4	+	113348275	113348308	113345899	113346022	113350227	113350249	1.69919e-05	0.351	0.575	0.443	0.503	0.247	0.22	0.0	18	15	18	12	17	16	8	5	0	22	16	20	167
111144	PTBP2	chr1	+	96806418	96806452	96804784	96804939	96806865	96806958	0	0.312	0.707	0.771	0.782	0.443	0.403	0.478	226	244	224	84	65	56	84	70	96	95	93	94	1431
49542	MIGA1	chr1	+	77859313	77859386	77858937	77859056	77861223	77861322	1.13168e-05	0.312	1.0	0.898	1.0	0.484	0.78	0.698	8	22	8	0	2	0	7	22	23	6	5	8	111
94147	NGLY1	chr3	-	25736308	25736400	25733871	25733982	25737333	25737455	3.54297e-05	0.302	0.689	0.847	0.713	0.458	0.502	0.382	29	29	26	10	4	8	31	25	17	28	19	21	247
55425	GPCPD1	chr20	-	5586193	5586269	5584280	5584322	5593326	5593411	5.67038e-06	0.296	0.542	0.664	0.748	0.322	0.388	0.356	49	67	26	33	27	7	31	39	27	52	49	39	446
97302	ERVK13-1	chr16	-	2669410	2669561	2663081	2663407	2671344	2671405	0.00750691	0.296	0.769	0.545	0.823	0.262	0.487	0.499	20	9	7	4	5	1	8	10	9	15	7	6	101
102189	UAP1L1	chr9	+	137078049	137078254	137077500	137077821	137078501	137078677	0.000326816	0.287	0.613	0.627	0.664	0.3	0.438	0.304	24	17	20	9	6	6	13	21	14	18	16	19	183
12754	HDAC7	chr12	-	47802223	47802274	47798784	47798972	47819766	47819785	0.0044058	0.284	0.687	0.581	0.411	0.461	0.208	0.157	18	13	9	7	8	11	17	8	5	17	26	23	162
49191	MAPKAP1	chr9	-	125669817	125669907	125585554	125585727	125706970	125707212	0.000234559	0.283	0.709	0.658	0.666	0.418	0.458	0.309	19	20	13	6	8	5	14	22	18	15	20	31	191
43561	DGLUCY	chr14	+	91204705	91204867	91199756	91199905	91215404	91215793	2.09719e-06	0.28	1.0	1.0	0.921	0.675	0.711	0.694	13	16	18	0	0	1	16	19	7	5	5	2	102
66169	ITGAV	chr2	+	186633328	186633374	186625472	186625587	186636081	186636207	6.52056e-05	0.278	0.945	0.846	1.0	0.661	0.565	0.73	20	19	11	1	3	0	18	12	25	8	8	8	133
40102	FER	chr5	+	108954728	108954932	108946129	108946222	108959224	108959347	5.30148e-05	0.276	0.949	0.893	1.0	0.563	0.728	0.723	31	42	22	1	3	0	13	18	22	6	4	5	167
5348	PRPSAP2	chr17	+	18859339	18859475	18857783	18857853	18865468	18865564	2.90931e-08	0.275	1.0	1.0	1.0	0.719	0.565	0.892	25	20	17	0	0	0	26	17	12	7	9	1	134
84160	G3BP2	chr4	-	75724055	75724176	75694797	75694929	75724275	75724375	0.00017142	0.27	0.781	1.0	0.865	0.587	0.461	0.789	10	24	9	2	0	1	16	6	21	8	5	4	106
16590	LRCH2	chrX	-	115130154	115130199	115123944	115124002	115149826	115149943	0.000124348	0.269	0.921	0.85	0.839	0.709	0.449	0.644	27	26	12	2	4	2	28	15	27	10	16	13	182
18057	ZBTB49	chr4	+	4306137	4306184	4301988	4303091	4313040	4313114	0.00433683	0.269	0.708	0.776	0.645	0.393	0.509	0.419	14	12	21	5	3	10	12	12	5	16	10	6	126
16014	ARHGAP12	chr10	-	31854065	31854206	31843460	31843586	31861394	31861658	1.09535e-06	0.267	1.0	1.0	1.0	0.505	0.773	0.92	21	17	23	0	0	0	12	10	17	8	2	1	111
28623	NEDD8	chr14	-	24231651	24231737	24226604	24228712	24232249	24232325	0.000191285	0.267	0.778	0.903	1.0	0.823	0.564	0.493	9	12	15	2	1	0	24	10	15	4	6	12	110
27115	TM2D1	chr1	-	61724287	61724425	61723712	61723772	61724919	61725050	0.000952547	0.266	0.506	0.266	0.542	0.193	0.186	0.136	21	9	19	14	17	11	7	4	3	20	12	13	150
77422	SH3YL1	chr2	-	224863	224920	218148	219001	229965	230044	0.00355899	0.266	0.476	0.666	0.359	0.332	0.212	0.16	13	19	12	12	8	18	13	8	5	22	25	22	177
88078	SNAP91	chr6	-	83556142	83556245	83552879	83554285	83560103	83560208	0.00665788	0.266	0.448	0.58	0.713	0.32	0.358	0.264	12	13	10	11	7	3	12	15	13	19	20	27	162
53221	RAPGEF2	chr4	+	159344035	159344059	159343280	159343404	159345105	159345329	1.78228e-05	0.265	0.722	0.723	0.64	0.445	0.459	0.385	28	31	25	10	11	13	26	33	21	30	36	31	295
69745	HELZ	chr17	-	67195418	67195470	67190156	67190355	67201128	67201185	0.0026165	0.254	0.917	0.773	0.749	0.51	0.605	0.561	13	12	7	1	3	2	11	18	12	9	10	8	106
7507	VLDLR	chr9	+	2651414	2651498	2650369	2650516	2651873	2651954	0.0019988	0.248	0.375	0.262	0.501	0.084	0.216	0.094	10	5	9	13	11	7	2	6	2	17	17	15	114
79822	ADPGK	chr15	-	72774871	72775097	72760406	72760527	72783245	72783731	1.51493e-05	0.247	0.844	1.0	1.0	0.686	0.666	0.752	19	20	16	2	0	0	23	21	16	6	6	3	132
4013	FIP1L1	chr4	+	53440581	53440608	53399729	53399839	53442652	53442707	3.12934e-07	0.244	0.957	1.0	1.0	0.647	0.846	0.733	24	10	29	1	0	0	12	18	18	6	3	6	127
119778	APH1A	chr1	-	150267956	150267991	150267355	150267478	150268697	150269015	0.000771107	0.244	0.926	0.758	0.877	0.518	0.594	0.717	14	7	16	1	2	2	12	18	17	10	11	6	116
51295	WHAMMP3	chr15	+	22672306	22672465	22671456	22671607	22672689	22672859	0.00543571	0.243	0.052	0.154	0.662	0.0	0.071	0.068	1	5	6	12	18	2	0	2	2	21	17	18	104
16217	ATRX	chrX	-	77681519	77684593	77676225	77676298	77688817	77688927	0.00722624	0.243	0.856	0.727	0.701	0.605	0.596	0.353	67	60	53	1	2	2	69	50	80	4	3	13	404
56661	GK	chrX	+	30697731	30697749	30696616	30696683	30700413	30700449	3.50046e-07	0.242	0.435	0.471	0.449	0.204	0.166	0.258	31	33	19	38	35	22	19	16	21	70	76	57	437
94156	NGLY1	chr3	-	25739576	25739799	25733871	25733982	25751097	25751263	8.37868e-08	0.24	0.838	0.768	0.786	0.592	0.463	0.618	117	139	109	13	24	17	137	116	113	54	77	40	956
116766	MEF2C	chr5	-	88761268	88761328	88760987	88761125	88804597	88804801	0.000866679	0.237	0.926	0.87	0.789	0.647	0.641	0.586	15	8	9	1	1	2	11	15	17	5	7	10	101
72837	SREK1	chr5	+	66156064	66158932	66153462	66153490	66159218	66159334	0.00797378	0.237	0.759	1.0	0.876	0.678	0.59	0.656	100	66	75	3	0	1	67	61	101	3	4	5	486
16931	FAM208B	chr10	+	5717658	5717750	5684837	5685175	5720543	5720611	4.1585e-05	0.235	0.89	0.838	0.944	0.688	0.661	0.619	53	54	22	5	8	1	26	28	34	9	11	16	267
12723	TBC1D32	chr6	-	121299445	121299505	121294569	121294660	121303616	121303761	0.000794834	0.234	0.932	0.952	0.87	0.943	0.604	0.504	33	24	8	2	1	1	20	11	11	1	6	9	127
94146	NGLY1	chr3	-	25736003	25736149	25733871	25733982	25751097	25751263	7.43849e-14	0.233	0.905	0.86	0.877	0.674	0.584	0.684	184	219	180	13	24	17	166	161	129	54	77	40	1264
96688	CCNT2	chr2	+	134945888	134945975	134939001	134939062	134946100	134946146	0.000868201	0.23	0.436	0.249	0.508	0.181	0.14	0.181	23	12	12	23	28	9	12	9	14	42	43	49	276
71063	PC	chr11	-	66954248	66954436	66952295	66952468	66958321	66958370	9.50527e-07	0.228	0.38	0.305	0.218	0.058	0.088	0.073	16	15	10	16	21	22	3	6	5	30	38	39	221
83714	AUH	chr9	-	91217276	91217327	91213959	91214425	91220804	91220919	0.000416028	0.227	0.782	0.977	0.744	0.641	0.602	0.58	21	49	34	5	1	10	23	23	21	11	13	13	224
40350	AC011448.1	chr19	+	19532631	19532740	19527700	19527770	19535033	19535144	0.0083017	0.227	0.687	0.443	0.441	0.203	0.391	0.295	21	13	14	7	12	13	8	7	8	23	8	14	148
55113	AC008966.1	chr5	+	53112239	53113034	53109841	53110148	53113858	53115123	0.000385956	0.226	1.0	1.0	0.823	0.509	0.739	0.897	29	25	34	0	0	2	19	31	32	5	3	1	181
46706	RBM15	chr1	+	110345538	110345649	110338505	110342268	110346307	110346677	0.00512061	0.226	0.432	0.652	0.446	0.335	0.267	0.249	25	18	21	24	7	19	18	10	15	26	20	33	236
85723	ANP32B	chr9	+	98002275	98002387	97998555	97998678	98004934	98005135	0.000231658	0.225	0.384	0.393	0.344	0.179	0.088	0.179	6	16	13	7	18	18	9	4	3	30	30	10	164
79488	DAP3	chr1	+	155709032	155709125	155687984	155688192	155709772	155709824	0.00925073	0.225	0.859	0.828	0.92	0.696	0.774	0.462	16	19	15	2	3	1	12	18	9	4	4	8	111
75236	STRADA	chr17	-	63723297	63723326	63714005	63714108	63726637	63726695	4.47553e-06	0.224	0.048	0.233	0.439	0.048	0.0	0.0	1	4	12	18	12	14	1	0	0	18	11	14	105
3751	AGFG2	chr7	+	100556593	100556626	100555666	100555735	100562258	100562379	8.0467e-05	0.218	0.337	0.265	0.347	0.176	0.031	0.087	13	6	13	23	15	22	9	1	4	38	28	38	210
71218	MEIS2	chr15	-	37096288	37096407	37095563	37095614	37097966	37098199	0.000564069	0.218	0.823	0.816	0.821	0.613	0.615	0.579	26	31	32	4	5	5	31	29	25	14	13	13	228
90590	MAP4K3	chr2	-	39307942	39308005	39299742	39299801	39309460	39309519	9.13572e-05	0.217	0.574	0.494	0.548	0.39	0.264	0.311	49	26	22	30	22	15	31	20	29	40	46	53	383
59545	SRRM3	chr7	+	76283523	76283602	76282963	76283101	76285614	76287288	0.00368606	0.217	0.774	0.67	0.735	0.442	0.604	0.481	26	18	28	6	7	8	12	27	27	12	14	23	208
105468	SUZ12	chr17	+	31940285	31940332	31937017	31937520	31966146	31966196	0.00160605	0.216	0.909	0.891	0.722	0.633	0.526	0.714	23	19	12	2	2	4	28	18	26	14	14	9	171
15032	C6orf136	chr6	+	30647605	30647846	30647185	30647303	30649557	30649913	1.91482e-05	0.215	0.484	0.444	0.318	0.193	0.154	0.254	44	36	43	26	25	51	29	22	40	67	67	65	515
37944	PXK	chr3	+	58369430	58369478	58332902	58333090	58382513	58382678	0.00131439	0.214	0.812	0.882	0.819	0.619	0.598	0.655	10	26	21	2	3	4	17	19	22	9	11	10	154
81720	C4orf33	chr4	+	129109306	129109358	129102601	129102791	129109472	129109672	0.000633431	0.213	0.571	0.541	0.663	0.394	0.407	0.336	25	29	30	16	21	13	29	29	22	38	36	37	325
84260	KIAA1958	chr9	+	112617870	112617954	112574056	112575251	112645649	112645822	0.000757221	0.213	0.394	0.269	0.251	0.148	0.055	0.072	5	8	6	6	17	14	4	2	3	18	27	30	140
4565	SERGEF	chr11	-	18010070	18010139	18007940	18008076	18012850	18012898	0.00679472	0.213	0.468	0.611	0.631	0.484	0.298	0.289	26	29	40	24	15	19	15	12	9	13	23	18	243
117150	KANSL2	chr12	-	48661194	48661243	48660365	48660619	48662559	48662592	0.000972709	0.212	0.612	0.548	0.515	0.407	0.285	0.348	33	24	42	18	17	34	16	13	18	20	28	29	292
18799	ADGRE5	chr19	+	14396341	14396473	14390923	14391079	14397657	14397804	0.00682728	0.212	0.533	0.782	0.787	0.519	0.489	0.457	28	31	32	17	6	6	28	29	40	18	21	33	289
77613	AC097478.1	chr4	+	89691284	89691405	89681511	89681684	89719825	89720172	4.36598e-08	0.211	0.952	1.0	0.968	0.797	0.814	0.677	28	21	42	1	0	1	55	80	56	10	13	19	326
48067	SNX16	chr8	-	81840197	81840443	81839611	81840082	81842121	81842217	0.000110612	0.208	0.414	0.155	0.255	0.109	0.091	0.0	9	5	5	7	15	8	4	2	0	18	11	31	115
112756	ZNF420	chr19	+	37096030	37096115	37090994	37091121	37127127	37130311	1.60965e-06	0.207	0.189	0.115	0.318	0.0	0.0	0.0	6	3	3	20	18	5	0	0	0	24	21	13	113
109261	RANBP17	chr5	+	170914166	170914240	170910968	170911134	170919440	170919613	6.14199e-05	0.206	0.939	0.941	0.94	0.546	0.8	0.856	58	40	39	3	2	2	27	30	37	18	6	5	267
92316	HESX1	chr3	-	57199761	57200028	57198752	57198952	57226295	57226521	0.000446156	0.206	0.859	1.0	0.932	0.708	0.787	0.679	23	24	26	2	0	1	23	21	16	5	3	4	148
119864	CNOT9	chr2	+	218582970	218583086	218568579	218568978	218587585	218587695	8.17444e-06	0.205	1.0	1.0	1.0	0.783	0.932	0.669	20	15	14	0	0	0	15	19	14	3	1	5	106
102459	CDK4	chr12	-	57750922	57751090	57749453	57749504	57752174	57752276	2.88117e-05	0.204	0.43	0.445	0.415	0.258	0.228	0.192	33	30	31	28	24	28	19	23	16	35	50	43	360
52681	MCM4	chr8	+	47961130	47961214	47960897	47961014	47964573	47964712	0.000189865	0.202	0.862	1.0	0.951	0.792	0.709	0.706	40	23	25	5	0	1	39	25	37	8	8	12	223
108961	NEPRO	chr3	-	113011044	113011406	113008170	113008430	113013952	113014032	0.000947806	0.202	0.861	0.898	1.0	0.716	0.822	0.616	55	39	32	4	2	0	39	51	39	7	5	11	284
101108	EMSY	chr11	+	76454748	76454790	76453313	76453388	76458182	76458358	0.00467852	0.202	0.467	0.418	0.208	0.092	0.238	0.157	17	18	9	17	22	30	3	10	7	26	28	33	220
3959	C19orf12	chr19	-	29705273	29705394	29702841	29702977	29715124	29715275	0.00633384	0.202	0.333	0.348	0.314	0.056	0.169	0.163	7	6	9	10	8	14	1	6	3	12	21	11	108
46685	UBAP2	chr9	-	33973182	33973237	33963725	33963791	33986759	33986837	0.000121086	0.201	0.694	0.722	0.705	0.545	0.491	0.481	43	40	48	16	13	17	44	48	34	31	42	31	407
37395	MPP5	chr14	+	67254203	67254310	67241341	67241533	67269700	67269764	0.00266512	0.201	0.329	0.356	0.254	0.21	0.099	0.027	10	6	6	15	8	13	9	3	1	25	20	27	143
61508	TP53INP1	chr8	-	94932069	94932107	94925971	94930728	94939859	94940220	0.00584476	0.201	0.272	0.326	0.425	0.134	0.246	0.039	8	6	10	19	11	12	4	7	1	23	19	22	142
48065	SNX16	chr8	-	81829429	81829516	81823791	81823940	81839611	81839751	4.04521e-06	0.2	1.0	0.942	0.945	0.851	0.736	0.699	14	21	22	0	1	1	37	36	30	5	10	10	187
9577	SZT2	chr1	+	43432727	43432799	43432476	43432604	43432988	43433095	0.000162012	0.2	1.0	1.0	0.883	0.677	0.811	0.795	12	28	28	0	0	3	13	16	24	5	3	5	137
44094	CEP290	chr12	-	88115477	88115570	88115097	88115182	88117032	88117145	4.64426e-06	0.199	0.098	0.194	0.379	0.046	0.0	0.027	1	6	8	7	19	10	1	0	1	16	12	28	109
57604	TBC1D14	chr4	+	7004843	7004924	7001144	7001251	7010652	7010777	6.6671e-06	0.198	0.947	0.974	0.899	0.797	0.747	0.682	45	47	34	2	1	3	45	30	30	9	8	11	265
77423	SH3YL1	chr2	-	224867	224920	218796	219001	229965	230044	0.00366856	0.198	0.261	0.389	0.298	0.162	0.12	0.072	5	6	9	12	8	18	5	4	2	22	25	22	138
60754	ZNF782	chr9	-	96844889	96845016	96827079	96827181	96854087	96854360	0.00495594	0.198	0.778	0.923	1.0	0.808	0.646	0.652	15	34	14	3	2	0	18	13	16	3	5	6	129
35821	FUBP1	chr1	-	77947452	77947547	77946529	77946576	77949154	77949300	0.00425236	0.197	0.574	0.59	0.705	0.28	0.489	0.509	71	57	82	40	30	26	20	58	41	39	46	30	540
16289	NCOR1	chr17	-	16198600	16198719	16194461	16194639	16215653	16216091	3.67605e-06	0.196	1.0	1.0	1.0	0.859	0.8	0.752	23	13	9	0	0	0	17	28	17	2	5	4	118
52397	CYTH1	chr17	-	78696006	78696009	78692416	78692493	78698268	78698380	0.000107083	0.195	0.767	0.825	0.862	0.664	0.616	0.59	30	38	44	9	8	7	40	47	32	20	29	22	326
46988	AKT1	chr14	-	104793126	104793304	104792597	104792722	104795483	104795504	0.00217597	0.195	0.443	0.598	0.447	0.234	0.355	0.313	33	38	31	26	16	24	18	29	24	37	33	33	342
75956	ZNF691	chr1	+	42849564	42849742	42849290	42849413	42850949	42852473	0.000597549	0.194	0.973	0.912	0.868	0.533	0.735	0.902	58	66	42	1	4	4	31	53	44	17	12	3	335
115215	NAP1L1	chr12	-	76074202	76074239	76067370	76067473	76084566	76084612	0.00466027	0.194	0.768	0.768	0.576	0.502	0.612	0.416	41	41	26	11	11	17	34	39	36	30	22	45	353
85225	PRIM2	chr6	+	57507386	57507454	57382030	57382168	57537439	57537625	2.61755e-05	0.193	0.914	0.871	0.906	0.626	0.691	0.795	52	58	71	4	7	6	39	44	38	19	16	8	362
65150	CLASP1	chr2	-	121409023	121409047	121407470	121407715	121410865	121410969	2.90948e-05	0.193	0.389	0.316	0.258	0.14	0.119	0.126	22	21	12	32	42	32	9	6	9	51	41	58	335
9526	STRN3	chr14	-	30929200	30929311	30912006	30912182	30935162	30935304	0.00192122	0.193	0.55	0.72	0.529	0.402	0.367	0.45	57	60	37	34	17	24	35	31	46	38	39	41	459
36849	ZNF529	chr19	-	36551876	36551977	36543615	36548322	36554669	36554796	0.00129254	0.192	0.299	0.272	0.446	0.207	0.153	0.082	8	9	14	14	18	13	7	8	5	20	33	42	191
53500	R3HDM1	chr2	+	135641535	135641790	135638895	135639122	135645378	135645527	2.18319e-08	0.191	0.539	0.55	0.57	0.339	0.355	0.392	130	165	187	60	73	76	96	106	117	101	104	98	1313
73758	APH1B	chr15	+	63287423	63287546	63286557	63286628	63302344	63302472	1.83775e-06	0.191	1.0	1.0	0.908	0.871	0.694	0.77	19	14	14	0	0	1	38	48	33	4	15	7	193
64764	SPAST	chr2	+	32098800	32098891	32089521	32089605	32114637	32114825	0.000324001	0.191	0.767	0.88	0.867	0.625	0.649	0.667	30	48	51	7	5	6	37	29	34	17	12	13	289
35962	FKTN	chr9	+	105619933	105620061	105607818	105607951	105635050	105635148	0.0065311	0.19	0.792	0.962	0.871	0.583	0.831	0.641	38	36	29	7	1	3	18	28	28	9	4	11	212
117113	FZD3	chr8	+	28499932	28499978	28494255	28494343	28502669	28503202	0.00548619	0.188	0.933	0.831	0.867	0.784	0.634	0.648	16	17	15	1	3	2	21	16	17	5	8	8	129
8945	UBXN2B	chr8	+	58413298	58413371	58411358	58411469	58416849	58416953	0.00929643	0.188	0.473	0.513	0.488	0.437	0.187	0.287	19	21	19	17	16	16	27	12	15	28	42	30	262
51734	FOXP1	chr3	-	70972010	70972676	70970735	70970805	70976940	70977042	5.58989e-05	0.187	0.958	0.927	1.0	0.888	0.781	0.656	73	82	62	1	2	0	77	69	43	3	6	7	425
48462	MTF2	chr1	+	93127231	93127299	93119332	93119401	93133702	93133808	0.000106364	0.187	0.9	0.945	1.0	0.792	0.83	0.662	22	21	15	2	1	0	28	24	24	6	4	10	157
77865	TANC2	chr17	+	63412679	63412709	63411997	63412130	63413542	63413634	0.000436308	0.187	0.254	0.199	0.233	0.054	0.0	0.07	3	3	5	8	11	15	1	0	2	16	16	24	104
46987	AKT1	chr14	-	104793126	104793210	104792597	104792722	104795483	104795751	0.00550991	0.187	0.351	0.568	0.369	0.215	0.249	0.262	18	27	18	26	16	24	13	14	15	37	33	33	274
94855	NASP	chr1	+	45606481	45606591	45591222	45591270	45614292	45614366	0.00631698	0.186	0.226	0.467	0.254	0.14	0.14	0.109	6	12	7	15	10	15	4	4	4	18	18	24	137
68465	EFCAB14	chr1	-	46688352	46688544	46686783	46686870	46689586	46689691	8.76542e-07	0.185	0.771	0.839	0.868	0.708	0.644	0.57	127	180	183	23	21	17	143	119	124	36	40	57	1070
112163	CEP57L1	chr6	+	109129303	109129492	109095561	109095575	109140420	109140675	0.00150408	0.185	0.275	0.323	0.323	0.077	0.093	0.197	13	7	14	21	9	18	3	3	8	22	18	20	156
100184	ZC3H11A	chr1	+	203796450	203796601	203795653	203795775	203801574	203801628	0.00872328	0.185	0.79	0.939	1.0	0.704	0.742	0.727	17	23	6	3	1	0	25	13	16	7	3	4	118
90324	EPB41	chr1	+	29060421	29060484	29053103	29053312	29064981	29065158	3.5611e-08	0.184	0.773	0.757	0.731	0.583	0.547	0.579	173	237	151	42	63	46	100	92	118	59	63	71	1215
111931	ZNF708	chr19	-	21306817	21306941	21294542	21294739	21309245	21309341	1.82657e-06	0.184	0.136	0.204	0.298	0.086	0.0	0.0	4	8	6	18	22	10	2	0	0	15	26	17	128
56642	ADGRB2	chr1	-	31755998	31756815	31744647	31744731	31763883	31763922	0.00188225	0.184	1.0	0.824	0.928	0.783	0.728	0.689	34	35	48	0	2	1	27	40	33	2	4	4	230
109111	PHACTR4	chr1	+	28457831	28457859	28407409	28407463	28459084	28459239	0.000352619	0.183	0.322	0.322	0.213	0.176	0.048	0.084	14	14	8	27	27	27	7	2	2	30	36	20	214
60671	NVL	chr1	-	224326390	224326464	224317877	224317925	224330070	224330137	0.00783544	0.183	0.815	0.828	0.957	0.715	0.807	0.529	22	42	28	4	7	1	25	26	21	8	5	15	204
47689	ATF7IP	chr12	+	14423908	14425473	14365631	14365827	14434336	14434423	8.12382e-06	0.182	1.0	1.0	0.895	0.878	0.748	0.724	45	86	53	0	0	1	135	111	131	3	6	8	579
39349	CCNL2	chr1	-	1392789	1392803	1390765	1390865	1393395	1393460	3.8767e-05	0.182	0.447	0.537	0.545	0.326	0.316	0.342	60	51	64	71	42	51	45	42	37	89	87	68	707
75	DLG1	chr3	-	197161639	197161738	197142717	197142768	197194424	197194589	0.000340484	0.181	0.624	0.662	0.655	0.52	0.465	0.412	73	60	43	33	23	17	39	51	42	27	44	45	497
76678	PPIA	chr7	+	44800423	44800543	44799391	44799480	44801286	44801624	0.00101063	0.181	0.531	0.592	0.684	0.393	0.474	0.396	73	55	76	46	27	25	40	48	34	44	38	37	543
13197	PGAP1	chr2	-	196864986	196865080	196847002	196848037	196872440	196872549	0.00924922	0.181	0.774	0.962	0.731	0.603	0.727	0.595	27	33	25	6	1	7	22	21	27	11	6	14	200
18726	FNIP1	chr5	-	131710577	131710661	131709200	131709272	131716564	131716656	0.0040354	0.18	0.61	0.577	0.576	0.519	0.293	0.411	42	42	40	21	24	23	29	26	42	21	49	47	406
3958	C19orf12	chr19	-	29705273	29705394	29702841	29702977	29708253	29708423	7.37292e-05	0.179	1.0	0.902	1.0	0.708	0.781	0.877	14	26	26	0	2	0	17	25	20	5	5	2	142
108179	TRAPPC9	chr8	-	140426614	140426641	140405576	140405698	140435111	140435240	0.00150055	0.179	0.512	0.495	0.437	0.366	0.273	0.268	32	32	22	28	30	26	29	18	14	46	44	35	356
103736	HOXA11-AS	chr7	+	27186108	27186263	27184506	27185084	27188600	27189169	2.10088e-05	0.178	0.949	1.0	0.957	0.827	0.674	0.872	28	25	34	1	0	1	29	22	31	4	7	3	185
47429	RP9P	chr7	-	32930077	32930108	32921338	32921430	32942869	32943038	2.56088e-05	0.178	0.956	1.0	0.896	0.721	0.751	0.845	24	30	19	1	0	2	20	20	18	7	6	3	150
93498	TRAPPC13	chr5	+	65655635	65655653	65652500	65652545	65658367	65658501	0.000176145	0.178	0.621	0.644	0.624	0.398	0.496	0.462	59	67	58	34	35	33	42	50	30	60	48	33	549
51396	DENND1A	chr9	-	123387729	123387858	123383654	123383913	123403401	123403490	0.0015691	0.178	0.23	0.425	0.116	0.045	0.102	0.091	6	18	6	14	17	32	2	6	5	30	37	35	208
98029	ATP9B	chr18	+	79375393	79375426	79373897	79374101	79377246	79378142	0.000166628	0.177	0.187	0.333	0.328	0.087	0.086	0.144	12	15	19	47	27	35	4	5	8	38	48	43	301
49975	GIGYF2	chr2	+	232700584	232700654	232697304	232697392	232703423	232703489	0.000333256	0.177	0.662	0.686	0.605	0.48	0.417	0.525	70	62	53	29	23	28	58	37	64	51	42	47	564
72131	KIZ	chr20	+	21132096	21132159	21126006	21126204	21161870	21162507	0.00283578	0.177	0.937	1.0	0.869	0.722	0.553	1.0	18	8	16	1	0	2	22	12	15	7	8	0	109
82650	PHF3	chr6	+	63684128	63685911	63679999	63680161	63691736	63692043	0.00703802	0.177	0.749	0.87	0.869	0.604	0.662	0.691	104	140	92	5	3	2	106	82	140	10	6	9	699
50356	RHBDD1	chr2	+	226839408	226839627	226836043	226836087	226864603	226864711	0.00926939	0.177	0.355	0.524	0.397	0.255	0.246	0.243	20	21	16	21	11	14	16	13	15	27	23	27	224
16013	ARHGAP12	chr10	-	31852516	31852597	31843460	31843586	31861394	31861658	4.0033e-06	0.176	1.0	1.0	1.0	0.684	0.855	0.934	16	16	29	0	0	0	22	15	18	8	2	1	127
82651	PHF3	chr6	+	63684128	63685911	63679999	63680161	63694580	63694690	6.97155e-05	0.176	1.0	1.0	0.858	0.574	0.858	0.899	46	63	42	0	0	1	47	42	62	5	1	1	310
84407	ARF4	chr3	-	57583897	57584007	57575547	57575673	57597073	57597325	0.000150263	0.176	0.196	0.347	0.103	0.037	0.046	0.034	4	8	3	12	11	19	2	2	2	38	30	42	173
15733	CDK19	chr6	-	110638648	110638706	110632029	110632161	110667433	110667574	0.000913756	0.176	0.863	0.945	0.944	0.694	0.859	0.67	15	41	20	2	2	1	19	29	17	7	4	7	164
92347	CHD9	chr16	+	53319812	53319951	53318211	53318340	53321525	53321563	0.00361912	0.175	0.406	0.146	0.226	0.095	0.054	0.105	13	4	6	13	16	14	4	1	5	26	12	29	143
100521	EFNA5	chr5	-	107387234	107387315	107376888	107381376	107387705	107387771	8.65035e-07	0.174	1.0	0.922	0.976	0.806	0.863	0.708	44	45	51	0	3	1	58	48	40	11	6	13	320
54612	SLC25A14	chrX	+	130350645	130350731	130349247	130349345	130358639	130358735	6.40022e-08	0.172	0.79	0.811	0.808	0.661	0.616	0.617	203	177	184	42	32	34	143	124	114	57	60	55	1225
58189	MYCBP2	chr13	-	77103208	77103310	77098775	77099013	77118339	77118462	1.89989e-05	0.172	0.191	0.306	0.304	0.054	0.199	0.032	13	26	17	41	44	29	3	12	3	39	36	67	330
46184	GGA1	chr22	+	37613023	37613191	37608844	37608903	37614189	37614274	1.51011e-09	0.171	0.176	0.264	0.235	0.029	0.043	0.089	14	19	25	42	34	52	4	5	11	85	71	72	434
116057	MEGF11	chr15	-	66128305	66128411	66123898	66124000	66253604	66253737	0.00536262	0.171	1.0	1.0	1.0	0.942	0.922	0.624	10	15	28	0	0	0	22	16	9	1	1	4	106
58306	PARP11	chr12	-	3863835	3863957	3829889	3830018	3873211	3873355	0.00631233	0.171	0.573	0.566	0.652	0.439	0.481	0.358	34	33	29	18	18	11	32	30	29	29	23	37	323
37461	HMBOX1	chr8	+	28980070	28980156	28970042	28970519	29009071	29009182	0.00690227	0.171	1.0	0.833	0.937	0.678	0.735	0.845	21	32	19	0	5	1	19	25	28	7	7	4	168
5679	C20orf96	chr20	-	276792	276879	270862	271267	277043	277145	0.00120635	0.169	0.91	0.903	1.0	0.81	0.866	0.63	13	24	24	1	2	0	22	25	11	4	3	5	134
81459	GNPDA2	chr4	-	44722083	44722242	44718308	44718410	44726473	44726545	7.12206e-06	0.168	0.971	0.945	0.962	0.841	0.737	0.797	51	53	39	1	2	1	65	43	48	8	10	8	329
85948	GPM6A	chr4	-	175812190	175812249	175701574	175701767	176002308	176002332	5.58688e-05	0.168	0.268	0.173	0.264	0.016	0.075	0.111	14	5	9	32	20	21	1	4	9	50	41	60	266
77659	NAA16	chr13	+	41336649	41336756	41328723	41328843	41358303	41358473	0.00156337	0.168	0.905	0.944	0.802	0.807	0.711	0.629	13	23	11	1	1	2	17	30	23	3	9	10	143
110911	TPRKB	chr2	-	73732583	73732700	73731905	73732285	73734527	73734591	0.00164541	0.168	0.622	0.58	0.616	0.47	0.359	0.485	55	48	49	24	25	22	37	39	34	30	50	26	439
47222	SEC11A	chr15	-	84687624	84687774	84670724	84670782	84716024	84716063	0.000149042	0.166	0.881	0.812	0.938	0.806	0.669	0.657	89	65	68	8	10	3	81	91	72	13	30	25	555
23265	SYDE2	chr1	-	85182097	85183200	85169043	85169225	85190056	85190752	0.0066803	0.166	1.0	0.701	1.0	0.691	0.688	0.824	24	22	9	0	2	0	21	31	22	2	3	1	137
113523	NUMA1	chr11	-	72012894	72016260	72010785	72010854	72016407	72016530	1.54254e-05	0.165	1.0	0.941	1.0	0.938	0.702	0.805	146	194	165	0	1	0	186	202	203	1	7	4	1109
40315	ITGB3BP	chr1	-	63447564	63447614	63446805	63446856	63453917	63453974	3.49049e-09	0.164	0.404	0.487	0.496	0.301	0.283	0.311	277	373	321	350	336	280	179	137	146	356	298	277	3330
81863	PRKAA2	chr1	+	56691393	56691487	56645321	56645481	56692357	56692502	0.000114993	0.164	0.911	0.959	0.924	0.745	0.757	0.799	27	31	16	2	1	1	50	41	47	13	10	9	248
30658	GPSM2	chr1	+	108914337	108914408	108904124	108904254	108918612	108918789	2.25757e-11	0.163	0.945	0.982	1.0	0.811	0.821	0.807	127	137	94	6	2	0	90	85	83	17	15	16	672
84620	RALGAPA1	chr14	-	35700161	35700302	35689835	35690003	35721687	35721849	1.535e-05	0.163	0.312	0.107	0.18	0.036	0.0	0.074	14	6	10	21	34	31	2	0	4	36	26	34	218
2467	THAP9-AS1	chr4	-	82897988	82898062	82893008	82894847	82900076	82900223	2.35234e-05	0.163	0.426	0.481	0.366	0.268	0.27	0.247	74	90	57	80	78	79	38	35	40	83	76	98	828
79860	RPS24	chr10	+	78040203	78040225	78037193	78037304	78040614	78040696	1.11022e-16	0.162	0.421	0.436	0.463	0.258	0.277	0.298	1996	2095	2066	2552	2526	2229	1121	1055	987	3007	2564	2167	24365
76179	ADAM22	chr7	+	88171543	88171561	88168136	88168227	88181504	88181605	3.97563e-07	0.162	0.975	0.953	1.0	0.825	0.885	0.733	41	64	50	1	3	0	40	49	35	8	6	12	309
7167	CEP44	chr4	+	174316529	174316567	174316165	174316290	174317334	174318665	0.00176401	0.162	0.894	0.947	0.911	0.842	0.75	0.674	19	20	23	2	1	2	24	27	21	4	8	9	160
85012	CEP152	chr15	-	48748442	48748610	48744895	48744992	48752348	48752469	4.8447e-06	0.161	1.0	1.0	1.0	0.779	0.885	0.852	32	40	26	0	0	0	22	24	45	4	2	5	200
101338	NUP214	chr9	+	131192207	131192292	131189052	131189131	131197215	131197843	0.000915075	0.16	0.819	0.914	0.855	0.649	0.774	0.686	58	68	53	10	5	7	38	66	42	16	15	15	393
121701	MAPK8IP3	chr16	+	1758147	1758159	1748601	1748720	1759957	1760015	0.00179532	0.16	0.969	0.914	0.877	0.692	0.876	0.713	32	33	37	1	3	5	21	44	31	9	6	12	234
48061	SNX16	chr8	-	81815324	81815394	81803091	81803228	81823791	81823940	0.00397689	0.16	0.913	0.871	0.855	0.764	0.717	0.679	13	25	29	1	3	4	48	47	34	12	15	13	244
57610	TBC1D14	chr4	+	7009876	7009948	7001144	7001251	7010652	7010777	1.20408e-05	0.159	0.94	0.979	0.927	0.814	0.788	0.767	39	58	47	2	1	3	49	37	45	9	8	11	309
10174	GTPBP10	chr7	+	90352815	90353009	90346664	90346774	90374301	90374354	0.000103414	0.159	0.93	0.926	1.0	0.925	0.704	0.749	44	41	39	2	2	0	61	47	54	3	12	11	316
60099	DDHD1	chr14	-	53093315	53093444	53091784	53091932	53103682	53103856	0.00110536	0.159	0.812	0.928	0.812	0.64	0.736	0.698	37	55	31	6	3	5	51	60	43	20	15	13	339
30426	CUEDC1	chr17	-	57869121	57869193	57866473	57866544	57871285	57871365	0.00248185	0.158	0.924	0.942	0.936	0.693	0.823	0.811	15	20	18	1	1	1	14	23	16	5	4	3	121
92789	ZNF559-ZNF177	chr19	+	9333014	9333113	9324694	9324780	9337795	9338017	0.00893728	0.158	0.334	0.212	0.143	0.035	0.153	0.028	6	5	4	9	14	18	1	6	1	21	25	26	136
7983	MARK1	chr1	+	220598330	220598379	220581064	220581118	220615938	220615995	0.00124758	0.157	0.945	1.0	0.873	0.788	0.703	0.857	20	15	16	1	0	2	26	11	28	6	4	4	133
9527	STRN3	chr14	-	30929200	30929311	30913523	30913657	30935162	30935304	0.00393822	0.157	0.615	0.621	0.507	0.374	0.39	0.509	70	72	48	32	32	34	41	36	47	50	41	33	536
75782	PCBP1-AS1	chr2	-	70055713	70055910	70051016	70051305	70085546	70085575	0.00858609	0.157	0.305	0.325	0.287	0.232	0.031	0.184	8	8	8	11	10	12	3	1	6	6	19	16	108
6603	BAZ1A	chr14	-	34786125	34786221	34785776	34786001	34792774	34792921	7.77556e-08	0.156	0.825	0.878	0.887	0.688	0.702	0.731	137	162	145	22	17	14	172	143	208	59	46	58	1183
9709	UBQLN1	chr9	-	83678440	83678599	83666349	83669327	83682950	83683066	8.15928e-05	0.156	1.0	1.0	1.0	0.835	0.805	0.891	19	19	18	0	0	0	31	19	25	4	3	2	140
88199	ERO1B	chr1	-	236243421	236243495	236236277	236236398	236252049	236252091	0.0001666	0.156	0.951	0.865	0.957	0.804	0.739	0.762	48	32	28	2	4	1	41	53	40	8	15	10	282
21222	REXO5	chr16	+	20824438	20824527	20821761	20821902	20825832	20825871	0.000208914	0.156	0.663	0.568	0.555	0.42	0.468	0.43	153	116	97	60	68	60	64	72	51	68	63	52	924
71219	MEIS2	chr15	-	37096288	37096430	37095563	37095614	37097966	37098199	0.000666723	0.156	0.871	0.885	0.882	0.695	0.742	0.734	40	57	55	4	5	5	47	55	53	14	13	13	361
112159	CEP57L1	chr6	+	109106034	109106090	109095109	109095575	109140420	109140675	0.00089041	0.156	0.138	0.36	0.086	0.037	0.0	0.078	4	6	2	21	9	18	1	0	2	22	18	20	123
40956	UAP1	chr1	+	162592731	162592782	162590322	162590511	162597791	162597858	9.58785e-07	0.155	0.59	0.631	0.673	0.464	0.481	0.483	160	190	190	95	95	79	168	140	154	166	129	141	1707
13749	SLIT2	chr4	+	20525148	20525172	20524013	20524177	20528948	20529099	1.14031e-05	0.155	0.756	0.751	0.74	0.603	0.603	0.575	144	196	138	43	60	45	64	97	73	39	59	50	1008
37961	PXK	chr3	+	58410089	58410159	58409531	58409618	58424751	58425151	0.000671311	0.155	0.874	0.87	0.911	0.768	0.786	0.637	60	58	63	7	7	5	49	50	39	12	11	18	379
37821	AC096537.1	chr1	-	224615203	224615427	224611403	224611592	224615611	224615736	0.000716832	0.155	1.0	1.0	0.901	0.774	0.811	0.851	12	12	16	0	0	1	18	15	20	3	2	2	101
83340	ATG9A	chr2	-	219229009	219229174	219228433	219228485	219229534	219229618	0.0049971	0.155	0.824	0.838	0.795	0.659	0.72	0.614	51	32	42	7	4	7	45	32	42	15	8	17	302
46664	UBAP2	chr9	-	33956078	33956146	33953284	33953474	33960825	33960878	5.54662e-05	0.154	0.6	0.677	0.614	0.514	0.446	0.47	94	108	84	51	42	43	91	89	98	70	90	90	950
25570	PPP3CC	chr8	+	22539468	22539498	22532920	22533018	22540614	22541056	5.98107e-05	0.154	0.371	0.321	0.393	0.199	0.183	0.241	35	37	42	54	71	59	24	22	23	88	89	66	610
247	MAX	chr14	-	65101545	65101572	65093497	65093815	65102508	65102690	0.000130948	0.154	1.0	0.923	1.0	0.865	0.749	0.846	22	26	14	0	2	0	21	13	30	3	4	5	140
92418	FAM135A	chr6	+	70426438	70426532	70415290	70415376	70452491	70452565	0.000548799	0.154	1.0	1.0	0.82	0.603	0.848	0.908	9	19	12	0	0	2	14	22	13	7	3	1	102
29323	OSBPL6	chr2	+	178339671	178339764	178338990	178339094	178349223	178349389	0.000615337	0.153	0.441	0.545	0.477	0.322	0.332	0.349	61	58	55	59	37	46	38	54	50	61	83	71	673
86864	PLAGL1	chr6	-	143966157	143966285	143964786	143964818	143968906	143968978	0.00384388	0.153	0.713	0.619	0.739	0.437	0.599	0.575	71	58	89	20	25	22	62	64	85	56	30	44	626
95895	ATG16L1	chr2	+	233273720	233273777	233272965	233273052	233274675	233274778	0.00485823	0.153	0.538	0.554	0.583	0.42	0.384	0.412	50	31	50	36	21	30	25	23	25	29	31	30	381
116698	IFT122	chr3	+	129463559	129463626	129451913	129451998	129469341	129469417	0.000473493	0.152	1.0	1.0	1.0	0.845	0.867	0.831	20	18	15	0	0	0	20	16	12	3	2	2	108
2266	FSD1L	chr9	+	105484380	105484502	105468192	105468324	105506398	105506475	0.000915082	0.152	1.0	1.0	1.0	0.681	0.94	0.924	7	24	12	0	0	0	15	22	17	5	1	1	104
17208	MCM9	chr6	-	118856370	118856545	118829047	118829250	118894026	118894356	0.0060967	0.152	0.788	0.791	0.822	0.693	0.58	0.672	47	36	73	8	6	10	43	35	39	12	16	12	337
105471	SUZ12	chr17	+	31947616	31947685	31937017	31937520	31966146	31966196	3.41046e-06	0.151	0.965	0.967	0.922	0.802	0.736	0.862	67	73	58	2	2	4	70	48	69	14	14	9	430
121798	ST3GAL6	chr3	+	98784944	98785040	98773919	98773983	98791840	98791993	0.000178548	0.151	0.919	1.0	1.0	0.711	0.914	0.841	15	20	25	1	0	0	13	28	21	4	2	3	132
77663	NAA16	chr13	+	41355143	41355216	41328723	41328843	41358303	41358473	0.00173685	0.151	0.939	0.949	0.839	0.879	0.652	0.743	19	23	13	1	1	2	27	21	36	3	9	10	165
79709	HID1	chr17	-	74963770	74963910	74962964	74963081	74964482	74964632	0.00846518	0.151	0.918	0.845	0.92	0.745	0.827	0.659	33	16	17	2	2	1	30	42	17	7	6	6	179
33620	NUP62	chr19	-	49927693	49927815	49907542	49909884	49929416	49929504	0.000147929	-0.151	0.822	0.665	0.718	0.861	0.923	0.873	65	67	61	10	24	17	131	101	126	15	6	13	636
115250	EBF3	chr10	-	129840843	129841032	129840244	129840442	129842115	129842171	0.00712851	-0.151	0.805	0.648	0.803	0.95	0.797	0.963	27	27	40	4	9	6	31	32	42	1	5	1	225
104223	CROCCP2	chr1	-	16642766	16642850	16633094	16633346	16643027	16643145	1.84992e-09	-0.152	0.862	0.783	0.898	1.0	1.0	1.0	56	37	68	7	8	6	80	81	64	0	0	0	407
93899	TPD52L2	chr20	+	63875815	63875875	63873667	63873816	63882718	63882820	8.20547e-07	-0.152	0.473	0.483	0.41	0.631	0.563	0.628	154	140	127	143	125	152	253	235	207	123	152	102	1913
61544	CYBC1	chr17	-	82446622	82446696	82445250	82445960	82450699	82450734	0.000138489	-0.152	0.667	0.86	0.961	1.0	1.0	0.944	15	23	31	6	3	1	18	18	21	0	0	1	137
87339	TBX19	chr1	+	168305007	168305196	168300421	168300483	168308741	168308877	0.000237844	-0.152	0.902	0.871	0.771	1.0	1.0	1.0	30	22	22	2	2	4	10	20	4	0	0	0	116
54069	REPIN1	chr7	+	150369670	150369868	150368789	150368941	150371227	150371392	0.000328004	-0.152	0.438	0.403	0.353	0.61	0.472	0.567	96	65	107	74	58	118	138	95	124	53	64	57	1049
7169	CEP44	chr4	+	174317334	174318665	174316165	174316290	174331481	174332293	4.44543e-06	-0.153	0.039	0.019	0.031	0.084	0.227	0.238	4	2	3	18	19	17	7	8	17	14	5	10	124
50763	ANKRD36	chr2	+	97179860	97179933	97179737	97179766	97181597	97181626	1.41674e-05	-0.153	0.865	0.849	0.828	1.0	1.0	1.0	24	35	24	3	5	4	16	14	16	0	0	0	141
28733	PLD3	chr19	+	40365717	40365930	40348684	40348768	40366383	40366510	0.00042245	-0.153	0.763	0.86	0.717	0.937	0.941	0.921	22	21	52	4	2	12	51	55	40	2	2	2	265
106806	AL590094.1	chr1	-	90837549	90837765	90789397	90789487	90851482	90851600	0.00642871	-0.153	0.123	0.154	0.101	0.166	0.386	0.284	8	5	6	33	16	31	12	13	15	35	12	22	208
93759	CHD8	chr14	-	21430800	21431643	21428963	21429335	21431810	21431858	0.00976871	-0.153	0.596	0.589	0.694	0.773	0.805	0.759	79	82	52	14	15	6	65	79	84	5	5	7	493
114588	RPS9	chr19	+	54206552	54206724	54201486	54201609	54207397	54207522	1.53396e-08	-0.154	0.536	0.514	0.569	0.683	0.68	0.718	302	212	318	166	127	153	448	481	489	132	144	122	3094
113183	LRCH4	chr7	-	100577085	100577389	100576693	100577005	100577496	100577558	0.00242824	-0.154	0.744	0.724	0.817	0.967	0.893	0.886	41	37	63	7	7	7	60	84	63	1	5	4	379
114142	TTLL3	chr3	+	9816073	9816202	9813247	9813345	9826996	9827072	0.00298379	-0.154	0.946	0.863	0.606	1.0	0.97	0.906	25	27	22	1	3	10	26	46	55	0	1	4	220
31694	OGA	chr10	-	101793685	101793744	101792838	101792943	101797979	101798017	6.23603e-06	-0.155	0.0	0.0	0.0	0.23	0.047	0.188	0	0	0	23	11	27	5	1	5	14	17	18	121
101781	IL17RB	chr3	+	53852870	53852997	53849654	53849795	53856843	53856986	3.17576e-05	-0.155	0.894	0.688	0.953	1.0	1.0	1.0	24	22	29	2	7	1	11	24	17	0	0	0	137
10661	RUNX1	chr21	-	34834409	34834601	34799300	34799462	34859473	34859578	0.0079239	-0.155	0.753	0.88	0.661	1.0	0.817	0.941	20	24	16	4	2	5	27	22	26	0	3	1	150
61541	CYBC1	chr17	-	82446622	82446692	82445863	82445960	82450699	82450728	0.000124067	-0.156	0.67	0.844	0.962	1.0	1.0	0.944	15	20	31	6	3	1	17	17	21	0	0	1	132
106733	RCOR3	chr1	+	211312354	211312487	211304010	211304140	211312719	211312819	0.000161826	-0.156	0.483	0.458	0.376	0.548	0.6	0.636	96	110	74	71	90	85	105	130	116	60	60	46	1043
83940	ZBTB8A	chr1	+	32592930	32593754	32553458	32553540	32595053	32595223	0.000137657	-0.157	0.724	0.733	0.944	0.957	0.955	0.96	59	72	63	6	7	1	83	80	90	1	1	1	464
38215	ARHGEF40	chr14	+	21075644	21075765	21075331	21075499	21076359	21076456	0.000829611	-0.157	0.709	0.847	0.757	0.957	0.913	0.915	24	31	35	7	4	8	63	59	76	2	4	5	318
54045	IFT140	chr16	-	1571406	1571534	1566160	1566291	1580758	1580850	0.0011457	-0.157	0.794	0.609	0.88	0.831	0.923	1.0	22	20	21	4	9	2	14	17	19	2	1	0	131
81681	SEC14L2	chr22	+	30399642	30399718	30396856	30397170	30406341	30406385	0.00495738	-0.157	0.68	0.848	0.748	0.963	0.898	0.885	16	28	26	6	4	7	33	33	29	1	3	3	189
10161	PPM1K	chr4	-	88278143	88278642	88275144	88277243	88284405	88284561	0.00752972	-0.157	0.384	0.45	0.446	0.6	0.573	0.578	30	48	58	18	22	27	52	61	73	13	17	20	439
93760	CHD8	chr14	-	21430800	21431724	21428963	21429335	21431810	21431858	0.0097972	-0.157	0.577	0.575	0.684	0.766	0.792	0.748	78	83	53	14	15	6	67	78	85	5	5	7	496
60670	NVL	chr1	-	224326390	224326464	224307990	224308263	224330070	224330137	0.000106802	-0.158	0.808	0.762	0.779	0.952	1.0	0.872	21	36	22	4	9	5	25	23	17	1	0	2	165
62208	ZNF337-AS1	chr20	+	25674896	25675078	25673851	25674007	25676935	25677052	0.000415971	-0.158	0.89	0.713	0.725	1.0	0.802	1.0	13	20	17	1	5	4	28	13	10	0	2	0	113
40671	KMT5A	chr12	+	123389432	123389554	123383772	123384208	123390629	123390786	0.000646759	-0.158	0.375	0.474	0.506	0.619	0.636	0.574	55	61	65	65	48	45	80	106	76	35	43	40	719
1337	GATD1	chr11	-	770313	770398	767219	767373	771332	771426	0.0043417	-0.158	0.267	0.23	0.218	0.384	0.479	0.325	15	15	14	32	39	39	20	33	21	25	28	34	315
111845	CGGBP1	chr3	-	88057190	88057292	88055413	88055999	88140969	88141078	0.00585385	-0.158	0.599	0.645	0.76	0.744	0.895	0.839	30	56	34	15	23	8	78	57	70	20	5	10	406
110755	FUZ	chr19	-	49812637	49812736	49812250	49812335	49812995	49813175	4.09658e-05	-0.159	0.478	0.57	0.548	0.733	0.698	0.641	123	118	142	101	67	88	106	129	133	29	42	56	1134
109671	FLNC	chr7	+	128849975	128850074	128849330	128849578	128850383	128850483	0.00201134	-0.159	0.777	0.64	0.693	0.815	0.893	0.879	51	26	39	11	11	13	47	67	58	8	6	6	343
16321	RAB34	chr17	-	28715992	28716061	28715799	28715901	28717212	28717291	1.8851e-06	-0.16	0.926	0.817	0.688	0.972	0.973	0.967	31	44	38	2	8	14	42	45	36	1	1	1	263
23754	PPCDC	chr15	+	75028246	75028453	75023554	75023626	75043440	75043536	0.0013806	-0.16	0.681	0.594	0.655	0.734	0.827	0.85	65	52	45	18	21	14	98	97	96	21	12	10	549
66647	SUGP2	chr19	-	18993647	18993740	18990889	18991149	18994365	18995280	0.000568996	-0.161	0.63	0.486	0.498	0.636	0.743	0.718	85	72	91	38	58	70	94	133	107	41	35	32	856
58271	CARMIL2	chr16	+	67656800	67656881	67656423	67656645	67657238	67657316	0.00383908	-0.161	0.09	0.087	0.261	0.203	0.401	0.318	7	4	18	56	33	40	12	23	19	37	27	32	308
30887	PRSS16	chr6	+	27252807	27252949	27251193	27251264	27254692	27254699	0.00173465	-0.162	0.803	0.871	0.789	1.0	0.948	1.0	12	20	11	2	2	2	36	27	22	0	1	0	135
35551	SLC47A1	chr17	+	19571477	19571572	19567095	19567228	19577326	19577514	0.00228377	-0.162	0.767	0.695	0.884	0.953	0.88	1.0	13	18	10	3	6	1	27	29	28	1	3	0	139
55170	CDKL2	chr4	-	75596934	75597236	75596246	75596340	75598076	75598212	0.000574678	-0.163	0.913	0.825	0.666	0.894	1.0	1.0	21	19	16	1	2	4	17	28	19	1	0	0	128
25273	SYNGR3	chr16	+	1991973	1992211	1990498	1990672	1992635	1992711	0.00176061	-0.163	0.511	1.0	1.0	1.0	1.0	1.0	15	14	12	8	0	0	15	26	28	0	0	0	118
25928	C11orf74	chr11	+	36633283	36633438	36594492	36594761	36648015	36648155	0.00363105	-0.163	1.0	0.879	0.631	1.0	1.0	1.0	15	11	13	0	1	5	16	14	29	0	0	0	104
54073	REPIN1	chr7	+	150369741	150369868	150368808	150368941	150371227	150372242	0.000101279	-0.164	0.204	0.171	0.2	0.426	0.266	0.376	27	17	42	74	58	118	56	33	49	53	64	57	648
117181	PPIE	chr1	+	39745374	39748767	39743823	39743924	39748902	39749088	0.000608919	-0.164	0.529	0.623	0.644	0.78	0.753	0.754	472	449	402	34	22	18	393	415	417	9	11	11	2653
11777	PNKP	chr19	-	49866398	49866445	49864323	49864403	49867053	49867204	0.000111564	-0.165	0.704	0.822	0.912	0.933	1.0	1.0	11	16	24	4	3	2	16	15	19	1	0	0	111
73692	GTF2H2C	chr5	+	69562672	69562770	69560246	69560403	69565099	69565133	0.00309776	-0.165	0.352	0.435	0.383	0.482	0.642	0.541	31	45	28	43	44	34	47	69	50	38	29	32	490
13624	CPEB1	chr15	-	82627192	82627367	82571343	82571532	82647855	82647977	8.86677e-05	-0.166	0.943	0.843	0.716	1.0	1.0	1.0	26	17	20	1	2	5	23	42	33	0	0	0	169
2377	AC068152.1	chr17	-	47035043	47035126	47033277	47033381	47054117	47054213	0.000286877	-0.166	0.135	0.0	0.073	0.233	0.301	0.173	2	0	2	10	14	20	7	11	4	18	20	15	123
6454	MAP3K3	chr17	+	63634708	63634801	63632680	63632802	63646033	63646074	0.00721882	-0.166	0.224	0.331	0.237	0.346	0.527	0.416	14	24	11	37	37	27	18	38	29	26	26	31	318
105334	IFI27L1	chr14	+	94100738	94100771	94096840	94096965	94101813	94101975	0.0030045	-0.168	0.692	0.635	0.612	0.825	0.721	0.898	50	27	35	20	14	20	47	43	49	9	15	5	334
72896	ADA	chr20	-	44626455	44626599	44622828	44622930	44629046	44629169	0.00622295	-0.168	0.842	0.681	0.544	0.884	0.829	0.857	63	38	46	8	12	26	34	36	62	3	5	7	340
81073	DDR1	chr6	+	30895403	30895514	30894505	30894671	30896620	30896865	0.00675897	-0.168	0.439	0.474	0.574	0.709	0.69	0.593	30	21	24	28	17	13	60	52	58	18	17	29	367
93995	CNEP1R1	chr16	+	50025650	50025701	50024409	50025340	50026395	50026467	0.00280766	-0.169	0.194	0.29	0.217	0.461	0.344	0.404	9	11	13	32	23	40	21	19	27	21	31	34	281
79702	HID1	chr17	-	74953544	74953651	74953005	74953086	74954137	74954365	0.00402275	-0.169	0.7	0.632	0.697	0.88	0.811	0.844	19	28	25	6	12	8	40	35	44	4	6	6	233
53658	CASTOR3	chr7	-	100213046	100213133	100200652	100202603	100222596	100222720	5.39316e-05	-0.17	0.746	0.925	0.734	1.0	0.916	1.0	19	16	25	5	1	7	15	28	20	0	2	0	138
95263	TMEM161B-AS1	chr5	+	88285740	88285851	88282714	88282866	88287435	88287656	0.00102905	-0.17	0.723	0.674	0.713	0.807	0.929	0.883	50	34	34	14	12	10	46	54	31	8	3	3	299
83089	TDP1	chr14	+	89956577	89956800	89955901	89955970	89963107	89963552	0.00309959	-0.17	0.534	0.506	0.527	0.591	0.795	0.69	60	75	68	30	42	35	63	81	70	25	12	18	579
6046	USP8	chr15	+	50432337	50432499	50424404	50424654	50439008	50439177	0.000182914	-0.171	0.142	0.158	0.209	0.299	0.348	0.374	13	9	11	51	31	27	29	23	23	44	28	25	314
86906	ZNF383	chr19	+	37224817	37224939	37219598	37219749	37230408	37230462	0.000381024	-0.171	1.0	0.61	0.771	1.0	0.895	1.0	16	11	19	0	5	4	31	24	21	0	2	0	133
112046	MTX2	chr2	+	176270215	176270419	176269394	176269669	176326824	176326901	0.00159126	-0.171	0.856	0.85	0.781	1.0	1.0	1.0	20	19	12	2	2	2	28	23	9	0	0	0	117
8194	FUK	chr16	+	70476186	70476334	70475647	70475767	70478271	70478459	1.74938e-05	-0.172	0.074	0.0	0.028	0.19	0.176	0.251	3	0	1	25	14	23	7	8	9	20	25	18	153
103352	AC069281.2	chr7	-	100577085	100577154	100576693	100577005	100577496	100577558	0.0028309	-0.172	0.664	0.744	0.807	0.965	0.872	0.893	17	25	36	7	7	7	34	42	41	1	5	4	226
56631	ADGRB2	chr1	-	31740109	31740178	31739925	31740034	31740346	31740541	0.000649069	-0.173	0.63	0.813	0.817	0.856	1.0	0.924	21	48	44	10	9	8	22	27	45	3	0	3	240
85768	WDPCP	chr2	-	63571374	63571626	63492855	63492940	63588196	63588518	0.000794239	-0.173	0.037	0.072	0.213	0.205	0.249	0.388	1	2	3	14	14	6	10	11	14	21	18	12	126
46594	FAHD2CP	chr2	+	96015108	96015325	96010613	96010732	96021124	96021233	0.000949148	-0.173	0.168	0.076	0.13	0.233	0.427	0.232	8	4	8	23	28	31	11	27	13	21	21	25	220
18561	ZNF584	chr19	+	58409940	58410091	58408624	58409165	58415523	58415646	0.00601928	-0.173	0.521	0.56	0.368	0.666	0.641	0.661	36	46	35	22	24	40	42	51	44	14	19	15	388
62567	C3orf67	chr3	-	58831685	58831889	58806394	58806456	58849031	58849226	0.00931361	-0.173	0.714	0.685	0.843	1.0	0.915	0.847	21	11	18	5	3	2	26	18	28	0	1	3	136
80777	TPT1-AS1	chr13	+	45390757	45390902	45389734	45389820	45391031	45391157	0.00425108	-0.174	0.456	0.546	0.567	0.676	0.763	0.651	41	25	35	33	14	18	31	43	47	10	9	17	323
88899	ABHD11	chr7	-	73737220	73737360	73736928	73737110	73737561	73737735	0.0077076	-0.174	0.544	0.649	0.671	0.628	0.842	0.917	35	38	69	20	14	23	47	86	65	19	11	4	431
43433	WDR20	chr14	+	102208602	102209862	102194937	102195120	102222829	102223667	0.00153541	-0.175	0.277	0.156	0.167	0.345	0.469	0.311	38	29	23	19	30	22	55	46	40	20	10	17	349
113932	FAM214A	chr15	-	52587055	52587219	52584744	52584944	52593577	52593736	0.00638428	-0.175	0.484	0.747	0.674	0.799	0.774	0.857	32	32	32	22	7	10	74	90	74	12	17	8	410
48399	KIAA0355	chr19	+	34299678	34300968	34254536	34254614	34319906	34320116	0.00553229	-0.176	0.725	0.84	0.781	1.0	1.0	0.874	28	28	38	2	1	2	33	41	37	0	0	1	211
10956	SNX5	chr20	-	17961139	17961326	17956932	17957037	17968699	17968980	2.19019e-07	-0.177	0.381	0.362	0.354	0.539	0.541	0.547	121	93	90	121	101	101	175	134	147	92	70	75	1320
93233	ARHGAP44	chr17	+	12987100	12987152	12984530	12984908	12990031	12990584	0.000293107	-0.178	0.051	0.099	0.054	0.233	0.342	0.164	1	4	2	16	31	30	10	11	6	28	18	26	183
57315	TBL1X	chrX	+	9653544	9653689	9640272	9640360	9654214	9654288	0.00198507	-0.178	0.268	0.383	0.357	0.421	0.588	0.532	25	23	28	46	25	34	41	53	59	38	25	35	432
97450	DLST	chr14	+	74882590	74882624	74881890	74882016	74889274	74889349	3.81569e-06	-0.179	0.0	0.075	0.0	0.278	0.152	0.183	0	1	0	16	11	29	6	3	3	14	15	12	110
29001	TRO	chrX	+	54930740	54931031	54928602	54928710	54931203	54931429	0.000879928	-0.179	0.589	0.632	0.624	0.908	0.712	0.763	68	61	95	24	18	29	97	73	89	5	15	14	588
92573	MAP4K4	chr2	+	101860824	101860986	101859642	101859864	101863820	101864051	0.0015606	-0.179	0.325	0.266	0.344	0.506	0.547	0.42	26	19	34	35	34	42	41	41	39	26	22	35	394
93362	EME1	chr17	+	50378599	50378681	50376065	50376193	50378773	50378895	0.00292608	-0.179	0.38	0.46	0.459	0.649	0.628	0.558	25	38	27	32	35	25	40	28	37	17	13	23	340
40872	VCAN	chr5	+	83537006	83542268	83512102	83512396	83545536	83545650	0.00305343	-0.179	0.809	0.801	0.607	0.754	1.0	1.0	79	75	86	1	1	3	57	50	103	1	0	0	456
69587	ZNF271P	chr18	+	35305975	35308549	35291009	35291232	35322387	35322501	0.00301328	-0.18	0.424	0.582	0.517	0.765	0.71	0.587	226	268	216	32	20	21	345	329	259	11	14	19	1760
46793	PARD3	chr10	-	34284134	34284245	34269656	34269899	34317106	34317338	0.00974512	-0.18	0.712	0.659	0.389	0.71	0.821	0.77	44	53	34	13	20	39	47	82	78	14	13	17	454
100636	FBXO33	chr14	-	39402400	39402511	39397668	39399787	39431563	39432500	1.55993e-05	-0.181	0.73	0.714	0.865	0.975	0.972	0.905	52	24	35	14	7	4	53	47	52	1	1	4	294
85786	COL4A5	chrX	+	108573573	108573654	108571810	108571837	108575909	108575972	3.80056e-05	-0.181	0.647	0.917	0.812	1.0	1.0	0.919	14	28	22	6	2	4	33	27	29	0	0	2	167
108474	C9orf85	chr9	+	71918424	71918555	71911640	71911836	71971504	71971618	0.00190777	-0.181	0.034	0.275	0.0	0.207	0.41	0.236	1	6	0	20	11	18	9	12	8	24	12	18	139
108745	JPX	chrX	+	73999354	74000496	73994839	73994961	74004269	74009948	0.000202773	-0.183	0.193	0.278	0.36	0.473	0.464	0.442	45	50	57	39	27	21	104	96	107	24	23	28	621
30791	AC004593.3	chr7	+	29146848	29146960	29145853	29146745	29354624	29354663	0.00103752	-0.183	0.154	0.088	0.087	0.309	0.294	0.275	3	2	3	12	15	23	8	8	12	13	14	23	136
28872	CAND2	chr3	+	12807305	12807460	12803487	12803631	12810058	12810324	0.00358905	-0.183	0.817	0.798	0.606	0.89	1.0	0.879	34	24	14	5	4	6	37	36	33	3	0	3	199
73553	FIGNL1	chr7	-	50449562	50449723	50448180	50448289	50450300	50450350	0.00744686	-0.183	0.49	0.538	0.431	0.792	0.68	0.536	34	34	28	23	19	24	82	36	32	14	11	18	355
34709	WDR6	chr3	+	49013290	49014116	49007395	49007531	49014209	49014293	1.37278e-07	-0.184	0.695	0.717	0.839	0.971	0.908	0.923	189	191	275	22	20	14	252	223	225	2	6	5	1424
110837	DBF4B	chr17	+	44732177	44732265	44730964	44731015	44734089	44734163	0.000181478	-0.184	0.325	0.349	0.336	0.47	0.482	0.61	43	43	42	69	62	64	54	53	73	47	44	36	630
114172	FXYD6	chr11	-	117840236	117840368	117839780	117839830	117841147	117841184	0.00140713	-0.184	0.829	0.598	0.797	0.855	0.922	1.0	14	15	17	2	7	3	17	17	14	2	1	0	109
65730	GAS8	chr16	+	90027635	90027722	90019642	90019768	90031189	90031406	0.000142769	-0.185	0.85	0.59	0.912	1.0	1.0	0.908	22	13	40	3	7	3	35	35	38	0	0	3	199
34708	WDR6	chr3	+	49011634	49014116	49007061	49007531	49014209	49014293	3.98268e-07	-0.186	0.694	0.703	0.801	0.963	0.881	0.911	464	440	524	22	20	14	489	415	475	2	6	5	2876
56745	GANC	chr15	+	42329305	42329449	42327362	42327442	42330575	42330672	9.81634e-06	-0.186	0.783	0.73	0.881	0.951	1.0	1.0	16	32	33	3	8	3	29	17	11	1	0	0	153
32199	CCP110	chr16	+	19524779	19525019	19523938	19524088	19525718	19525861	0.000239964	-0.188	0.03	0.065	0.1	0.305	0.339	0.115	1	2	4	18	16	20	15	12	7	19	13	30	157
95477	ARID4B	chr1	-	235176747	235176903	235175183	235175399	235177799	235177913	7.13537e-08	-0.189	0.308	0.195	0.226	0.386	0.459	0.452	63	31	55	93	84	124	109	156	147	114	121	117	1214
106184	DET1	chr15	-	88536311	88536381	88530622	88531715	88546539	88546653	9.25328e-05	-0.189	0.196	0.208	0.108	0.393	0.36	0.325	12	11	6	40	34	40	28	25	25	35	36	42	334
114796	WDR83	chr19	+	12670694	12670821	12670179	12670285	12672846	12672878	1.18706e-06	-0.19	0.655	0.66	0.574	0.797	0.863	0.799	103	83	100	38	30	52	84	99	102	15	11	18	735
114140	TTLL3	chr3	+	9816073	9816202	9813247	9813345	9820545	9820616	0.000494119	-0.192	0.853	0.677	0.71	1.0	0.865	0.951	25	27	21	3	9	6	28	46	55	0	5	2	227
7639	LRIG2	chr1	+	113103608	113103735	113100419	113100488	113107593	113107826	0.0065485	-0.193	0.272	0.293	0.159	0.481	0.513	0.308	16	23	7	30	39	26	29	30	19	22	20	30	291
65628	ALPK1	chr4	+	112382397	112382552	112377677	112377898	112411826	112412025	5.25825e-05	-0.194	0.748	0.822	0.848	1.0	1.0	1.0	18	14	17	4	2	2	22	18	14	0	0	0	111
47663	CCDC142	chr2	-	74481816	74482189	74481451	74481538	74483067	74483247	0.00134128	-0.194	0.899	0.69	0.83	1.0	1.0	1.0	20	15	22	1	3	2	27	17	25	0	0	0	132
86036	ZNF2	chr2	+	95176187	95176259	95165437	95165860	95177482	95177609	0.00696061	-0.194	0.873	0.573	0.733	0.82	0.942	1.0	17	10	17	2	6	5	17	20	10	3	1	0	108
80776	TPT1-AS1	chr13	+	45390713	45390902	45387584	45389820	45391031	45391475	0.000471169	-0.195	0.486	0.636	0.588	0.746	0.831	0.719	51	40	42	33	14	18	48	72	71	10	9	17	425
44506	ZNF248	chr10	-	37856434	37856532	37856295	37856337	37857184	37857197	0.00223438	-0.197	0.55	0.776	0.892	1.0	0.911	0.898	13	23	44	8	5	4	33	41	35	0	3	3	212
69117	AC009053.1	chr16	-	74349741	74349859	74348866	74349015	74350616	74350738	0.00224883	-0.197	0.23	0.074	0.133	0.381	0.339	0.309	10	3	3	24	27	14	12	10	10	14	14	16	157
6045	USP8	chr15	+	50432337	50432499	50424379	50424514	50439008	50439177	0.00364157	-0.197	0.245	0.236	0.122	0.507	0.351	0.335	11	10	6	22	21	28	19	15	14	12	18	18	194
41027	SLC29A3	chr10	+	71361953	71363081	71356080	71356243	71364445	71365118	0.00396381	-0.197	0.677	0.799	0.611	1.0	0.677	1.0	30	19	15	3	1	2	25	20	21	0	2	0	138
17487	AZIN2	chr1	+	33083953	33084127	33081147	33081508	33092049	33092210	0.00106205	-0.198	0.826	0.632	0.717	0.835	0.933	1.0	15	19	12	2	7	3	16	22	11	2	1	0	110
45657	DENND5A	chr11	-	9143402	9143485	9141939	9142108	9144096	9144278	9.2197e-07	-0.2	0.571	0.562	0.56	0.769	0.768	0.757	46	54	57	27	33	35	162	131	155	38	31	39	808
82764	PRKAG2	chr7	-	151632068	151632138	151595344	151595454	151675419	151675637	0.000672001	-0.2	1.0	0.593	0.709	1.0	1.0	0.903	18	9	9	0	5	3	20	18	23	0	0	2	107
96745	CEP83	chr12	-	94435274	94435327	94412317	94412591	94459556	94459952	0.00230221	-0.201	0.203	0.213	0.089	0.251	0.408	0.449	9	7	3	30	22	26	13	13	24	33	16	25	221
107345	THAP6	chr4	+	75539858	75539959	75516771	75516979	75542408	75542486	0.00919354	-0.201	0.639	0.612	0.488	0.705	0.761	0.875	26	19	14	11	9	11	16	17	28	5	4	3	163
95062	PACSIN3	chr11	-	47182673	47182809	47182402	47182559	47183003	47183069	0.000176366	-0.202	0.88	0.62	0.682	0.856	0.967	0.965	32	19	25	3	8	8	26	43	40	3	1	1	209
47385	SUOX	chr12	+	55999332	55999458	55997614	55997723	56002211	56002271	0.0036411	-0.202	0.273	0.201	0.152	0.5	0.491	0.241	16	10	12	30	28	47	27	26	14	19	19	31	279
61549	CYBC1	chr17	-	82449169	82449292	82445250	82445960	82450699	82450717	2.7347e-05	-0.203	0.606	0.81	0.908	1.0	1.0	0.934	13	18	14	6	3	1	10	19	20	0	0	1	105
2381	AC068152.1	chr17	-	47054117	47054213	47035043	47035126	47056459	47056753	0.00924288	-0.203	0.515	1.0	0.654	0.95	0.928	0.901	7	9	10	5	0	4	25	34	12	1	2	1	110
25864	IL17RC	chr3	+	9930027	9930149	9929027	9929897	9930894	9930943	7.45596e-05	-0.204	0.561	0.871	0.85	0.895	1.0	1.0	9	19	24	5	2	3	12	10	21	1	0	0	106
114085	LTBP4	chr19	+	40622949	40623021	40622400	40622667	40623603	40623732	7.70038e-05	-0.204	0.452	0.535	0.459	0.71	0.589	0.759	41	60	60	40	42	57	82	87	121	27	49	31	697
42320	BUD23	chr7	+	73683766	73683923	73683568	73683673	73686635	73686731	0.00631906	-0.204	0.549	0.46	0.63	0.756	0.771	0.724	26	13	13	14	10	5	33	41	24	7	8	6	200
50206	TRIM68	chr11	-	4605078	4605561	4603240	4603340	4608026	4608138	0.00649977	-0.204	0.754	0.775	0.534	0.927	0.821	0.927	24	18	15	3	2	5	33	24	33	1	2	1	161
29409	RABGEF1	chr7	+	66739995	66740792	66712166	66712224	66771882	66772078	0.000119779	-0.205	0.732	1.0	0.532	1.0	0.88	1.0	20	22	25	2	0	6	31	27	34	0	1	0	168
82703	SUN1	chr7	+	848417	848615	843340	843520	851383	851482	3.35438e-06	-0.206	0.758	0.65	0.599	0.906	0.882	0.836	73	74	77	14	24	31	80	99	85	5	8	10	580
75872	SPSB4	chr3	+	141065951	141066798	141051401	141051992	141147141	141148611	0.00757534	-0.206	0.839	0.796	0.549	1.0	0.802	1.0	20	15	14	1	1	3	30	31	21	0	2	0	138
7504	CGN	chr1	+	151535599	151535683	151534139	151535131	151536236	151536345	9.08655e-05	-0.208	0.722	1.0	0.584	0.93	1.0	1.0	10	12	9	3	0	5	17	25	20	1	0	0	102
71003	RUNDC3B	chr7	+	87807372	87807519	87777797	87777955	87816140	87816262	0.00107462	-0.209	0.506	0.728	0.55	0.815	0.753	0.843	29	48	31	19	12	17	59	59	72	9	13	9	377
79729	TRIM26	chr6	-	30204655	30204765	30198665	30199153	30213304	30213365	0.00377767	-0.209	0.556	0.474	0.608	0.814	0.82	0.63	24	16	17	14	13	8	54	56	35	9	9	15	270
73594	CNOT1	chr16	-	58623281	58623409	58599262	58599511	58624652	58624794	0.00388589	-0.209	0.478	0.351	0.512	0.593	0.727	0.647	17	17	15	13	22	10	27	38	34	13	10	13	229
37596	KCNT2	chr1	-	196317173	196317269	196315891	196316026	196326716	196326889	0.00935485	-0.209	0.245	0.249	0.238	0.472	0.431	0.457	6	7	7	14	16	17	13	5	10	11	5	9	120
27186	CSAD	chr12	-	53171176	53171441	53170422	53170502	53171881	53171988	0.00936321	-0.211	0.261	0.275	0.128	0.399	0.443	0.454	8	5	5	12	7	18	10	6	11	8	4	7	101
67867	ATRIP	chr3	+	48460109	48460419	48459358	48459454	48460708	48460799	0.00303274	-0.212	0.877	0.912	0.495	1.0	0.919	1.0	29	21	6	2	1	3	8	23	16	0	1	0	110
58130	TXNL1	chr18	-	56647448	56647535	56626360	56626457	56651016	56651128	0.00861779	-0.212	0.622	0.608	0.624	0.756	0.939	0.795	17	10	15	8	5	7	20	20	10	5	1	2	120
18563	ZNF584	chr19	+	58409964	58410091	58408776	58409165	58415523	58415646	3.9928e-05	-0.213	0.548	0.526	0.452	0.727	0.693	0.744	38	38	47	22	24	40	53	61	62	14	19	15	433
116717	NAPRT	chr8	-	143575190	143575345	143574784	143574900	143575422	143575525	0.00760556	-0.213	0.588	0.352	0.606	0.789	0.642	0.755	26	19	35	12	23	15	51	49	42	9	18	9	308
36736	AASS	chr7	-	122082787	122082891	122081499	122081595	122086011	122086153	0.000171283	-0.214	0.412	0.37	0.271	0.633	0.557	0.506	35	38	19	37	48	38	72	56	69	31	33	50	526
6830	C8orf44	chr8	+	66676744	66676902	66667651	66667701	66677641	66677954	0.00319502	-0.214	0.547	0.829	0.579	0.887	0.875	0.834	24	37	21	13	5	10	24	32	23	2	3	3	197
114801	WDR83	chr19	+	12670710	12670821	12670179	12670285	12672846	12672914	2.63704e-06	-0.215	0.638	0.612	0.506	0.783	0.848	0.771	92	65	73	38	30	52	74	84	83	15	11	18	635
18564	ZNF584	chr19	+	58410005	58410091	58408687	58409165	58415523	58415646	0.000659369	-0.215	0.426	0.475	0.318	0.617	0.615	0.631	21	28	24	22	24	40	29	39	33	14	19	15	308
54827	AL049779.1	chr14	-	67663028	67663190	67662476	67662535	67690211	67690367	0.000981672	-0.215	1.0	0.745	0.464	0.854	1.0	1.0	19	18	8	0	4	6	18	12	14	2	0	0	101
33136	SF1	chr11	-	64765950	64766155	64764605	64765518	64767191	64767251	0.00260375	-0.215	0.372	0.386	0.291	0.616	0.437	0.64	30	18	29	30	17	42	27	34	36	10	26	12	311
56085	HDAC10	chr22	-	50250426	50250523	50250062	50250160	50250770	50250905	0.0035662	-0.215	0.357	0.393	0.367	0.602	0.549	0.612	14	12	10	19	14	13	22	21	23	11	13	11	183
9523	STRN3	chr14	-	30918965	30919106	30913523	30913657	30929200	30929311	0.00677207	-0.216	0.576	0.613	0.459	0.746	0.671	0.879	26	28	15	13	12	12	26	21	32	6	7	3	201
116720	NAPRT	chr8	-	143575229	143575345	143574786	143574900	143575422	143575525	0.00432576	-0.217	0.558	0.361	0.555	0.779	0.633	0.713	21	18	26	12	23	15	44	43	31	9	18	9	269
114794	WDR83	chr19	+	12670562	12670611	12670179	12670285	12672846	12672878	0.00137116	-0.22	0.456	0.54	0.316	0.667	0.708	0.597	37	41	28	38	30	52	35	31	31	15	11	18	367
50084	UIMC1	chr5	-	176968554	176969291	176958092	176958154	176970741	176970866	0.00151561	-0.22	0.598	0.712	0.54	0.796	0.749	0.965	67	60	57	13	7	14	108	124	96	8	12	1	567
30492	IRF3	chr19	-	49664552	49664673	49663187	49663258	49665630	49665788	0.000737343	-0.221	0.146	0.092	0.192	0.442	0.416	0.234	6	3	9	25	21	27	20	15	9	18	15	21	189
54497	ARHGEF39	chr9	-	35660093	35660967	35658874	35659173	35661712	35662002	0.00214938	-0.221	0.495	0.664	0.569	0.849	0.73	0.813	50	62	57	13	8	11	66	53	51	3	5	3	382
82711	SUN1	chr7	+	849922	850033	843340	843520	851383	851481	4.62905e-05	-0.222	0.734	0.561	0.564	0.868	0.836	0.821	53	42	55	14	24	31	45	56	63	5	8	10	406
115528	LPGAT1	chr1	-	211830182	211830330	211829058	211829323	211830572	211830722	5.17477e-05	-0.222	0.518	0.586	0.581	0.77	0.814	0.767	37	36	27	23	17	13	60	59	54	12	9	11	358
48059	XPO6	chr16	-	28208986	28209122	28177219	28177332	28211365	28211550	0.00139707	-0.222	0.168	0.175	0.096	0.314	0.407	0.385	5	4	2	17	13	13	8	12	10	12	12	11	119
36904	SLC26A6	chr3	-	48632244	48632337	48631879	48632044	48632973	48633084	0.00273762	-0.222	0.534	0.539	0.393	0.711	0.66	0.761	24	23	17	16	15	20	29	28	25	9	11	6	223
33004	MIOS	chr7	+	7567606	7567688	7567052	7567484	7568025	7568123	0.00317883	-0.223	0.56	0.593	0.557	0.87	0.677	0.831	13	13	16	8	7	10	34	16	25	4	6	4	156
93683	TENM3	chr4	+	182680542	182680737	182680247	182680349	182681813	182682014	8.02947e-06	-0.224	0.742	0.803	0.784	1.0	1.0	1.0	19	27	6	4	4	1	15	25	29	0	0	0	130
74071	CARS2	chr13	-	110650636	110651100	110645966	110647239	110663450	110663530	0.000913641	-0.226	0.628	0.535	0.642	0.72	0.799	0.965	56	44	64	13	15	14	59	71	70	9	7	1	423
109662	SLC2A11	chr22	+	23882458	23882646	23877041	23877171	23882758	23882869	0.00382452	-0.226	0.479	0.772	0.854	0.885	0.962	0.936	6	22	19	4	4	2	25	41	24	2	1	1	151
106647	PLPP4	chr10	+	120575130	120575301	120520970	120521095	120589302	120589487	0.00517623	-0.227	0.433	0.805	0.851	0.911	0.939	0.92	6	13	18	5	2	2	16	24	18	1	1	1	107
98512	RPS6KL1	chr14	-	74922340	74922485	74921276	74921561	74923179	74923302	0.00801608	-0.227	0.615	0.698	0.443	0.915	0.735	0.787	19	24	13	8	7	11	32	33	33	2	8	6	196
94824	NASP	chr1	+	45594693	45594773	45591222	45591270	45604935	45605016	0.00391748	-0.228	0.208	0.0	0.093	0.269	0.345	0.372	6	0	3	18	12	23	7	6	6	15	9	8	113
62068	LRRC23	chr12	+	6912729	6913027	6909889	6910026	6913890	6914194	2.41058e-05	-0.23	0.653	0.826	0.693	1.0	1.0	0.862	15	19	18	4	2	4	39	38	25	0	0	2	166
4806	ALDOA	chr16	+	30068817	30068990	30067449	30067661	30069305	30069389	0.00300445	-0.23	0.202	0.05	0.15	0.365	0.26	0.466	6	1	5	15	12	18	10	5	11	11	9	8	111
33000	CFAP44	chr3	-	113409105	113409322	113406926	113407041	113416524	113416627	0.00503161	-0.23	0.601	0.839	0.582	0.903	1.0	0.81	13	9	12	5	1	5	16	14	22	1	0	3	101
72893	ADA	chr20	-	44623006	44623078	44622828	44622930	44629046	44629169	0.0023882	-0.231	0.707	0.607	0.416	0.836	0.829	0.757	24	23	23	8	12	26	19	30	27	3	5	7	207
27188	CSAD	chr12	-	53171272	53171441	53170422	53170502	53171881	53171988	0.00764483	-0.231	0.299	0.267	0.176	0.444	0.489	0.501	8	4	6	12	7	18	10	6	11	8	4	7	101
99349	TARBP1	chr1	-	234400852	234400948	234393645	234393837	234401180	234401262	3.83002e-05	-0.232	0.393	0.422	0.455	0.571	0.683	0.713	35	28	32	41	29	29	44	57	59	25	20	18	417
50457	ARMC4	chr10	-	27944221	27944431	27940562	27940805	27944815	27944962	0.00426114	-0.234	0.402	0.718	0.922	0.922	0.918	0.904	8	13	20	7	3	1	20	19	16	1	1	1	110
93260	TARBP2	chr12	+	53503026	53503129	53501596	53501708	53503729	53503808	4.5113e-06	-0.24	0.691	0.774	0.722	1.0	0.906	1.0	15	23	14	5	5	4	18	26	25	0	2	0	137
120126	NDUFA3	chr19	+	54106352	54106446	54105933	54106011	54106763	54106961	0.000634344	-0.242	0.556	0.487	0.475	0.73	0.762	0.753	23	15	19	14	12	16	32	21	32	9	5	8	206
25877	MSH5	chr6	+	31753566	31753629	31747386	31747432	31758164	31758293	0.000458921	-0.247	0.647	0.524	0.729	0.832	0.901	0.908	20	12	13	9	9	4	18	22	24	3	2	2	138
42131	KLHDC4	chr16	-	87755193	87755292	87730551	87730644	87761948	87762040	0.00298821	-0.247	0.709	0.667	0.455	0.849	0.865	0.857	13	16	10	4	6	9	15	17	16	2	2	2	112
49822	MRPL55	chr1	-	228108436	228109021	228108246	228108321	228109260	228109290	0.00179683	-0.248	0.18	0.206	0.205	0.575	0.328	0.432	11	10	16	17	13	21	20	13	18	5	9	8	161
27190	CSAD	chr12	-	53171325	53171441	53170422	53170502	53171881	53171988	0.00754973	-0.248	0.457	0.419	0.243	0.575	0.665	0.622	14	7	8	12	7	18	15	11	16	8	4	7	127
23288	CHCHD6	chr3	+	126780339	126780430	126733077	126733222	126852643	126852730	0.00138451	-0.258	0.195	0.06	0.148	0.385	0.535	0.258	6	2	5	19	24	22	9	9	5	11	6	11	129
34707	WDR6	chr3	+	49011420	49014116	49007396	49007531	49014209	49014293	7.77051e-06	-0.269	0.526	0.528	0.713	0.932	0.802	0.841	245	224	348	22	20	14	276	243	265	2	6	5	1670
57667	GAS5	chr1	-	173864483	173864704	173863900	173864075	173865470	173865547	0.000253518	-0.276	0.714	0.535	0.496	1.0	0.573	1.0	13	12	12	3	6	7	21	7	22	0	3	0	106
69879	MAPK15	chr8	+	143720999	143721105	143720191	143720840	143721230	143721356	0.00500869	-0.278	0.508	0.407	0.607	0.912	0.619	0.824	7	13	23	5	14	11	14	11	19	1	5	3	126
66495	SLC16A14	chr2	-	230045744	230046722	230034973	230037531	230059093	230059366	0.000112191	-0.282	0.45	0.766	0.504	1.0	0.778	0.789	21	28	13	6	2	3	31	15	16	0	1	1	137
104090	SPOP	chr17	-	49675894	49676016	49668026	49668078	49677932	49678046	0.000130348	-0.288	0.444	0.564	0.577	0.799	0.74	0.909	18	20	25	16	11	13	28	24	28	5	6	2	196
61818	NBPF15	chr1	-	144450771	144450802	144448774	144448916	144456536	144456805	0.00132316	-0.291	0.339	0.542	0.37	0.797	0.634	0.694	13	17	11	23	13	17	13	21	20	3	11	8	170
120488	ZNF530	chr19	+	57605685	57607827	57604276	57604406	57612502	57612722	1.21331e-07	-0.293	0.034	0.137	0.041	0.454	0.434	0.204	8	22	7	28	17	20	34	25	23	5	4	11	204
76378	SPG7	chr16	+	89536764	89536948	89532462	89532636	89540943	89542279	9.44604e-06	-0.298	0.431	0.419	0.302	0.661	0.699	0.687	22	21	14	18	18	20	41	45	46	13	12	13	283
85497	ASCC1	chr10	-	72102333	72102412	72096520	72097450	72102849	72102967	0.00105167	-0.3	0.184	0.184	0.102	0.629	0.271	0.471	4	2	2	14	7	14	15	8	9	7	17	8	107
81423	TTC3	chr21	+	37158130	37158203	37157160	37157214	37159698	37159745	5.80265e-05	-0.305	0.194	0.181	0.068	0.563	0.446	0.349	6	8	2	20	29	22	16	11	8	10	11	12	155
61435	RBM26-AS1	chr13	+	79417834	79417916	79415110	79415364	79420759	79420815	0.00423793	-0.308	0.343	0.69	0.653	0.945	0.74	0.926	4	17	12	6	6	5	22	29	32	1	8	2	144
122669	BTBD7	chr14	-	93293857	93294937	93263784	93263993	93332819	93333021	0.00235523	-0.31	0.536	0.619	0.464	0.854	1.0	0.695	16	30	16	3	4	4	27	17	21	1	0	2	141
74150	S100A13	chr1	-	153630449	153630656	153626319	153626533	153631010	153631360	0.00679199	-0.315	0.208	0.596	0.212	0.639	0.684	0.639	4	15	5	9	6	11	21	11	12	7	3	4	108
94577	HEG1	chr3	-	125014712	125015012	125012622	125013990	125019261	125019412	0.00067746	-0.317	0.6	0.5	0.642	1.0	0.9	0.793	15	20	18	5	10	5	6	18	23	0	1	3	124
38214	ARHGEF40	chr14	+	21075622	21075765	21075331	21075499	21076359	21076456	0.00187293	-0.319	0.326	0.67	0.504	0.871	0.802	0.785	5	12	12	7	4	8	20	24	27	2	4	5	130
40722	SCAI	chr9	-	125065989	125066058	125055875	125056007	125142632	125142677	0.000616066	-0.325	0.323	0.24	0.379	0.749	0.549	0.619	10	7	6	17	18	8	11	15	14	3	10	7	126
88428	GLB1L	chr2	-	219239919	219240094	219239774	219239833	219240190	219240285	0.00493478	-0.341	0.627	0.419	0.174	0.558	0.739	0.946	16	8	3	6	7	9	10	18	28	5	4	1	115
104081	SPOP	chr17	-	49636758	49636809	49622732	49622876	49668026	49668078	7.39742e-05	-0.345	0.237	0.299	0.12	0.502	0.516	0.672	8	6	4	22	12	25	13	10	12	11	8	5	136
5318	CNTRL	chr9	+	121157739	121157880	121157469	121157600	121158854	121159019	1.0758e-06	-0.351	0.475	0.639	0.605	1.0	0.928	0.845	12	13	9	9	5	4	22	19	16	0	1	2	112
94500	EVI5	chr1	-	92662718	92662865	92636201	92636336	92663419	92663452	0.00454112	-0.36	0.251	0.365	0.492	1.0	0.715	0.472	8	12	13	16	14	9	13	15	8	0	4	6	118
76509	ZNF17	chr19	+	57417911	57418038	57413372	57413636	57419634	57421803	8.006e-07	-0.463	0.412	0.678	0.412	0.935	0.957	1.0	4	6	3	4	2	3	41	32	31	2	1	0	129

## Sheet: MXE
	geneSymbol	chr	strand	1stExonStart_0base	1stExonEnd	2ndExonStart_0base	2ndExonEnd	PValueCvsSI	DPSI_CvsSI	PSI_CTRL1	PSI_CTRL2	PSI_CTRL3	PSI_siC9orf78_1	PSI_siC9orf78_2	PSI_siC9orf78_3	InclReadsCTRL1	InclReadsCTRL2	InclReadsCTRL3	SkipReadsCTRL1	SkipReadsCTRL2	SkipReadsCTRL3	InclReadsSI1	InclReadsSI2	InclReadsSI3	SkipReadsSI1	SkipReadsSI2	SkipReadsSI3	JR
21610	SRSF5	chr14	+	69770466	69770540	69770994	69771105	0	0.184	0.834	0.814	0.811	0.643	0.608	0.655	518	529	448	113	133	115	435	408	426	265	289	247	3926
9042	HNRNPM	chr19	+	8462528	8462589	8463496	8463504	0	0.166	0.819	0.853	0.862	0.715	0.653	0.669	573	646	579	108	95	79	671	565	528	228	256	223	4551
28291	MMS19	chr10	-	97466503	97466585	97466775	97466901	7.51588e-12	0.151	0.887	0.911	0.931	0.77	0.74	0.766	201	217	197	23	19	13	217	247	230	58	78	63	1563
8541	GPSM2	chr1	+	108904124	108904254	108914337	108914408	5.3126e-08	-0.258	0.139	0.033	0.058	0.347	0.276	0.381	6	2	2	32	50	28	16	15	15	26	34	21	247
1464	PRPSAP2	chr17	+	18857783	18857853	18859339	18859475	7.07012e-07	-0.206	0.0	0.0	0.069	0.241	0.357	0.089	0	0	1	27	20	16	7	8	1	26	17	12	135
21579	SPG7	chr16	+	89536764	89536948	89540943	89541384	1.64659e-06	-0.28	0.47	0.452	0.425	0.795	0.654	0.738	22	21	14	38	39	29	38	42	46	15	34	25	363
29786	FOCAD	chr9	+	20658690	20658826	20720379	20720534	2.08685e-06	-0.184	0.054	0.097	0.101	0.225	0.215	0.363	3	8	4	55	78	37	15	16	35	54	61	64	430
31487	NR2C1	chr12	-	95031348	95031488	95049067	95049233	3.26009e-06	0.185	0.288	0.166	0.212	0.0	0.0	0.112	9	4	4	21	19	14	0	0	2	22	22	15	132
17990	MFF	chr2	+	227340291	227340380	227352513	227352573	3.50581e-06	-0.157	0.545	0.534	0.515	0.685	0.712	0.669	110	124	85	85	100	74	176	163	118	75	61	54	1225
3158	APTX	chr9	-	32988078	32988129	32989758	32989895	4.66578e-06	-0.201	0.191	0.263	0.305	0.429	0.498	0.434	23	28	29	78	63	53	44	58	43	47	47	45	558
21757	KYAT1	chr9	-	128842653	128842801	128845352	128845411	1.64949e-05	0.153	0.247	0.187	0.161	0.049	0.043	0.045	10	9	8	38	49	52	2	2	2	48	55	53	328
28620	IL17RB	chr3	+	53856843	53856986	53857615	53858818	1.99618e-05	0.212	0.199	0.459	0.091	0.112	0.0	0.0	3	8	1	41	32	34	1	0	0	27	29	36	212
3157	APTX	chr9	-	32988078	32988124	32989758	32989895	2.05674e-05	-0.195	0.197	0.287	0.319	0.436	0.511	0.442	23	28	29	74	55	49	44	58	43	45	44	43	535
29657	TICRR	chr15	+	89584288	89584527	89592046	89592176	5.73855e-05	-0.218	0.26	0.299	0.169	0.392	0.519	0.47	22	31	11	50	58	43	34	42	49	42	31	44	457
12029	PPOX	chr1	+	161167338	161167486	161167994	161168127	5.82894e-05	-0.176	0.042	0.088	0.0	0.127	0.225	0.305	1	2	0	22	20	32	3	6	5	20	20	11	142
26673	NASP	chr1	+	45606481	45606591	45613168	45613248	5.96668e-05	0.334	0.336	0.582	0.565	0.252	0.091	0.139	6	12	7	11	8	5	4	4	4	11	37	23	132
32452	NAP1L1	chr12	-	76067370	76067473	76074202	76074239	6.29078e-05	0.265	0.807	0.857	0.636	0.534	0.545	0.427	35	35	19	10	7	13	23	20	23	24	20	37	266
29280	SPOP	chr17	-	49668026	49668078	49675894	49676016	6.49264e-05	-0.308	0.439	0.614	0.519	0.78	0.756	0.96	15	21	22	16	11	17	34	26	29	8	7	1	207
13923	DYNC2LI1	chr2	+	43795886	43795958	43796717	43796795	7.11484e-05	0.263	0.527	0.586	0.423	0.165	0.303	0.278	23	32	13	21	23	18	7	9	11	36	21	29	243
21578	SPG7	chr16	+	89536764	89536948	89540943	89541346	8.19228e-05	-0.225	0.582	0.57	0.48	0.765	0.772	0.77	22	21	14	23	23	22	38	42	46	17	18	20	306
32530	FANCG	chr9	-	35077263	35077399	35078140	35078343	9.01498e-05	-0.152	0.634	0.701	0.698	0.767	0.827	0.896	78	65	96	39	24	36	76	88	99	20	16	10	647
29643	ARMH3	chr10	-	102011722	102011783	102012832	102012876	9.78283e-05	-0.212	0.643	0.718	0.786	1.0	0.88	0.904	12	17	21	7	7	6	37	28	27	0	4	3	169
12400	TOMM40L	chr1	+	161226887	161226955	161227257	161227350	0.000104795	-0.199	0.737	0.886	0.616	0.911	0.945	0.98	21	29	15	8	4	10	48	32	45	5	2	1	220
34099	PLEKHB2	chr2	+	131130720	131130760	131132901	131132991	0.000110018	0.234	0.771	0.69	0.745	0.418	0.61	0.475	41	33	28	14	17	11	30	45	37	48	33	47	384
14758	SEPT2	chr2	+	241317498	241317599	241324408	241324662	0.000127668	-0.17	0.0	0.0	0.0	0.121	0.225	0.165	0	0	0	15	16	11	2	4	2	20	19	14	103
21046	TOGARAM1	chr14	+	45028175	45028329	45032222	45032376	0.000149622	0.18	0.235	0.167	0.303	0.05	0.038	0.077	4	4	10	13	20	23	2	1	3	38	25	36	179
26843	ARID4B	chr1	-	235177799	235177913	235181584	235182793	0.000152141	0.168	0.709	0.831	0.771	0.679	0.524	0.603	196	234	209	22	13	17	340	306	322	44	76	58	1837
13656	AP1G2	chr14	-	23563715	23563856	23564045	23564221	0.000182829	-0.157	0.84	0.898	0.712	0.921	1.0	1.0	17	19	16	3	2	6	25	12	19	2	0	0	121
21091	MTCH2	chr11	-	47631653	47631711	47634671	47634734	0.000208639	-0.173	0.803	0.904	0.637	0.958	0.906	1.0	33	19	16	8	2	9	23	39	36	1	4	0	190
5926	TUBGCP5	chr15	-	23006267	23006352	23008698	23008881	0.000212025	-0.16	0.37	0.308	0.396	0.467	0.534	0.553	45	48	42	61	86	51	55	59	70	50	41	45	653
20900	ANK2	chr4	+	113348275	113348308	113350227	113350249	0.000221153	0.161	0.221	0.244	0.153	0.078	0.057	0.0	5	6	3	17	18	16	2	1	0	23	16	21	128
32528	FANCG	chr9	-	35076431	35076583	35077263	35077399	0.000242614	0.189	0.48	0.302	0.374	0.272	0.188	0.129	41	23	34	46	55	59	22	17	10	61	76	70	514
16922	C1orf123	chr1	-	53218866	53218923	53220260	53220344	0.000248034	0.152	0.222	0.18	0.332	0.071	0.159	0.049	12	13	23	39	55	43	4	11	3	49	54	54	360
21094	MTCH2	chr11	-	47631653	47631711	47634671	47634734	0.000274054	-0.165	0.803	0.904	0.664	0.959	0.906	1.0	33	19	16	8	2	8	24	39	36	1	4	0	190
31433	TMEM131L	chr4	+	153583189	153583248	153583563	153583672	0.000307035	0.267	0.774	0.79	0.862	0.66	0.545	0.419	30	33	22	10	10	4	17	20	12	10	19	19	206
6569	CAST	chr5	+	96722638	96722698	96727488	96727530	0.000310601	-0.259	0.423	0.454	0.588	0.786	0.655	0.8	17	28	12	22	32	8	27	18	21	7	9	5	206
12401	TOMM40L	chr1	+	161226887	161226955	161227883	161227989	0.000419211	-0.166	0.249	0.271	0.163	0.472	0.326	0.383	21	26	15	70	77	85	47	32	41	58	73	73	618
12399	TOMM40L	chr1	+	161226887	161226955	161227635	161227737	0.000465465	-0.174	0.28	0.312	0.223	0.484	0.368	0.486	21	29	15	59	70	57	48	32	45	56	60	52	544
31082	FGGY	chr1	+	59346246	59346398	59378748	59378837	0.000467185	-0.324	0.462	0.462	0.462	0.659	0.866	0.832	5	7	10	5	7	10	9	15	23	4	2	4	101
14942	GSPT1	chr16	-	11897839	11897881	11897993	11898035	0.000472809	0.187	0.602	0.63	0.761	0.464	0.518	0.451	53	63	51	35	37	16	52	58	55	60	54	67	601
22958	TTC3	chr21	+	37157160	37157214	37158130	37158203	0.000504734	0.285	0.832	0.83	0.934	0.432	0.513	0.797	33	37	27	7	8	2	13	17	26	18	17	7	212
21221	COP1	chr1	-	176149005	176149074	176175909	176176007	0.000512042	0.172	0.963	0.911	0.928	0.856	0.799	0.63	28	44	28	1	4	2	45	43	22	7	10	12	246
27604	ATP9B	chr18	+	79154503	79154555	79176812	79176907	0.000627093	0.315	0.499	0.611	0.553	0.26	0.138	0.319	8	7	11	9	5	10	5	3	5	16	21	12	112
29321	AC068896.1	chr10	-	124760385	124760503	124790272	124790338	0.000700325	-0.208	0.519	0.413	0.5	0.684	0.719	0.653	17	16	21	18	26	24	36	38	33	19	17	20	285
33881	SPATA17	chr1	+	217648881	217648971	217669032	217669083	0.000723742	0.324	0.742	0.791	0.832	0.594	0.474	0.326	16	21	11	5	5	2	13	8	7	8	8	13	117
13048	UBAP2	chr9	-	33956078	33956146	33960825	33960878	0.00100696	-0.176	0.333	0.327	0.331	0.443	0.51	0.567	22	21	19	46	45	40	29	46	39	38	46	31	422
11727	LINC01128	chr1	+	847653	847806	849483	849602	0.0010105	0.203	1.0	0.896	1.0	0.711	0.683	0.893	15	28	8	0	3	0	8	14	18	3	6	2	105
3193	FCHO2	chr5	+	72968497	72968589	72989426	72989501	0.00103125	-0.164	0.064	0.048	0.138	0.283	0.193	0.267	1	1	2	14	19	12	7	5	8	17	20	21	127
24323	SPG11	chr15	-	44620189	44620403	44621758	44621934	0.00105268	0.168	0.581	0.694	0.675	0.55	0.477	0.419	54	88	48	42	42	25	52	43	36	46	51	54	581
6810	C17orf53	chr17	+	44150960	44151044	44155285	44155411	0.00118705	-0.162	0.55	0.526	0.541	0.654	0.727	0.721	32	30	35	29	30	33	46	60	49	27	25	21	417
13436	SNX16	chr8	-	81823791	81823940	81829429	81829516	0.00119532	0.363	0.903	0.592	0.699	0.522	0.271	0.312	8	5	10	1	4	5	16	8	9	17	25	23	131
10158	AASS	chr7	-	122086011	122086179	122091702	122091843	0.00119713	0.18	0.664	0.714	0.794	0.469	0.581	0.582	54	54	40	29	23	11	40	51	59	48	39	45	493
10515	ARHGEF40	chr14	+	21076562	21076643	21076773	21076890	0.0012303	-0.211	0.192	0.279	0.18	0.447	0.369	0.467	5	6	5	23	17	25	17	16	20	23	30	25	212
13680	DMKN	chr19	-	35506125	35506185	35508204	35508240	0.00128792	0.223	0.691	0.82	0.847	0.584	0.632	0.472	25	34	31	12	8	6	21	24	15	16	15	18	225
14035	SLC16A4	chr1	-	110381651	110381795	110389236	110389355	0.00130299	-0.232	0.438	0.365	0.357	0.57	0.698	0.589	14	13	11	19	24	21	30	24	23	24	11	17	231
21093	MTCH2	chr11	-	47631653	47631711	47634671	47634734	0.00139692	-0.163	0.803	0.868	0.664	0.959	0.865	1.0	33	20	16	8	3	8	24	39	36	1	6	0	194
3987	RPS6KC1	chr1	+	213167857	213167973	213240701	213242297	0.00142123	0.192	0.09	0.107	0.378	0.0	0.0	0.0	1	1	4	46	38	30	0	0	0	45	65	63	293
268	COQ8B	chr19	-	40710058	40710136	40714106	40714133	0.00150016	-0.158	0.743	0.764	0.816	1.0	0.954	0.844	15	14	23	6	5	6	14	18	14	0	1	3	119
25210	RSRC2	chr12	-	122513766	122513874	122514711	122514728	0.00154948	0.151	0.313	0.254	0.244	0.057	0.125	0.177	12	9	7	34	34	28	3	6	7	64	54	42	300
16898	MVK	chr12	+	109581394	109581550	109586021	109586125	0.00158826	0.237	0.47	0.256	0.33	0.12	0.045	0.181	7	7	5	7	18	9	2	1	3	13	19	12	103
8404	LRP8	chr1	-	53271226	53271346	53275630	53275753	0.00164576	-0.219	0.738	0.598	0.686	0.882	0.941	0.856	17	12	11	6	8	5	15	16	18	2	1	3	114
28739	EXOC6B	chr2	-	72718102	72718307	72741303	72741469	0.00170942	-0.175	0.426	0.294	0.429	0.589	0.49	0.595	26	25	18	38	65	26	45	31	42	34	35	31	416
25778	FGFR3	chr4	+	1803691	1803836	1804329	1804520	0.00173839	0.153	0.324	0.381	0.22	0.136	0.181	0.15	20	19	12	46	34	47	8	15	11	56	75	69	412
30987	SENP2	chr3	+	185590113	185590169	185598411	185598545	0.00190636	-0.155	0.451	0.343	0.495	0.615	0.514	0.625	56	39	57	83	91	71	85	66	82	65	76	60	831
9522	PIGK	chr1	-	77161593	77161711	77166718	77166830	0.00194258	-0.324	0.569	0.233	0.685	0.842	0.924	0.693	13	6	15	10	20	7	21	24	20	4	2	9	151
5433	LRRC49	chr15	+	70895848	70895936	70900921	70901024	0.00196597	0.168	0.308	0.206	0.28	0.076	0.124	0.09	6	6	9	14	24	24	3	3	2	38	22	21	172
28900	SETD4	chr21	-	36043781	36043956	36045581	36046011	0.0019769	-0.179	0.196	0.088	0.112	0.218	0.302	0.412	12	7	6	32	47	31	12	10	14	28	15	13	227
14506	KIAA1191	chr5	-	176352621	176352748	176355570	176355749	0.00207698	-0.169	0.135	0.2	0.165	0.229	0.354	0.424	7	7	6	40	25	27	9	24	19	27	39	23	253
33446	NPHP4	chr1	-	5978269	5978413	5986154	5986327	0.00211233	-0.189	0.128	0.18	0.074	0.385	0.41	0.153	5	7	3	32	30	35	14	17	5	21	23	26	218
28987	DSN1	chr20	-	36767968	36768042	36770872	36771193	0.0024851	0.202	0.942	0.915	0.878	0.678	0.828	0.623	27	18	12	1	1	1	14	16	11	4	2	4	111
32156	CD109	chr6	+	73736382	73736508	73756642	73756682	0.00249836	-0.281	0.615	0.354	0.666	0.631	0.848	1.0	12	11	10	6	16	4	15	14	27	7	2	0	124
34328	C20orf194	chr20	-	3316722	3316793	3318288	3318400	0.00253485	-0.383	0.205	0.34	0.265	0.526	0.921	0.512	2	4	4	7	7	10	16	13	14	13	1	12	103
10701	PPP6R3	chr11	+	68544837	68545024	68564302	68564432	0.00256456	-0.185	0.755	0.766	0.556	0.857	0.85	0.925	35	26	17	10	7	12	34	45	42	5	7	3	243
22742	DHX35	chr20	+	39006145	39006356	39014879	39014934	0.0027222	-0.196	0.513	0.596	0.457	0.826	0.689	0.64	38	51	40	25	24	33	48	51	41	7	16	16	390
1189	PPFIA3	chr19	+	49142803	49143004	49145942	49146005	0.00274629	-0.182	0.473	0.438	0.521	0.712	0.71	0.557	31	28	33	25	26	22	82	71	85	24	21	49	497
34238	ABI2	chr2	+	203402575	203402734	203411284	203411371	0.00274807	-0.162	0.574	0.421	0.567	0.583	0.686	0.778	104	82	98	65	95	63	98	127	137	59	49	33	1010
30560	C9orf85	chr9	+	71918424	71918555	71941804	71941934	0.00293653	-0.233	0.307	0.25	0.187	0.483	0.481	0.479	4	7	3	9	21	13	15	13	12	16	14	13	140
30656	VILL	chr3	+	37999338	37999439	38001455	38001593	0.00296775	-0.251	0.353	0.37	0.315	0.522	0.63	0.64	7	7	8	14	13	19	9	14	13	9	9	8	130
9752	ZNF562	chr19	-	9656546	9656653	9658008	9658135	0.00304195	0.23	0.851	0.799	0.733	0.604	0.555	0.534	12	25	23	2	6	8	24	17	12	15	13	10	167
15886	ADGRB2	chr1	-	31744647	31744731	31755998	31756815	0.00306103	0.243	1.0	0.66	1.0	0.598	0.66	0.673	14	17	34	0	3	0	13	17	18	3	3	3	125
27212	LCORL	chr4	-	17909093	17909345	17961902	17962032	0.00312375	-0.186	0.194	0.283	0.292	0.391	0.505	0.431	6	12	9	32	39	28	23	23	23	46	29	39	309
31595	CDC14A	chr1	+	100442933	100442996	100462650	100462881	0.00328485	-0.162	0.204	0.2	0.104	0.292	0.284	0.418	7	7	3	40	41	38	11	13	25	39	48	51	323
499	ULK2	chr17	-	19780985	19781104	19783696	19783905	0.00338119	0.25	0.691	0.796	0.881	0.43	0.523	0.664	19	19	27	7	4	3	11	16	24	12	12	10	164
23974	KDM4C	chr9	+	7049091	7049200	7103684	7103870	0.00338599	0.184	0.462	0.652	0.611	0.363	0.437	0.373	39	41	41	54	26	31	23	32	22	48	49	44	450
15279	GPRASP2	chrX	+	102713129	102713217	102713781	102713849	0.00345291	0.204	0.448	0.47	0.581	0.265	0.282	0.339	18	14	19	21	15	13	11	12	13	29	29	24	218
22861	DSTYK	chr1	-	205148204	205148339	205150679	205150794	0.00360311	0.172	0.378	0.408	0.227	0.165	0.087	0.244	11	21	7	19	32	25	10	5	16	53	55	52	306
30046	TMEM117	chr12	+	44299579	44299739	44376594	44376724	0.00361088	-0.234	0.342	0.337	0.26	0.438	0.496	0.707	15	19	9	27	35	24	20	20	31	24	19	12	255
14730	SPAG1	chr8	+	100213818	100213918	100220278	100220431	0.0036651	-0.166	0.066	0.096	0.124	0.374	0.159	0.251	2	3	5	32	32	40	10	6	8	19	36	27	220
6683	TTBK2	chr15	-	42817031	42817097	42872610	42872758	0.00372666	-0.201	0.224	0.246	0.17	0.434	0.422	0.386	6	10	3	17	25	12	15	17	20	16	19	26	186
10976	DIP2A	chr21	+	46534584	46534687	46537223	46537288	0.00378818	0.167	0.704	0.821	0.744	0.677	0.636	0.456	63	91	61	24	18	19	67	54	38	29	28	41	533
5701	ALMS1	chr2	+	73455161	73455295	73489633	73491498	0.00390101	-0.174	0.069	0.156	0.0	0.461	0.0	0.286	1	2	0	67	54	39	6	0	4	35	36	50	294
22012	KCNQ5	chr6	+	73105256	73105367	73111307	73111403	0.00418716	-0.195	0.331	0.3	0.252	0.546	0.445	0.477	18	8	7	35	18	20	25	15	18	20	18	19	221
30320	YIPF3	chr6	-	43513358	43513451	43513587	43513633	0.00418839	-0.227	0.102	0.202	0.373	0.455	0.431	0.473	3	4	11	30	18	21	11	16	15	15	24	19	187
6668	MRPL48	chr11	+	73825707	73825796	73844806	73844976	0.0044897	-0.167	0.539	0.502	0.607	0.695	0.748	0.707	28	20	32	29	24	25	17	32	36	9	13	18	283
32818	ZNF638	chr2	+	71400111	71400180	71400477	71400518	0.00473491	0.179	0.847	0.735	0.843	0.708	0.603	0.576	30	24	29	5	8	5	42	23	25	16	14	17	238
4138	OGDH	chr7	+	44624316	44624565	44645326	44645518	0.00488982	-0.165	0.34	0.369	0.365	0.437	0.629	0.503	23	30	36	40	46	56	45	53	61	52	28	54	524
22744	DHX35	chr20	+	39025229	39025359	39028417	39028499	0.00502869	0.157	0.228	0.308	0.361	0.165	0.054	0.207	12	9	14	36	18	22	6	2	5	27	31	17	199
9753	ZNF562	chr19	-	9656546	9656653	9660719	9660874	0.0050402	0.221	0.947	0.911	0.624	0.573	0.681	0.565	20	23	13	1	2	7	21	31	16	14	13	11	172
484	RFX3	chr9	-	3277339	3277461	3288130	3288250	0.00518565	0.152	0.858	0.743	0.813	0.598	0.687	0.674	30	23	26	5	8	6	37	48	37	25	22	18	285
5150	HERC4	chr10	-	67936152	67936235	67939587	67939654	0.00521708	0.176	0.641	0.69	0.511	0.498	0.439	0.378	41	47	23	24	22	23	37	27	21	39	36	36	376
14061	BMS1P4	chr10	-	73722388	73722577	73725960	73726040	0.00527367	-0.154	0.385	0.388	0.286	0.54	0.553	0.428	33	29	18	68	59	58	31	51	29	34	53	50	513
28300	RALGPS1	chr9	+	127196473	127196631	127210694	127210778	0.005633	-0.196	0.251	0.181	0.281	0.408	0.474	0.418	6	5	7	15	19	15	14	14	18	17	13	21	164
27056	HERC2P2	chr15	+	22579583	22579723	22587343	22587391	0.00570086	-0.196	0.404	0.354	0.199	0.473	0.587	0.485	18	18	11	21	26	35	17	27	25	15	15	21	249
3683	UROD	chr1	+	45012906	45013019	45013291	45013354	0.00578912	-0.155	0.321	0.265	0.253	0.44	0.456	0.408	29	16	15	54	39	39	25	21	22	28	22	28	338
31291	DUXAP10	chr14	-	19331834	19331972	19333701	19333813	0.00582473	0.184	0.275	0.273	0.359	0.073	0.217	0.066	5	6	10	14	17	19	2	6	1	27	23	15	145
4347	PARPBP	chr12	+	102165728	102165883	102182548	102182627	0.00600066	0.228	0.488	0.442	0.51	0.288	0.128	0.339	16	19	10	14	20	8	16	3	8	33	17	13	177
14617	WNT10B	chr12	-	48967945	48968006	48968148	48968319	0.00634416	-0.264	0.203	0.354	0.226	0.361	0.544	0.671	3	5	8	9	7	21	14	14	16	19	9	6	131
2108	SLC25A19	chr17	-	75286632	75286802	75288501	75288591	0.00655739	0.163	0.332	0.232	0.263	0.147	0.052	0.138	7	3	8	17	12	27	3	1	2	21	22	15	138
25767	POLK	chr5	+	75590343	75590440	75593877	75594049	0.00685549	0.157	0.53	0.607	0.476	0.405	0.408	0.329	19	35	13	20	27	17	20	22	19	35	38	46	311
557	REEP3	chr10	+	63566337	63566410	63594777	63594854	0.00701671	-0.163	0.319	0.29	0.396	0.447	0.42	0.626	25	19	24	54	47	37	32	38	68	40	53	41	478
31462	IDH3B	chr20	-	2658637	2658837	2659524	2659585	0.0071005	0.18	0.526	0.554	0.417	0.331	0.305	0.322	20	17	17	25	19	33	15	13	13	42	41	38	293
10207	SLC26A6	chr3	-	48631252	48631306	48631762	48631801	0.00713122	-0.245	0.556	0.472	0.549	0.83	0.777	0.705	12	6	14	10	7	12	14	10	16	3	3	7	114
6977	TMCO3	chr13	+	113539356	113539507	113547299	113547379	0.0071385	0.185	0.598	0.437	0.443	0.332	0.279	0.311	23	12	17	13	13	18	13	17	15	22	37	28	228
9056	WBP4	chr13	+	41071526	41071573	41072781	41072857	0.00738239	0.164	0.445	0.339	0.323	0.253	0.139	0.223	17	9	11	23	19	25	15	7	13	48	47	49	283
10115	TTN-AS1	chr2	+	178537603	178537691	178591138	178591314	0.00758045	-0.21	0.569	0.474	0.648	0.8	0.759	0.761	14	11	12	13	15	8	13	18	13	4	7	5	133
23310	SUN1	chr7	+	843205	843232	843340	843520	0.0077803	-0.17	0.673	0.632	0.51	0.815	0.746	0.764	21	28	22	15	24	31	15	16	22	5	8	10	217
11714	PJVK	chr2	+	178456009	178456151	178458509	178458627	0.00789713	0.229	0.776	0.78	0.819	0.528	0.486	0.675	11	15	24	3	4	5	13	6	11	11	6	5	114
34052	AMMECR1L	chr2	-	127870813	127870928	127871248	127871359	0.00810434	-0.157	0.371	0.387	0.518	0.528	0.572	0.646	21	30	50	36	48	47	61	49	67	55	37	37	538
11882	DPP8	chr15	-	65474208	65474288	65485098	65485160	0.00812187	-0.182	0.259	0.441	0.285	0.415	0.605	0.512	19	24	11	57	32	29	25	35	39	37	24	39	371
31752	ZNF420	chr19	+	37089038	37089127	37090994	37091121	0.00837102	0.276	0.382	0.423	0.712	0.268	0.136	0.285	9	12	9	16	18	4	7	3	4	21	21	11	135
7435	LGALS3BP	chr17	-	78974687	78974819	78975964	78976156	0.00853054	-0.159	0.502	0.384	0.478	0.637	0.592	0.612	39	22	50	34	31	48	36	33	27	18	20	15	373
30437	HOOK3	chr8	+	42930121	42930172	42943312	42943445	0.00868559	-0.243	0.188	0.113	0.44	0.425	0.552	0.492	3	3	7	16	29	11	9	8	11	15	8	14	134
12398	TOMM40L	chr1	+	161226887	161226955	161227257	161227350	0.00912907	-0.154	0.385	0.374	0.322	0.611	0.416	0.516	24	28	20	41	50	45	50	32	42	34	48	42	456
17317	RBM26-AS1	chr13	+	79412681	79412907	79415261	79415364	0.00921676	0.247	1.0	0.505	0.86	0.65	0.65	0.324	12	4	8	0	3	1	17	17	10	7	7	16	102
24809	ACBD4	chr17	+	45137018	45137139	45137367	45137454	0.00924201	-0.231	0.595	0.396	0.443	0.605	0.648	0.873	8	10	13	5	14	15	20	26	30	12	13	4	170
25766	POLK	chr5	+	75584759	75584926	75593877	75594049	0.00963199	0.173	0.526	0.591	0.655	0.51	0.433	0.31	22	40	32	20	28	17	36	28	20	35	37	45	360
15973	ATP7A	chrX	+	77998477	77998684	78003072	78003236	0.00969468	-0.152	0.379	0.392	0.409	0.493	0.659	0.484	30	36	25	45	51	33	51	57	39	48	27	38	480
10130	PCNX1	chr14	+	70988566	70988699	71009633	71009724	0.00970365	0.224	0.629	0.644	0.915	0.508	0.535	0.474	15	16	24	8	8	2	16	14	16	14	11	16	160
26145	RIBC2	chr22	+	45417601	45417946	45422289	45422408	0.00999723	-0.225	0.573	0.552	0.418	0.525	0.892	0.801	31	36	21	15	19	19	17	38	31	10	3	5	245

## Sheet: A5SS
	geneSymbol	chr	strand	longExonStart_0base	longExonEnd	shortES	shortEE	flankingES	flankingEE	PValueCvsSI	DPSI_CvsSI	PSI_CTRL1	PSI_CTRL2	PSI_CTRL3	PSI_siC9orf78_1	PSI_siC9orf78_2	PSI_siC9orf78_3	InclReadsCTRL1	InclReadsCTRL2	InclReadsCTRL3	SkipReadsCTRL1	SkipReadsCTRL2	SkipReadsCTRL3	InclReadsSI1	InclReadsSI2	InclReadsSI3	SkipReadsSI1	SkipReadsSI2	SkipReadsSI3	JR
2458	CLCN5	chrX	+	49923406	49923741	49923406	49923482	49925170	49925314	2.29216e-05	-0.244	0.0	0.124	0.031	0.349	0.19	0.349	0	5	1	16	19	17	10	7	7	10	16	7	115
1114	RNF123	chr3	+	49699667	49700564	49699667	49699772	49700635	49700709	3.04761e-05	-0.191	0.707	0.668	0.675	0.832	0.857	0.933	132	110	121	15	15	16	145	153	152	8	7	3	877
4395	BRSK1	chr19	+	55287213	55287303	55287213	55287299	55289479	55289620	6.21403e-05	-0.194	0.073	0.051	0.0	0.261	0.248	0.198	4	2	0	50	37	18	5	8	6	14	24	24	192
255	PRPSAP2	chr17	+	18856298	18856476	18856298	18856429	18865801	18865952	0.000157555	0.236	0.236	0.377	0.302	0.051	0.097	0.058	5	7	5	14	10	10	1	2	1	16	16	14	101
1249	TLE2	chr19	-	3019282	3019773	3019698	3019773	3017839	3017859	0.00023312	0.198	1.0	1.0	1.0	0.758	1.0	0.648	20	9	11	0	0	0	15	25	22	2	0	5	109
5074	BTAF1	chr10	+	91959064	91959282	91959064	91959154	91959784	91959880	0.000325216	0.154	0.509	0.479	0.473	0.322	0.304	0.374	68	80	41	46	61	32	40	38	58	59	61	68	652
3589	RTEL1-TNFRSF6B	chr20	+	63695777	63697191	63695777	63695854	63697327	63697522	0.000338644	0.164	1.0	1.0	1.0	0.814	0.779	0.916	50	58	50	0	0	0	48	77	60	2	4	1	350
5231	MTERF4	chr2	-	241095129	241096438	241096392	241096438	241094276	241094432	0.000380345	-0.163	0.775	0.898	0.691	0.958	0.953	0.943	72	92	70	4	2	6	119	105	87	1	1	1	560
2747	ZSCAN26	chr6	+	28271853	28272336	28271853	28271934	28272669	28272787	0.000452826	-0.158	0.149	0.256	0.212	0.4	0.337	0.354	16	21	17	39	26	27	39	37	45	25	31	35	358
4825	FBXW5	chr9	-	136941754	136942466	136942099	136942466	136941536	136941684	0.000663325	-0.268	0.125	0.067	0.212	0.411	0.481	0.317	4	2	11	13	13	19	9	14	9	6	7	9	116
3633	TTC8	chr14	+	88841036	88841514	88841036	88841196	88843805	88843850	0.000809074	0.154	0.405	0.467	0.462	0.326	0.293	0.252	52	56	46	37	31	26	40	35	32	40	41	46	482
104	PGM3	chr6	-	83169062	83169323	83169241	83169323	83166129	83166466	0.00108076	-0.23	0.591	0.709	0.528	0.885	0.703	0.929	30	35	25	13	9	14	49	34	42	4	9	2	266
3370	GALE	chr1	-	23796508	23796782	23796696	23796782	23796150	23796265	0.00161077	-0.155	0.402	0.477	0.556	0.61	0.632	0.659	58	58	53	53	39	26	74	112	85	29	40	27	654
1721	KAT6B	chr10	+	74981786	74985241	74981786	74981928	74989018	74989112	0.00168193	0.244	0.674	0.759	1.0	0.554	0.611	0.537	25	38	15	1	1	0	30	19	42	2	1	3	177
1707	ARHGEF40	chr14	+	21075331	21075765	21075331	21075499	21076359	21076456	0.00236327	-0.292	0.377	0.665	0.514	0.869	0.787	0.777	8	15	16	7	4	8	25	28	33	2	4	5	155
5034	GOLGB1	chr3	-	121730847	121730973	121730875	121730973	121729864	121730017	0.00493069	0.155	0.234	0.207	0.282	0.0	0.174	0.084	5	4	3	15	14	7	0	3	2	27	13	20	113
4684	TTC31	chr2	+	74483321	74483563	74483321	74483410	74490243	74490473	0.00509715	0.207	0.313	0.35	0.57	0.209	0.249	0.153	11	13	24	16	16	12	6	7	6	15	14	22	162
4536	TRIM6	chr11	+	5604533	5604797	5604533	5604629	5605336	5605567	0.00532346	-0.174	0.107	0.106	0.055	0.332	0.186	0.272	3	5	1	16	27	11	7	5	7	9	14	12	117
1227	TMEM266	chr15	+	76156603	76156758	76156603	76156652	76160094	76160168	0.00629541	-0.2	0.164	0.27	0.299	0.403	0.504	0.425	4	9	11	15	18	19	21	22	18	23	16	18	194
230	PAQR6	chr1	-	156244689	156244911	156244760	156244911	156243320	156244403	0.00643047	0.216	0.497	0.447	0.553	0.212	0.277	0.36	11	13	23	9	13	15	5	9	16	15	19	23	171
2606	CYREN	chr7	-	135168744	135169060	135168930	135169060	135167731	135167807	0.00809948	-0.222	0.531	0.724	0.667	0.787	0.921	0.881	11	17	13	6	4	4	18	19	12	3	1	1	109
3598	AOC2	chr17	+	42849085	42849371	42849085	42849290	42849600	42849730	0.00902996	-0.173	0.547	0.712	0.611	0.825	0.71	0.855	23	22	36	15	7	18	30	28	30	5	9	4	227
5021	MUTYH	chr1	-	45332917	45333324	45333284	45333324	45332762	45332834	0.00942876	0.164	0.806	0.931	0.94	0.685	0.764	0.735	37	30	35	4	1	1	29	36	37	6	5	6	227

## Sheet: A3SS
	geneSymbol	chr	strand	longExonStart_0base	longExonEnd	shortES	shortEE	flankingES	flankingEE	PValueCvsSI	DPSI_CvsSI	PSI_CTRL1	PSI_CTRL2	PSI_CTRL3	PSI_siC9orf78_1	PSI_siC9orf78_2	PSI_siC9orf78_3	InclReadsCTRL1	InclReadsCTRL2	InclReadsCTRL3	SkipReadsCTRL1	SkipReadsCTRL2	SkipReadsCTRL3	InclReadsSI1	InclReadsSI2	InclReadsSI3	SkipReadsSI1	SkipReadsSI2	SkipReadsSI3	JR
5022	SREK1	chr5	+	66177513	66177658	66177516	66177658	66174945	66175041	0	0.216	0.876	0.893	0.887	0.615	0.682	0.711	270	278	237	38	33	30	176	225	241	109	104	97	1838
3763	C1orf131	chr1	-	231229149	231229209	231229149	231229206	231238856	231239188	0	0.272	0.686	0.684	0.631	0.403	0.423	0.358	234	238	192	106	109	111	125	125	86	183	169	153	1831
795	CHURC1	chr14	+	64926006	64926080	64926009	64926080	64923990	64924126	0	0.169	0.303	0.279	0.216	0.076	0.121	0.094	143	105	86	325	268	309	36	54	40	434	387	383	2570
3531	SMARCA4	chr19	+	11058254	11058363	11058257	11058363	11041297	11041560	0	0.239	0.703	0.672	0.703	0.484	0.444	0.432	256	304	405	107	147	169	257	274	186	271	340	242	2958
2761	NMB	chr15	-	84655128	84655409	84655128	84655404	84657175	84657348	0	0.296	0.817	0.821	0.852	0.506	0.55	0.547	118	98	135	26	21	23	125	108	129	120	87	105	1095
1618	DAZAP1	chr19	+	1421147	1421258	1421150	1421258	1418665	1418731	0	0.186	0.791	0.823	0.849	0.615	0.627	0.663	634	782	839	166	166	148	547	546	525	339	321	264	5277
1619	DAZAP1	chr19	+	1434736	1435687	1434739	1435687	1432513	1432690	0	0.22	0.813	0.8	0.802	0.593	0.556	0.605	581	628	795	132	155	194	532	512	544	362	404	352	5191
6901	MMS19	chr10	-	97466058	97466159	97466058	97466156	97466503	97466585	0	0.192	0.887	0.853	0.902	0.692	0.654	0.721	269	194	288	34	33	31	213	248	274	94	130	105	1913
2315	DDX3X	chrX	+	41347311	41347451	41347314	41347451	41346858	41347012	0	0.207	0.683	0.729	0.664	0.468	0.495	0.491	640	703	552	294	259	276	460	439	463	517	443	476	5522
1909	REPS1	chr6	-	138917554	138917627	138917554	138917624	138920214	138920316	4.44089e-16	0.209	0.808	0.797	0.76	0.578	0.613	0.546	340	289	288	80	73	90	206	237	211	149	148	174	2285
3633	GSPT1	chr16	-	11896557	11896785	11896557	11896782	11897839	11897881	9.99201e-16	0.179	0.773	0.812	0.826	0.634	0.642	0.598	436	597	421	127	137	88	403	359	328	230	198	218	3542
3667	ANKRD17	chr4	-	73135116	73135265	73135116	73135262	73139530	73140283	1.46549e-14	0.269	0.81	0.853	0.83	0.527	0.592	0.568	125	117	84	29	20	17	81	91	105	72	62	79	882
8379	PLEKHB2	chr2	+	131140166	131140275	131140169	131140275	131132901	131132991	6.59472e-14	0.248	0.843	0.824	0.882	0.595	0.65	0.559	136	128	121	25	27	16	107	105	91	72	56	71	955
3139	BRD7	chr16	-	50320662	50320777	50320662	50320774	50321981	50322038	1.10356e-13	0.172	0.357	0.363	0.343	0.182	0.189	0.177	147	177	137	262	308	260	90	84	76	401	356	350	2648
3556	HMGN1	chr21	-	39347378	39347483	39347378	39347478	39348291	39348339	9.96425e-13	0.284	0.741	0.744	0.713	0.411	0.426	0.51	134	136	116	46	46	46	54	55	54	76	73	51	887
5507	ADPGK	chr15	-	72751368	72752895	72751368	72752892	72755555	72755654	6.1553e-12	0.222	0.51	0.456	0.563	0.264	0.3	0.298	169	132	195	161	156	150	71	93	91	196	215	212	1841
1667	NUSAP1	chr15	+	41365401	41365589	41365404	41365589	41358148	41358258	8.50775e-12	0.173	0.519	0.538	0.497	0.335	0.344	0.355	380	378	299	348	322	300	216	221	200	424	417	359	3864
5888	MRE11	chr11	-	94445809	94445893	94445809	94445890	94447218	94447438	1.51291e-10	0.247	0.886	0.941	0.939	0.633	0.62	0.773	63	81	78	8	5	5	61	56	86	35	34	25	537
6136	SNX14	chr6	-	85572297	85572374	85572297	85572371	85574257	85574378	4.13519e-09	0.209	0.898	0.879	0.812	0.68	0.658	0.623	116	81	70	13	11	16	88	74	60	41	38	36	644
3817	SEH1L	chr18	+	12985239	12987536	12986861	12987536	12984039	12984190	1.60547e-08	-0.189	0.748	0.806	0.663	0.965	0.955	0.865	516	455	404	27	17	32	533	405	452	3	3	11	2858
7560	NCOR2	chr12	-	124332318	124332467	124332318	124332464	124333129	124333279	1.83475e-08	0.166	0.835	0.891	0.869	0.711	0.711	0.676	82	132	148	16	16	22	119	124	99	48	50	47	903
3038	EPN1	chr19	+	55692950	55693037	55692953	55693037	55692685	55692796	3.26399e-08	0.202	0.566	0.632	0.635	0.437	0.346	0.445	87	106	144	66	61	82	108	96	98	138	180	121	1287
7559	FAM219A	chr9	-	34398183	34401122	34398183	34401119	34401665	34401720	1.37577e-07	0.195	0.754	0.748	0.746	0.529	0.551	0.583	121	84	98	39	28	33	67	93	106	59	75	75	878
2749	FOXM1	chr12	-	2872095	2872247	2872095	2872244	2873976	2874525	1.65262e-07	0.16	0.581	0.609	0.615	0.431	0.437	0.457	171	201	176	122	128	109	140	153	132	183	195	155	1865
2648	SHKBP1	chr19	+	40590729	40590853	40590732	40590853	40590243	40590422	2.08721e-07	0.228	0.912	0.924	0.953	0.579	0.748	0.779	42	49	62	4	4	3	32	54	64	23	18	18	373
6328	FGFR3	chr4	+	1804820	1804969	1804823	1804969	1804329	1804520	3.48071e-07	0.198	0.281	0.275	0.277	0.068	0.1	0.07	17	13	17	43	34	44	4	8	5	54	71	66	376
4227	SHC1	chr1	-	154965945	154966080	154965945	154966077	154966161	154966231	5.41131e-07	0.199	0.675	0.643	0.613	0.418	0.446	0.47	90	71	104	43	39	65	63	61	68	87	75	76	842
3372	DYNC2LI1	chr2	+	43795886	43795958	43795889	43795958	43794456	43794643	5.86675e-07	0.226	0.406	0.449	0.284	0.15	0.146	0.165	38	42	30	55	51	75	13	13	14	73	75	70	549
4569	NAT9	chr17	-	74773575	74773688	74773575	74773685	74775621	74775707	6.25366e-07	0.164	0.382	0.35	0.419	0.229	0.241	0.189	50	56	83	80	103	114	33	36	35	110	112	149	961
7562	NCOR2	chr12	-	124429612	124429706	124429612	124429703	124430614	124430787	1.24088e-06	0.339	0.856	0.964	0.856	0.605	0.584	0.471	30	27	30	5	1	5	17	17	9	11	12	10	174
3637	R3HDM1	chr2	+	135651729	135652032	135651732	135652032	135645378	135645527	1.59995e-06	0.185	0.603	0.644	0.664	0.451	0.458	0.448	98	93	96	64	51	48	64	70	78	77	82	95	916
635	WDR11	chr10	+	120905875	120906855	120906775	120906855	120905318	120905416	2.03486e-06	-0.188	0.664	0.79	0.873	1.0	0.943	0.949	95	136	138	12	9	5	119	133	148	0	2	2	799
6387	CHD9	chr16	+	53306233	53306397	53306236	53306397	53303719	53304625	2.118e-06	0.355	0.634	0.682	0.832	0.273	0.379	0.432	35	26	25	20	12	5	19	16	33	50	26	43	310
1141	ZBTB49	chr4	+	4301988	4303091	4302310	4303091	4299926	4300097	3.93652e-06	0.252	1.0	0.923	1.0	0.634	0.698	0.835	17	25	20	0	1	0	18	24	21	5	5	2	138
900	HLTF	chr3	-	149059717	149059807	149059717	149059804	149060642	149060687	5.55429e-06	0.189	0.685	0.71	0.672	0.521	0.426	0.554	125	121	85	57	49	41	90	63	98	82	84	78	973
6468	TARBP2	chr12	+	53503712	53503808	53503729	53503808	53503026	53503212	6.46354e-06	0.184	1.0	1.0	0.914	0.846	0.699	0.817	30	29	45	0	0	4	29	27	33	5	11	7	220
8322	PKP4	chr2	+	158634069	158634289	158634072	158634289	158631752	158631941	6.61926e-06	0.153	0.67	0.683	0.698	0.516	0.53	0.545	162	113	147	79	52	63	112	89	116	104	78	96	1211
2868	AC097634.4	chr3	-	70977642	70977722	70977642	70977719	70977827	70978029	6.76435e-06	0.201	0.801	0.731	0.709	0.529	0.577	0.531	65	77	69	16	28	28	59	44	48	52	32	42	560
1417	ZC3H13	chr13	-	45965279	45965432	45965279	45965429	45967503	45968028	7.36806e-06	0.171	0.695	0.682	0.689	0.57	0.522	0.461	106	145	103	46	67	46	103	96	83	77	87	96	1055
311	NAB1	chr2	+	190685475	190685638	190685478	190685638	190683737	190683827	1.56097e-05	0.216	0.763	0.941	0.774	0.624	0.623	0.583	52	65	52	16	4	15	47	45	58	28	27	41	450
7256	WWC1	chr5	+	168467839	168467964	168467842	168467964	168464710	168464962	2.23722e-05	0.226	0.553	0.55	0.669	0.345	0.346	0.403	25	37	55	20	30	27	25	32	32	47	60	47	437
7704	TMEM131L	chr4	+	153584834	153584931	153584837	153584931	153583563	153583672	2.44249e-05	0.187	0.834	0.832	0.942	0.72	0.65	0.678	61	60	66	12	12	4	39	45	34	15	24	16	388
6851	NPRL2	chr3	-	50349385	50349828	50349385	50349490	50349930	50350022	2.8469e-05	-0.161	0.693	0.868	0.849	1.0	1.0	0.894	24	42	36	5	3	3	47	33	18	0	0	1	212
7055	GPANK1	chr6	-	31663852	31664580	31663852	31664577	31664840	31665003	4.32085e-05	0.172	0.517	0.418	0.494	0.282	0.337	0.294	68	50	74	63	69	75	29	37	34	73	72	81	725
4960	WNK1	chr12	+	878211	878361	878214	878361	871264	871348	5.38884e-05	0.211	0.6	0.707	0.751	0.428	0.485	0.513	56	73	67	37	30	22	37	40	50	49	42	47	550
1366	TUBGCP5	chr15	-	23027191	23027309	23027191	23027306	23030884	23031020	5.45778e-05	0.156	0.257	0.195	0.248	0.063	0.014	0.155	14	10	11	40	41	33	5	1	12	74	71	65	377
2656	CCNL2	chr1	-	1390765	1391575	1390765	1390865	1393395	1393460	5.80197e-05	0.166	0.587	0.686	0.622	0.406	0.453	0.539	341	310	283	71	42	51	205	243	268	89	87	68	2058
7924	SUGP1	chr19	-	19303723	19303912	19303723	19303847	19305848	19306076	6.18269e-05	-0.168	0.215	0.089	0.099	0.394	0.286	0.228	20	7	9	60	59	67	57	37	31	72	76	86	581
6673	ARHGAP5	chr14	+	32117139	32117287	32117142	32117287	32090501	32094386	6.50658e-05	0.193	0.741	0.789	0.669	0.6	0.549	0.472	52	68	45	18	18	22	62	54	65	41	44	72	561
6005	PHF21A	chr11	-	45935120	45935246	45935120	45935157	45935635	45935739	8.1761e-05	0.159	1.0	0.956	0.957	0.788	0.743	0.906	17	28	29	0	1	1	29	15	25	6	4	2	157
4029	MOV10	chr1	+	112688327	112689138	112688934	112689138	112686965	112687106	8.51012e-05	0.286	0.918	1.0	0.811	0.698	0.584	0.588	34	30	26	1	0	2	21	17	26	3	4	6	170
683	SNX5	chr20	-	17953995	17954231	17953995	17954223	17955364	17955475	8.62857e-05	0.178	0.331	0.396	0.443	0.204	0.248	0.185	31	31	31	61	46	38	20	24	18	76	71	77	524
443	TRPT1	chr11	-	64224800	64225580	64224800	64224970	64225785	64225869	8.62957e-05	0.16	1.0	1.0	1.0	0.924	0.892	0.703	35	39	53	0	0	0	37	50	36	1	2	5	258
1289	HAUS8	chr19	-	17059996	17060092	17059996	17060089	17062697	17062779	9.29366e-05	0.152	0.819	0.936	0.85	0.737	0.672	0.741	55	74	40	12	5	7	65	58	55	23	28	19	441
8381	CHD4	chr12	-	6578028	6578135	6578028	6578117	6578408	6578546	9.41101e-05	0.194	0.785	0.739	0.808	0.607	0.607	0.537	31	51	58	8	17	13	36	41	43	22	25	35	380
4333	CLUH	chr17	-	2696433	2696538	2696433	2696535	2696718	2696942	9.43932e-05	0.166	0.638	0.583	0.618	0.396	0.452	0.493	66	72	90	37	51	55	49	70	58	74	84	59	765
2256	CAP1	chr1	+	40059333	40059458	40059336	40059458	40041428	40041493	0.000111836	0.287	0.645	0.708	0.618	0.357	0.331	0.423	22	22	18	12	9	11	14	7	20	25	14	27	201
5918	BAHD1	chr15	+	40461911	40462294	40461914	40462294	40458450	40459896	0.000114827	0.2	0.738	0.73	0.78	0.492	0.564	0.593	37	30	43	13	11	12	43	47	56	44	36	38	410
1458	TCF3	chr19	-	1609292	1611369	1609292	1610500	1611703	1611849	0.000125306	-0.195	0.43	0.362	0.397	0.59	0.61	0.574	59	71	67	20	32	26	101	110	100	18	18	19	641
7443	ALKBH8	chr11	-	107553846	107553978	107553846	107553973	107556765	107557003	0.000133668	0.17	0.771	0.94	0.925	0.737	0.726	0.663	41	79	50	12	5	4	54	35	34	19	13	17	363
6700	GUCY1A1	chr4	+	155696755	155697122	155696805	155697122	155667345	155667419	0.000164495	0.163	1.0	1.0	0.959	0.879	0.706	0.885	17	11	27	0	0	1	17	14	9	2	5	1	104
8374	PAM	chr5	+	103028181	103028238	103028184	103028238	103019789	103019843	0.000181077	0.17	0.643	0.726	0.646	0.514	0.487	0.505	69	75	72	38	28	39	63	47	36	59	49	35	610
400	PABPC1L	chr20	+	44938044	44938191	44938101	44938191	44936636	44936730	0.000243729	0.182	0.949	0.898	0.938	0.677	0.763	0.8	22	21	36	1	2	2	25	23	19	10	6	4	171
4224	OGFRL1	chr6	+	71293529	71293611	71293532	71293611	71293292	71293379	0.000249069	0.187	0.461	0.439	0.486	0.248	0.314	0.264	32	30	21	37	38	22	20	24	21	60	52	58	415
475	ARID1A	chr1	+	26772811	26772987	26772814	26772987	26772499	26772632	0.000257144	0.223	0.685	0.559	0.617	0.414	0.298	0.48	44	41	52	20	32	32	40	24	41	56	56	44	482
2261	NR6A1	chr9	-	124538091	124538319	124538091	124538316	124540032	124540187	0.000322571	0.252	0.676	0.755	0.558	0.448	0.375	0.409	19	28	14	9	9	11	18	20	28	22	33	40	251
7085	SLC29A1	chr6	+	44227259	44227342	44227262	44227342	44226060	44226167	0.000391645	0.154	0.474	0.393	0.395	0.277	0.295	0.229	51	32	31	56	49	47	19	30	24	49	71	80	539
2147	DRG2	chr17	+	18099632	18100435	18100362	18100435	18099016	18099093	0.00039878	-0.292	0.699	0.67	0.466	1.0	1.0	0.712	16	21	18	2	3	6	8	14	17	0	0	2	107
8474	SRGAP2B	chr1	-	144897115	144897340	144897115	144897337	144905090	144905219	0.00050254	0.26	0.767	0.712	0.832	0.475	0.636	0.42	20	25	25	6	10	5	21	30	19	23	17	26	227
8276	KAT14	chr20	+	18161819	18162239	18161822	18162239	18159083	18159265	0.000515311	0.226	0.709	0.653	0.572	0.426	0.455	0.375	32	38	31	13	20	23	18	16	17	24	19	28	279
8464	ZNF18	chr17	-	11983296	11983407	11983296	11983404	11984112	11984197	0.000568224	0.295	0.712	0.655	0.72	0.298	0.485	0.419	20	23	13	8	12	5	6	19	16	14	20	22	178
2583	FMR1	chrX	+	147944904	147945051	147944943	147945051	147943130	147943326	0.000585647	-0.184	0.619	0.524	0.577	0.711	0.784	0.776	33	41	37	18	33	24	39	37	43	14	9	11	339
3315	AP1G2	chr14	-	23563715	23564221	23563715	23563856	23564332	23564388	0.000592415	-0.177	0.775	0.912	0.631	0.849	1.0	1.0	23	23	19	3	1	5	25	15	21	2	0	0	137
5611	KCTD10	chr12	-	109457991	109458184	109457991	109458081	109460635	109460805	0.000663221	-0.245	0.277	0.301	0.185	0.536	0.385	0.577	18	22	15	35	38	49	14	16	22	9	19	12	269
8106	ORC3	chr6	+	87656902	87656982	87656905	87656982	87653115	87653249	0.000667699	0.177	0.52	0.436	0.564	0.267	0.398	0.324	57	68	47	52	87	36	28	34	31	76	51	64	631
2597	PKD1	chr16	-	2097727	2097780	2097727	2097777	2097867	2097984	0.000730207	0.279	0.722	0.761	0.728	0.316	0.512	0.545	21	29	27	8	9	10	7	18	23	15	17	19	203
3507	FOXP1	chr3	-	71052536	71052626	71052536	71052623	71053635	71053773	0.000780236	0.213	0.856	0.856	0.928	0.817	0.541	0.643	36	30	26	6	5	2	27	25	20	6	21	11	215
5028	ARFGAP2	chr11	-	47173758	47173915	47173758	47173882	47175014	47175098	0.00082579	0.25	0.441	0.217	0.364	0.131	0.091	0.05	7	4	7	8	13	11	5	2	1	30	18	17	123
1482	UBXN11	chr1	-	26300925	26301053	26300925	26301024	26301693	26301722	0.00110328	0.178	0.369	0.413	0.361	0.227	0.22	0.161	25	17	13	39	22	21	9	13	8	28	42	38	275
7521	CNIH4	chr1	+	224375794	224379452	224379068	224379452	224365878	224365991	0.00114922	-0.189	0.521	0.807	0.801	1.0	0.697	1.0	65	50	48	5	1	1	45	55	51	0	2	0	323
2769	B4GALNT3	chr12	+	553190	553983	553193	553983	552466	552528	0.00122742	0.245	0.794	0.874	0.61	0.623	0.507	0.412	35	49	30	9	7	19	25	27	17	15	26	24	283
7280	NLRX1	chr11	+	119183117	119184016	119183820	119184016	119182093	119182345	0.00133384	-0.208	0.107	0.196	0.117	0.266	0.511	0.267	6	9	8	15	11	18	17	28	22	14	8	18	174
3795	DPP3	chr11	+	66482192	66482470	66482195	66482470	66480012	66480465	0.00141336	0.188	0.579	0.489	0.615	0.37	0.387	0.361	25	28	42	18	29	26	19	21	24	32	33	42	339
5403	TUT4	chr1	-	52436754	52436978	52436754	52436963	52438219	52438335	0.00143698	0.161	0.403	0.442	0.591	0.323	0.317	0.314	56	70	88	79	84	58	41	42	39	82	86	81	806
5516	ZNF302	chr19	+	34683151	34683238	34683154	34683238	34682776	34682897	0.00144806	0.17	0.423	0.281	0.284	0.179	0.163	0.135	20	13	14	27	33	35	9	10	6	41	51	38	297
8109	DNAAF3	chr19	-	55159898	55160013	55159898	55160010	55160639	55160775	0.00195501	0.195	0.776	0.817	0.653	0.514	0.642	0.504	56	36	55	16	8	29	32	47	37	30	26	36	408
4902	CLCN2	chr3	-	184354903	184355529	184354903	184354973	184355693	184355778	0.00215655	-0.182	0.922	0.689	0.844	1.0	1.0	1.0	34	19	31	1	3	2	27	38	32	0	0	0	187
6645	CACNA1H	chr16	+	1218969	1219130	1219002	1219130	1218209	1218651	0.0021622	0.168	0.823	0.808	0.779	0.65	0.569	0.686	31	28	43	6	6	11	35	41	51	17	28	21	318
1778	MTG1	chr10	+	133401528	133402245	133402148	133402245	133399169	133399226	0.00255916	0.251	0.839	0.695	0.891	0.619	0.517	0.537	32	14	25	2	2	1	15	23	25	3	7	7	156
7981	TDRD3	chr13	+	60444682	60444748	60444686	60444748	60439687	60439772	0.00264303	0.219	0.758	0.912	0.753	0.608	0.589	0.568	19	21	37	6	2	12	33	16	16	21	11	12	206
1872	OGFOD2	chr12	+	122978359	122978569	122978441	122978569	122976870	122976970	0.00271542	-0.182	0.217	0.371	0.193	0.422	0.448	0.457	12	18	14	34	24	46	26	29	15	28	28	14	288
5690	PSRC1	chr1	-	109282679	109282736	109282679	109282731	109283073	109283186	0.00301118	0.227	0.821	0.81	0.821	0.513	0.663	0.596	14	13	14	3	3	3	15	10	12	14	5	8	114
5369	CCDC18	chr1	+	93214742	93214966	93214745	93214966	93212100	93212261	0.00337518	0.217	0.731	0.664	0.698	0.519	0.518	0.404	22	36	21	8	18	9	12	13	13	11	12	19	194
5432	CIC	chr19	+	42293934	42294089	42293937	42294089	42293591	42293836	0.00381415	0.159	0.578	0.728	0.571	0.493	0.474	0.432	54	46	70	39	17	52	58	51	60	59	56	78	640
8190	CEP76	chr18	-	12698978	12699203	12698978	12699165	12699829	12699900	0.00397042	0.158	0.624	0.492	0.528	0.466	0.347	0.357	58	36	29	31	33	23	54	36	37	55	60	59	511
7983	TDRD3	chr13	+	60573612	60573878	60573615	60573878	60567524	60567650	0.00494411	0.236	0.557	0.649	0.912	0.403	0.559	0.448	33	41	42	26	22	4	28	50	27	41	39	33	386
6213	ZNF286A	chr17	+	15715999	15720787	15716058	15720787	15708154	15708247	0.00520719	0.187	0.715	0.611	0.518	0.441	0.48	0.361	48	32	27	16	17	21	17	32	23	18	29	34	314
4006	GGT1	chr22	+	24627409	24627619	24627431	24627619	24623779	24623916	0.00530332	0.244	0.631	0.482	0.765	0.376	0.423	0.347	11	8	21	6	8	6	11	11	12	17	14	21	146
3354	MIGA1	chr1	+	77873000	77873120	77873003	77873120	77866337	77866391	0.00537595	0.164	0.218	0.465	0.428	0.234	0.198	0.188	18	29	31	64	33	41	12	18	18	39	72	77	452
4658	ZNF143	chr11	+	9474549	9474633	9474552	9474633	9473940	9474024	0.00565897	0.194	0.629	0.67	0.773	0.375	0.548	0.567	24	41	31	14	20	9	23	38	37	38	31	28	334
5870	SRGAP2C	chr1	+	121382700	121382925	121382703	121382925	121374825	121374954	0.0058625	0.181	0.715	0.798	0.626	0.488	0.514	0.594	38	28	27	15	7	16	26	31	31	27	29	21	296
7964	NR1H3	chr11	+	47261546	47262018	47261918	47262018	47261240	47261449	0.00655046	-0.202	0.376	0.6	0.572	0.651	0.771	0.731	23	37	48	17	11	16	46	68	55	11	9	9	350
8065	NAPRT	chr8	-	143574784	143575345	143574784	143574900	143575422	143575525	0.00757661	-0.219	0.465	0.249	0.484	0.686	0.527	0.641	26	19	35	12	23	15	49	50	40	9	18	9	305
5127	CACNA2D1	chr7	-	81997178	81997250	81997178	81997235	82005422	82005497	0.00758613	-0.182	0.148	0.166	0.276	0.349	0.488	0.3	4	5	4	22	24	10	9	14	9	16	14	20	151
5701	ASAH2B	chr10	+	50745127	50745274	50745201	50745274	50742914	50743010	0.00775739	0.171	0.794	0.723	0.783	0.541	0.592	0.655	24	26	36	5	8	8	25	29	45	17	16	19	258

## Sheet: IR
	geneSymbol	chr	strand	riExonStart_0base	riExonEnd	upstreamES	upstreamEE	downstreamES	downstreamEE	PValueCvsSI	DPSI_CvsSI	PSI_CTRL1	PSI_CTRL2	PSI_CTRL3	PSI_siC9orf78_1	PSI_siC9orf78_2	PSI_siC9orf78_3	InclReadsCTRL1	InclReadsCTRL2	InclReadsCTRL3	SkipReadsCTRL1	SkipReadsCTRL2	SkipReadsCTRL3	InclReadsSI1	InclReadsSI2	InclReadsSI3	SkipReadsSI1	SkipReadsSI2	SkipReadsSI3	JR
1303	XPOT	chr12	+	64425037	64425457	64425037	64425138	64425337	64425457	1.06771e-07	0.195	0.868	0.931	0.868	0.704	0.721	0.656	77	113	77	7	5	7	95	99	105	24	23	33	665
2120	SLC6A8	chrX	+	153693904	153694633	153693904	153694017	153694532	153694633	3.5497e-07	0.27	1.0	1.0	1.0	0.908	0.595	0.688	15	16	20	0	0	0	27	28	24	1	7	4	142
3539	SPATA7	chr14	+	88437837	88438455	88437837	88437903	88438326	88438455	1.20078e-05	-0.228	0.887	0.876	0.554	1.0	1.0	1.0	19	17	18	1	1	6	15	25	25	0	0	0	127
3278	TAF1C	chr16	-	84181745	84182058	84181745	84181863	84181941	84182058	3.02166e-05	0.187	0.406	0.364	0.262	0.185	0.181	0.105	37	26	26	43	36	58	18	17	9	63	61	61	455
124	CLK4	chr5	-	178616881	178618778	178616881	178616948	178617343	178618778	0.000121996	0.177	0.409	0.381	0.341	0.148	0.18	0.272	37	30	24	23	21	20	19	26	26	47	51	30	354
2378	BRIX1	chr5	+	34922216	34923234	34922216	34922287	34923132	34923234	0.000168825	0.29	0.816	1.0	1.0	0.825	0.59	0.531	17	20	20	1	0	0	18	11	13	1	2	3	106
1183	DRG2	chr17	+	18099016	18100435	18099016	18099093	18100362	18100435	0.000341404	-0.33	0.687	0.433	0.462	1.0	1.0	0.572	23	12	27	2	3	6	15	26	14	0	0	2	130
2153	ILF3	chr19	+	10683916	10685765	10683916	10683970	10684858	10685765	0.000352356	-0.373	0.225	0.335	0.347	0.557	0.853	0.615	23	28	19	20	14	9	35	23	19	7	1	3	201
327	SEC14L1	chr17	+	77213917	77216802	77213917	77214019	77216548	77216802	0.000379531	-0.259	0.141	0.104	0.167	0.488	0.378	0.322	14	11	19	9	10	10	27	23	27	3	4	6	163
4374	CHD4	chr12	-	6578028	6578546	6578028	6578117	6578408	6578546	0.000450406	0.192	0.74	0.645	0.753	0.554	0.523	0.485	45	61	78	8	17	13	54	54	65	22	25	35	477
619	TAF15	chr17	+	35820023	35820437	35820023	35820075	35820331	35820437	0.000618755	0.232	0.551	0.661	0.74	0.496	0.415	0.345	41	58	37	18	16	7	64	58	48	35	44	49	475
3363	WDR62	chr19	+	36101213	36102851	36101213	36101317	36102751	36102851	0.00117902	-0.189	0.829	1.0	0.463	1.0	0.858	1.0	28	20	25	1	0	5	35	35	35	0	1	0	185
4196	VIM	chr10	+	17235168	17236379	17235168	17235389	17236293	17236379	0.00165327	0.154	1.0	0.833	0.839	0.789	0.697	0.723	23	20	21	0	1	1	30	37	21	2	4	2	162
1766	SEPT3	chr22	+	41994620	41998221	41994620	41994714	41996901	41998221	0.00167801	0.155	0.404	0.185	0.222	0.123	0.121	0.101	45	34	19	8	18	8	28	24	30	24	21	32	291
631	SIRT6	chr19	-	4175027	4175937	4175027	4175151	4175841	4175937	0.00456963	-0.345	0.393	0.251	0.526	0.645	1.0	0.559	15	10	11	7	9	3	12	28	21	2	0	5	123
4192	IFRD2	chr3	-	50290169	50290679	50290169	50290294	50290559	50290679	0.00515536	-0.165	0.15	0.175	0.204	0.361	0.365	0.298	7	12	16	21	30	33	16	13	12	15	12	15	202
3512	SNHG21	chr15	+	82756903	82757206	82756903	82756939	82757045	82757206	0.00664938	-0.202	0.698	0.643	0.624	0.703	0.869	1.0	25	22	18	8	9	8	16	27	20	5	3	0	161
2871	RTEL1-TNFRSF6B	chr20	+	63695777	63697191	63695777	63695854	63696759	63697191	0.00673286	0.266	0.808	0.606	0.749	0.412	0.607	0.347	34	31	36	2	5	3	31	56	30	11	9	14	262
3151	DUS1L	chr17	-	82061208	82061721	82061208	82061353	82061556	82061721	0.00714231	-0.207	0.229	0.249	0.13	0.421	0.294	0.514	6	5	4	12	9	16	11	7	16	9	10	9	114
1068	TRO	chrX	+	54928602	54931031	54928602	54928710	54930740	54931031	0.00944745	0.192	0.473	0.334	0.264	0.143	0.17	0.183	21	39	28	3	10	10	13	16	14	10	10	8	182
