# Supplementary material for: A multi-factor trafficking site on the spliceosome remodeling enzyme BRR2 recruits C9ORF78 to regulate alternative splicing
Source: Nat Commun. 2022 Mar 3;13:1132. doi: 10.1038/s41467-022-28754-2 (PMC8894380; doi:10.1038/s41467-022-28754-2)
Supplement: Supplementary file 5 — Supplementary Data 2 [file 41467_2022_28754_MOESM5_ESM.xlsx]

## Sheet: Supplementary Table 3
Supplementary Table 3: List of quantified proteins pulled-down in FLAG-IPs from nuclear extracts from HEK293 cells stably expressing FLAG-C9ORF78 wildtype (WT), FLAG-C9ORF78R41A (R41A), and background control (N = 3). Normalized log2 LFQ intensities according to the MaxQuant algorithm. Two-sample t-tests (WT vs. control and R41A vs. control) with permutation-based FDR control (FDR 0.05) were perf…			C9ORF78 (wildtype) vs. Ctrl					C9ORF78 (R41A mutant) vs. Ctrl
Protein names	Gene names	Protein IDs	-Log p-value	q-value	Log2 fold change	T-test statistic	T-test Significant	-Log p-value	q-value	Log2 fold change	T-test statistic	T-test Significant	LOG2 intensity WT (replicate 1)	LOG2 intensity WT (replicate 2)	LOG2 intensity WT (replicate 3)	LOG2 intensity R41A (replicate 1)	LOG2 intensity R41A (replicate 2)	LOG2 intensity R41A (replicate 3)	LOG2 intensity Ctrl (replicate 1)	LOG2 intensity Ctrl (replicate 2)	LOG2 intensity Ctrl (replicate 3)	Peptides	Razor + unique peptides	Unique peptides	Sequence coverage [%]	Unique + razor sequence coverage [%]	Unique sequence coverage [%]	Mol. weight [kDa]	Q-value	Score	Intensity	MS/MS count	Fasta headers
U5 small nuclear ribonucleoprotein 200 kDa helicase	SNRNP200	O75643	2.99031	0.00665031	8.21519	8.56028	+	0.635349	0.170932	1.96718	1.40925		32.377	32.8692	32.4493	24.3049	26.982	27.6646	22.8905	24.0334	26.126	146	146	146	74.5	74.5	74.5	244.5	0	323.31	53778000000	1404	sp|O75643|U520_HUMAN U5 small nuclear ribonucleoprotein 200 kDa helicase OS=Homo sapiens OX=9606 GN=SNRNP200 PE=1 SV=2
Uncharacterized protein C9orf78	C9orf78	Q9NZ63	4.03223	0.00459259	7.9954	15.8392	+	3.83361	0.00113684	7.63661	14.1038	+	34.6847	34.4892	34.3618	34.5533	34.0995	33.8065	27.3628	26.5415	25.6452	37	37	37	68.5	68.5	68.5	33.688	0	323.31	559730000000	5079	sp|Q9NZ63|TLS1_HUMAN Telomere length and silencing protein 1 homolog OS=Homo sapiens OX=9606 GN=C9orf78 PE=1 SV=1
Ras-related protein Rab-39A	RAB39A	Q14964	4.20254	0	6.68583	17.4912	+	3.71214	0.0020885	6.36747	13.1348	+	27.5272	26.7791	26.9237	27.4201	26.7367	26.118	20.4364	19.8395	20.8965	3	2	2	14.3	9.2	9.2	25.006	0	6.2006	3180400000	15	sp|Q14964|RB39A_HUMAN Ras-related protein Rab-39A OS=Homo sapiens OX=9606 GN=RAB39A PE=1 SV=2
ATP-dependent RNA helicase DDX54	DDX54	Q8TDD1	0.932233	0.0844908	6.35248	1.99421		1.18129	0.0285817	7.97846	2.51261	+	30.7996	30.7055	29.9704	32.0097	32.2406	32.1031	21.5947	20.3739	30.4494	25	25	25	44.7	44.7	44.7	98.594	0	149.58	88672000000	79	sp|Q8TDD1|DDX54_HUMAN ATP-dependent RNA helicase DDX54 OS=Homo sapiens OX=9606 GN=DDX54 PE=1 SV=2
Pre-mRNA-processing-splicing factor 8	PRPF8	Q6P2Q9	3.2146	0.0056063	5.41869	9.79003	+	0.831825	0.0894697	1.53783	1.79384		29.1929	29.8722	29.5893	24.3406	26.0611	26.6102	23.403	23.8627	25.1327	101	101	101	53.1	53.1	53.1	273.6	0	323.31	7583700000	425	sp|Q6P2Q9|PRP8_HUMAN Pre-mRNA-processing-splicing factor 8 OS=Homo sapiens OX=9606 GN=PRPF8 PE=1 SV=2
Large proline-rich protein BAG6	BAG6	P46379	4.14171	0	4.98447	16.8827	+	3.74801	0.00212613	2.9882	13.414	+	26.6046	26.4008	25.8633	24.1572	24.5032	24.2194	21.6432	20.9654	21.3067	22	22	22	29.9	29.9	29.9	119.41	0	175.21	1039800000	74	sp|P46379|BAG6_HUMAN Large proline-rich protein BAG6 OS=Homo sapiens OX=9606 GN=BAG6 PE=1 SV=2
WD repeat-containing protein 36	WDR36	A0A0A0MTB8	2.1097	0.0122353	4.928	4.94882	+	1.37457	0.0173165	2.92458	2.94423	+	28.5346	28.2688	28.087	26.0744	26.4042	26.4016	21.5742	23.553	24.9793	37	37	37	51.7	51.7	51.7	99.365	0	323.31	4129900000	222	tr|A0A0A0MTB8|A0A0A0MTB8_HUMAN WD repeat-containing protein 36 OS=Homo sapiens OX=9606 GN=WDR36 PE=1 SV=1
Peptidyl-prolyl cis-trans isomerase CWC27 homolog	CWC27	Q6UX04	3.55516	0.00354286	4.85566	11.977	+	1.20127	0.0263927	1.79788	2.55588	+	24.72	24.0737	24.4216	20.2746	21.4011	22.3663	19.4126	20.2298	19.006	7	7	7	26.5	26.5	26.5	53.846	0	52.431	220900000	22	sp|Q6UX04|CWC27_HUMAN Spliceosome-associated protein CWC27 homolog OS=Homo sapiens OX=9606 GN=CWC27 PE=1 SV=1
Importin-9	IPO9	Q96P70	3.26213	0.00499174	4.82484	10.0708	+	0.0734062	0.897485	0.0604305	0.209235		26.4805	25.5019	24.9469	21.1603	21.062	20.4137	21.1554	20.6288	20.6706	18	18	18	25.9	25.9	25.9	115.96	0	136.06	480600000	49	sp|Q96P70|IPO9_HUMAN Importin-9 OS=Homo sapiens OX=9606 GN=IPO9 PE=1 SV=3
Structural maintenance of chromosomes protein 4	SMC4	Q9NTJ3	1.86089	0.0158768	4.77245	4.19279	+	0.945141	0.0610368	2.28613	2.02026		27.4949	27.1811	26.9787	24.7131	24.8899	24.5926	21.9209	20.8076	24.6089	40	40	40	36.4	36.4	36.4	147.18	0	231.58	1771600000	118	sp|Q9NTJ3|SMC4_HUMAN Structural maintenance of chromosomes protein 4 OS=Homo sapiens OX=9606 GN=SMC4 PE=1 SV=2
Protein TBRG4	TBRG4	Q969Z0	3.38354	0.0059802	4.63022	10.8229	+	2.91725	0.0022492	3.5351	8.19143	+	24.9774	24.813	24.8933	23.852	23.8929	23.6535	21.0915	19.6797	20.0219	14	14	14	36.8	36.8	36.8	70.737	0	56.903	447670000	54	sp|Q969Z0|FAKD4_HUMAN FAST kinase domain-containing protein 4 OS=Homo sapiens OX=9606 GN=TBRG4 PE=1 SV=1
General vesicular transport factor p115	USO1	O60763	3.12615	0.00504965	4.60909	9.28677	+	1.00741	0.049019	0.962575	2.14704	+	26.1473	25.7229	25.2605	22.0294	22.3256	21.8362	20.3208	21.1989	21.7838	20	20	20	32	32	32	107.89	0	169.04	615180000	43	sp|O60763|USO1_HUMAN General vesicular transport factor p115 OS=Homo sapiens OX=9606 GN=USO1 PE=1 SV=2
Monofunctional C1-tetrahydrofolate synthase, mitochondrial	MTHFD1L	A0A087WVM4	2.31389	0.0102946	4.42177	5.64348	+	1.09831	0.0370953	1.63484	2.33582	+	26.0642	25.9858	24.9597	22.8174	22.9826	22.8488	20.7105	20.401	22.6328	19	19	19	31.7	31.7	31.7	99.31	0	67.759	579530000	69	tr|A0A087WVM4|A0A087WVM4_HUMAN Formyltetrahydrofolate synthetase OS=Homo sapiens OX=9606 GN=MTHFD1L PE=1 SV=1
Nuclear receptor corepressor 1	NCOR1	A0A088AWL3	4.32669	0	4.35603	18.8006	+	3.38104	0.00249724	4.82143	10.8069	+	24.6509	24.0278	24.4477	25.4749	25.0093	24.0385	19.8586	20.3015	19.8983	3	3	3	1.1	1.1	1.1	258.98	0	6.9569	716600000	12	tr|A0A088AWL3|A0A088AWL3_HUMAN Nuclear receptor corepressor 1 OS=Homo sapiens OX=9606 GN=NCOR1 PE=1 SV=1
General transcription factor II-I	GTF2I	P78347	2.24071	0.0106698	4.30683	5.38615	+	0.858895	0.0826203	1.44019	1.8475		27.9098	27.4785	27.0669	24.4787	24.9488	24.4277	23.2898	21.8067	24.4382	32	32	32	43	43	43	112.42	0	258.16	1984400000	131	sp|P78347|GTF2I_HUMAN General transcription factor II-I OS=Homo sapiens OX=9606 GN=GTF2I PE=1 SV=2
Leucine-rich PPR motif-containing protein, mitochondrial	LRPPRC	P42704	2.19884	0.0114899	4.23387	5.2432	+	1.99859	0.0059335	3.70897	4.59978	+	26.4085	26.2686	26.0946	25.5917	25.8681	25.7372	21.5535	20.9294	23.5871	45	45	45	42.2	42.2	42.2	157.9	0	222.56	1627600000	165	sp|P42704|LPPRC_HUMAN Leucine-rich PPR motif-containing protein, mitochondrial OS=Homo sapiens OX=9606 GN=LRPPRC PE=1 SV=3
Importin-4	IPO4	Q8TEX9	1.91979	0.0144652	4.0938	4.36358	+	1.23254	0.0248964	2.48244	2.62421	+	25.3551	25.0509	25.1168	23.2879	23.8143	23.5866	21.212	19.4016	22.6277	27	27	27	36	36	36	118.71	0	89.352	507200000	84	sp|Q8TEX9|IPO4_HUMAN Importin-4 OS=Homo sapiens OX=9606 GN=IPO4 PE=1 SV=2
G2/mitotic-specific cyclin-B1	CCNB1	P14635	3.59551	0.003875	4.00634	12.2649	+	2.58574	0.00371806	2.29657	6.69048	+	23.8121	24.0223	23.9651	22.4656	22.1371	22.0675	19.3129	20.3938	20.0738	7	7	7	22.4	22.4	22.4	48.337	0	44.741	202970000	14	sp|P14635|CCNB1_HUMAN G2/mitotic-specific cyclin-B1 OS=Homo sapiens OX=9606 GN=CCNB1 PE=1 SV=1
Exocyst complex component 7	EXOC7	A0A0A0MSB8	4.49693	0	3.99607	20.7538	+	1.14631	0.0322095	0.718976	2.43754	+	24.7703	24.2662	24.4353	20.9451	20.9458	21.7497	20.7184	20.4709	20.2943	13	13	13	30.3	30.3	30.3	78.808	0	121.09	215750000	35	tr|A0A0A0MSB8|A0A0A0MSB8_HUMAN Exocyst complex component 7 OS=Homo sapiens OX=9606 GN=EXOC7 PE=1 SV=1
Calcium-binding mitochondrial carrier protein Aralar2	SLC25A13	Q9UJS0	2.58871	0.0112727	3.99066	6.70277	+	3.18724	0.0032	5.44983	9.63168	+	24.2835	23.6858	23.6944	25.2548	25.3036	25.4829	20.3228	20.5846	18.7843	20	20	17	45	45	41.8	74.175	0	137.3	947290000	67	sp|Q9UJS0|CMC2_HUMAN Calcium-binding mitochondrial carrier protein Aralar2 OS=Homo sapiens OX=9606 GN=SLC25A13 PE=1 SV=2
Short/branched chain specific acyl-CoA dehydrogenase, mitochondrial	ACADSB	P45954	3.26013	0.00495082	3.89892	10.0589	+	NaN	1	0	NaN		24.623	24.3176	24.3436	20.0831	19.0714	21.0187	19.7836	20.9738	20.8301	7	7	7	25.9	25.9	25.9	47.485	0	40.607	178990000	17	sp|P45954|ACDSB_HUMAN Short/branched chain specific acyl-CoA dehydrogenase, mitochondrial OS=Homo sapiens OX=9606 GN=ACADSB PE=1 SV=1
Centrosomal protein of 120 kDa	CEP120	A0A6Q8PH95	4.56826	0	3.89061	21.6303	+	4.36945	0	3.36959	19.2735	+	24.5171	24.1532	24.2201	23.9812	23.6954	23.6508	20.1342	20.6059	20.4785	17	17	17	24.8	24.8	24.8	107.64	0	49.652	406780000	47	tr|A0A6Q8PH95|A0A6Q8PH95_HUMAN Centrosomal protein of 120 kDa OS=Homo sapiens OX=9606 GN=CEP120 PE=1 SV=1
Atypical kinase ADCK3, mitochondrial	ADCK3	Q8NI60	3.91382	0.00354286	3.80399	14.7811	+	0.54806	0.228846	1.08618	1.23894		24.8438	23.9648	24.3762	22.4326	22.6677	19.931	20.509	20.6162	20.6476	8	8	8	18.7	18.7	18.7	71.949	0	33.18	246150000	21	sp|Q8NI60|COQ8A_HUMAN Atypical kinase COQ8A, mitochondrial OS=Homo sapiens OX=9606 GN=COQ8A PE=1 SV=1
Serine/threonine-protein phosphatase 2A 56 kDa regulatory subunit delta isoform	PPP2R5D	E9PFR3	2.4772	0.0108378	3.80047	6.25439	+	0.757972	0.115583	-1.34408	-1.64851		25.7187	24.9895	24.9379	19.6312	21.2561	19.3251	20.3593	22.2279	21.6574	17	17	13	37.4	37.4	27.3	69.116	0	118.96	356560000	51	tr|E9PFR3|E9PFR3_HUMAN Serine/threonine-protein phosphatase 2A 56 kDa regulatory subunit OS=Homo sapiens OX=9606 GN=PPP2R5D PE=1 SV=1
CCR4-NOT transcription complex subunit 10	CNOT10	Q9H9A5	2.81788	0.0078806	3.77857	7.71287	+	2.39632	0.00475046	2.90039	5.9453	+	23.8388	24.1525	24.1402	23.0672	23.35	23.0798	19.6876	21.2161	19.8922	12	12	12	19.5	19.5	19.5	82.309	0	38.462	299800000	23	sp|Q9H9A5|CNO10_HUMAN CCR4-NOT transcription complex subunit 10 OS=Homo sapiens OX=9606 GN=CNOT10 PE=1 SV=1
		A0A1B0GVP4	0.621285	0.212284	3.77391	1.38186		0.0736732	0.897441	-0.600928	-0.209946		24.7422	26.6428	27.4336	19.5947	22.6793	23.4201	19.481	20.3159	27.7	1	1	1	0.6	0.6	0.6	211.48	0.0032593	3.2751	2097800000	20	tr|A0A1B0GVP4|A0A1B0GVP4_HUMAN Ligand-dependent nuclear receptor corepressor-like protein OS=Homo sapiens OX=9606 GN=LCORL PE=1 SV=1
TFIIH basal transcription factor complex helicase XPB subunit	ERCC3	P19447	3.18369	0.00535338	3.75356	9.61129	+	0.373318	0.434633	1.05559	0.890889		24.0839	23.7281	24.6622	22.6134	22.6093	19.1575	20.5022	19.878	20.8333	10	10	10	18.5	18.5	18.5	89.277	0	23.816	192350000	15	sp|P19447|ERCC3_HUMAN General transcription and DNA repair factor IIH helicase subunit XPB OS=Homo sapiens OX=9606 GN=ERCC3 PE=1 SV=1
3-ketoacyl-CoA thiolase, mitochondrial	ACAA2	P42765	2.15663	0.0122931	3.67872	5.10214	+	1.03565	0.0446154	1.5657	2.20519	+	25.2556	24.8605	24.8909	22.912	22.8515	22.9044	22.6359	21.1361	20.1988	11	11	11	33	33	33	41.924	0	36.369	414870000	28	sp|P42765|THIM_HUMAN 3-ketoacyl-CoA thiolase, mitochondrial OS=Homo sapiens OX=9606 GN=ACAA2 PE=1 SV=2
Phosphoacetylglucosamine mutase	PGM3	A0A494C1Q4	2.75004	0.00729954	3.67627	7.4007	+	NaN	1	0	NaN		24.73	24.0976	24.1299	19.4794	18.3047	19.9421	19.8308	21.3936	20.7043	8	8	8	30.2	30.2	30.2	47.281	0	21.601	168230000	14	tr|A0A494C1Q4|A0A494C1Q4_HUMAN Acetylglucosamine phosphomutase (Fragment) OS=Homo sapiens OX=9606 GN=PGM3 PE=1 SV=1
Unconventional myosin-Ib	MYO1B	E9PDF6	1.83479	0.0161137	3.62055	4.11862	+	2.52432	0.00450104	5.72927	6.44062	+	25.7767	25.3879	25.2718	27.6687	27.1997	27.8942	21.7385	20.4223	23.414	45	45	41	49.3	49.3	45.9	128.48	0	323.31	4022400000	204	tr|E9PDF6|E9PDF6_HUMAN Unconventional myosin-Ib OS=Homo sapiens OX=9606 GN=MYO1B PE=1 SV=1
Importin-5	IPO5	O00410	2.72467	0.0079823	3.60514	7.2869	+	1.35627	0.0177649	1.40956	2.90204	+	28.2989	28.1535	27.8671	25.7943	26.0765	25.8619	24.4563	23.6966	25.3513	46	46	36	65.4	65.4	52.7	123.63	0	323.31	3426800000	230	sp|O00410|IPO5_HUMAN Importin-5 OS=Homo sapiens OX=9606 GN=IPO5 PE=1 SV=4
Protein AAR2 homolog	AAR2	A2A2Q9	3.33142	0.00554128	3.60319	10.4938	+	0.130116	0.816155	0.143551	0.354141		25.8837	25.3822	25.4065	22.4219	22.3105	21.561	22.4595	21.4148	21.9885	11	11	11	37.9	37.9	37.9	45.034	0	87.91	479470000	45	tr|A2A2Q9|A2A2Q9_HUMAN AAR2 splicing factor homolog OS=Homo sapiens OX=9606 GN=AAR2 PE=1 SV=1
NADH-ubiquinone oxidoreductase 75 kDa subunit, mitochondrial	NDUFS1	P28331	2.75452	0.00736744	3.5908	7.42099	+	3.17581	0.00312889	4.42999	9.56626	+	24.0765	23.5491	23.5899	24.3901	24.6455	24.6974	19.8864	21.0301	19.5266	16	16	16	35.4	35.4	35.4	79.467	0	78.334	591480000	44	sp|P28331|NDUS1_HUMAN NADH-ubiquinone oxidoreductase 75 kDa subunit, mitochondrial OS=Homo sapiens OX=9606 GN=NDUFS1 PE=1 SV=3
Unconventional myosin-Ic	MYO1C	F5H6E2	2.36334	0.0101717	3.58493	5.823	+	3.4488	0.00267456	6.74616	11.2487	+	25.9218	25.5588	25.3801	28.6274	28.84	28.877	21.7438	21.1825	23.1796	50	50	49	55.4	55.4	55.4	118.99	0	323.31	8705700000	313	tr|F5H6E2|F5H6E2_HUMAN Unconventional myosin-Ic OS=Homo sapiens OX=9606 GN=MYO1C PE=1 SV=1
Protein LYRIC	MTDH	Q86UE4	1.55471	0.0230088	3.58422	3.37633	+	1.56522	0.0115748	3.57772	3.40255	+	26.0756	25.765	25.5176	25.6439	25.8679	25.8268	23.099	20.1104	23.3961	19	19	19	41.6	41.6	41.6	63.836	0	201.53	1616800000	82	sp|Q86UE4|LYRIC_HUMAN Protein LYRIC OS=Homo sapiens OX=9606 GN=MTDH PE=1 SV=2
Pre-mRNA-processing factor 6	PRPF6	O94906	3.54134	0.00349296	3.58075	11.8799	+	2.2094	0.00474766	1.66674	5.27898	+	29.4718	29.3384	29.2575	27.2262	27.6075	27.4919	25.7031	25.3042	26.318	41	41	41	48.5	48.5	48.5	106.92	0	323.31	8893500000	299	sp|O94906|PRP6_HUMAN Pre-mRNA-processing factor 6 OS=Homo sapiens OX=9606 GN=PRPF6 PE=1 SV=1
SURP and G-patch domain-containing protein 1	SUGP1	Q8IWZ8	2.53402	0.0109751	3.56778	6.47954	+	NaN	1	0	NaN		24.1238	23.9565	23.9127	19.0156	19.9546	20.6801	21.2831	19.4107	20.5959	7	7	7	14.9	14.9	14.9	72.47	0	34.04	132090000	15	sp|Q8IWZ8|SUGP1_HUMAN SURP and G-patch domain-containing protein 1 OS=Homo sapiens OX=9606 GN=SUGP1 PE=1 SV=2
Acyl-coenzyme A thioesterase 9, mitochondrial	ACOT9	Q9Y305	3.33081	0.00549091	3.50312	10.49	+	NaN	1	0	NaN		22.9405	22.8577	22.8284	20.431	20.4583	18.8709	18.7099	19.6594	19.7479	4	4	4	9.1	9.1	9.1	49.901	0	8.5359	65706000	6	sp|Q9Y305|ACOT9_HUMAN Acyl-coenzyme A thioesterase 9, mitochondrial OS=Homo sapiens OX=9606 GN=ACOT9 PE=1 SV=2
Protein SGT1	ECD	O95905	3.44178	0.00539326	3.46067	11.2022	+	1.25951	0.0228892	1.02522	2.6837	+	25.1015	24.5835	24.5142	21.7317	22.7003	22.4608	21.2905	20.8355	21.6912	18	18	18	35.9	35.9	35.9	72.757	0	67.941	318530000	39	sp|O95905|ECD_HUMAN Protein ecdysoneless homolog OS=Homo sapiens OX=9606 GN=ECD PE=1 SV=1
Eukaryotic translation initiation factor 4 gamma 1	EIF4G1	E7EX73	3.59488	0.00381538	3.42261	12.2603	+	0.923663	0.0657798	0.890853	1.97695		23.5148	24.4207	24.2512	20.6346	22.0512	21.9058	20.682	20.6412	20.5957	10	10	10	10.5	10.5	10.5	158.64	0	30.848	191830000	22	tr|E7EX73|E7EX73_HUMAN Eukaryotic translation initiation factor 4 gamma 1 OS=Homo sapiens OX=9606 GN=EIF4G1 PE=1 SV=1
Sister chromatid cohesion protein PDS5 homolog A	PDS5A	Q29RF7	2.00983	0.0127584	3.38632	4.63422	+	1.40294	0.0166382	2.20665	3.01021	+	24.5138	24.8704	24.5759	23.4796	23.6865	23.2551	20.5906	20.4997	22.7109	16	16	16	17.4	17.4	17.4	150.83	0	85.078	411390000	53	sp|Q29RF7|PDS5A_HUMAN Sister chromatid cohesion protein PDS5 homolog A OS=Homo sapiens OX=9606 GN=PDS5A PE=1 SV=1
Translation initiation factor eIF-2B subunit epsilon	EIF2B5	Q13144	1.82166	0.0160561	3.37576	4.08165	+	0.90666	0.0695855	-1.56801	-1.94281		25.5291	24.3941	25.1665	19.6612	20.6191	19.9781	22.1182	20.1753	22.6689	14	14	14	30.5	30.5	30.5	80.379	0	64.788	308450000	38	sp|Q13144|EI2BE_HUMAN Translation initiation factor eIF-2B subunit epsilon OS=Homo sapiens OX=9606 GN=EIF2B5 PE=1 SV=3
Glutaminase kidney isoform, mitochondrial	GLS	O94925	2.50774	0.0112561	3.35468	6.37454	+	2.09249	0.00483682	2.40916	4.89347	+	23.5961	23.0189	22.9631	22.3865	22.2448	22.1102	19.0603	20.7313	19.7224	2	2	2	4.8	4.8	4.8	73.46	0	6.9298	171580000	7	sp|O94925|GLSK_HUMAN Glutaminase kidney isoform, mitochondrial OS=Homo sapiens OX=9606 GN=GLS PE=1 SV=1
Vacuolar protein sorting-associated protein 52 homolog	VPS52	Q8N1B4	2.47677	0.0108013	3.34137	6.25269	+	0.0880424	0.879011	0.119502	0.247782		24.6218	23.8859	23.8491	20.738	21.0867	20.8664	20.2953	21.7203	20.3171	13	13	13	26	26	26	82.22	0	47.974	176400000	25	sp|Q8N1B4|VPS52_HUMAN Vacuolar protein sorting-associated protein 52 homolog OS=Homo sapiens OX=9606 GN=VPS52 PE=1 SV=1
RNA polymerase-associated protein CTR9 homolog	CTR9	Q6PD62	1.85696	0.0159228	3.33455	4.18155	+	0.880314	0.0757519	1.4904	1.89013		23.8283	24.1914	24.2222	22.3176	22.1722	22.2197	19.3647	20.7822	22.0914	11	11	11	12.8	12.8	12.8	133.5	0	37.377	242820000	19	sp|Q6PD62|CTR9_HUMAN RNA polymerase-associated protein CTR9 homolog OS=Homo sapiens OX=9606 GN=CTR9 PE=1 SV=1
Lon protease homolog, mitochondrial	LONP1	K7EJE8	2.04797	0.012913	3.33409	4.75253	+	1.23654	0.0245266	1.81252	2.633	+	24.3439	23.9728	23.8922	22.5643	22.5947	22.4852	21.4977	21.3458	19.3631	16	16	16	32.8	32.8	32.8	93.296	0	54.836	241650000	40	tr|K7EJE8|K7EJE8_HUMAN Lon protease homolog, mitochondrial OS=Homo sapiens OX=9606 GN=LONP1 PE=1 SV=1
MHC class II regulatory factor RFX1	RFX1	P22670	2.10965	0.0122105	3.32807	4.94865	+	NaN	1	0	NaN		23.9334	23.7806	23.7308	19.4086	19.4295	20.3881	20.293	21.7316	19.4359	11	11	11	16.3	16.3	16.3	104.76	0	35.275	114950000	20	sp|P22670|RFX1_HUMAN MHC class II regulatory factor RFX1 OS=Homo sapiens OX=9606 GN=RFX1 PE=1 SV=2
Endothelin-converting enzyme 1	ECE1	B4DKB2	0.822506	0.115791	3.31903	1.77542		6.48679	0	6.43362	65.4738	+	25.0113	25.9094	19.9124	26.7078	26.6559	26.8131	20.3861	20.3711	20.1188	7	7	7	15.4	15.4	15.4	83.573	0	51.288	1845100000	15	tr|B4DKB2|B4DKB2_HUMAN Endothelin-converting enzyme 1 OS=Homo sapiens OX=9606 GN=ECE1 PE=1 SV=1
Exocyst complex component 4	EXOC4	Q96A65	3.07391	0.00557333	3.28502	9.00092	+	0.176653	0.747205	0.203587	0.465474		23.7764	23.5159	23.5232	20.0389	20.625	20.9074	19.6136	20.6173	20.7296	12	12	12	18.8	18.8	18.8	110.5	0	33.812	128530000	30	sp|Q96A65|EXOC4_HUMAN Exocyst complex component 4 OS=Homo sapiens OX=9606 GN=EXOC4 PE=1 SV=1
LETM1 and EF-hand domain-containing protein 1, mitochondrial	LETM1	O95202	1.9775	0.013859	3.28141	4.53569	+	2.07339	0.00484239	3.5936	4.83263	+	23.793	23.6695	23.5106	23.6138	24.0313	24.2646	19.5306	21.806	19.7923	13	13	13	25.4	25.4	25.4	83.353	0	79.851	403510000	34	sp|O95202|LETM1_HUMAN Mitochondrial proton/calcium exchanger protein OS=Homo sapiens OX=9606 GN=LETM1 PE=1 SV=1
Pre-mRNA-splicing factor CWC22 homolog	CWC22	B7WP74	1.8276	0.0161315	3.26532	4.09836	+	1.15974	0.0309304	1.97681	2.46625	+	23.8301	23.713	23.5742	22.5856	22.468	22.1981	20.2049	19.1994	21.917	10	10	10	18.4	18.4	18.4	85.576	0	35.436	211200000	19	tr|B7WP74|B7WP74_HUMAN Pre-mRNA-splicing factor CWC22 homolog (Fragment) OS=Homo sapiens OX=9606 GN=CWC22 PE=1 SV=1
Titin	TTN	A0A0A0MRA3	1.08845	0.0553747	3.24936	2.31511		4.7406	0	4.87795	23.9014	+	20.8342	25.0092	25.029	25.518	25.1375	25.1026	20.6008	20.0786	20.4448	3	3	3	0.2	0.2	0.2	3014	0.00061652	3.814	992700000	6	tr|A0A0A0MRA3|A0A0A0MRA3_HUMAN Titin OS=Homo sapiens OX=9606 GN=TTN PE=1 SV=1
Basic leucine zipper and W2 domain-containing protein 2	BZW2	E7ETZ4	3.31401	0.00534513	3.235	10.3859	+	0.696837	0.13968	-0.680574	-1.52905		25.0005	25.2274	24.8804	21.5563	21.3407	20.4645	22.0546	21.2141	22.1346	12	12	11	37.5	37.5	35.8	46.913	0	76.019	315350000	38	tr|E7ETZ4|E7ETZ4_HUMAN Basic leucine zipper and W2 domain-containing protein 2 (Fragment) OS=Homo sapiens OX=9606 GN=BZW2 PE=1 SV=1
ATP-binding cassette sub-family F member 2	ABCF2	Q9UG63	1.1161	0.0515204	3.23238	2.37334		0.306705	0.535147	1.02218	0.752691		25.1419	25.1894	24.8535	22.8838	22.8497	22.8207	19.8344	21.2306	24.4227	10	10	10	19.6	19.6	19.6	71.289	0	27.684	445150000	25	sp|Q9UG63|ABCF2_HUMAN ATP-binding cassette sub-family F member 2 OS=Homo sapiens OX=9606 GN=ABCF2 PE=1 SV=2
Methylcrotonoyl-CoA carboxylase beta chain, mitochondrial	MCCC2	Q9HCC0	1.8729	0.0154689	3.22188	4.22723	+	1.33818	0.0185913	2.21177	2.86062	+	23.4814	23.5188	23.3731	22.6706	22.4745	22.1978	21.6232	20.0838	19.0005	7	7	7	20.6	20.6	20.6	61.332	0	20.607	185640000	19	sp|Q9HCC0|MCCB_HUMAN Methylcrotonoyl-CoA carboxylase beta chain, mitochondrial OS=Homo sapiens OX=9606 GN=MCCC2 PE=1 SV=1
Pyridoxal-dependent decarboxylase domain-containing protein 1	PDXDC1	Q6P996	4.38067	0	3.15146	19.3995	+	0.160748	0.770988	0.315188	0.428072		23.8716	23.794	23.6987	21.2593	19.58	22.0163	20.917	20.6092	20.3837	10	10	10	22.1	22.1	22.1	86.706	0	48.303	145420000	24	sp|Q6P996|PDXD1_HUMAN Pyridoxal-dependent decarboxylase domain-containing protein 1 OS=Homo sapiens OX=9606 GN=PDXDC1 PE=1 SV=2
Enhancer of mRNA-decapping protein 4	EDC4	Q6P2E9	1.33492	0.0343224	3.15097	2.85318	+	1.14852	0.0321426	2.68148	2.44224	+	24.5226	24.073	24.3153	23.7455	23.8293	23.9277	19.9815	20.1322	23.3444	17	17	17	19.9	19.9	19.9	151.66	0	64.851	458840000	39	sp|Q6P2E9|EDC4_HUMAN Enhancer of mRNA-decapping protein 4 OS=Homo sapiens OX=9606 GN=EDC4 PE=1 SV=1
Saccharopine dehydrogenase-like oxidoreductase	SCCPDH	Q8NBX0	2.68906	0.0104681	3.11744	7.12974	+	2.76084	0.00347872	3.22639	7.44963	+	23.7563	23.5146	23.6065	23.8064	23.6847	23.7131	21.3571	19.9484	20.2196	9	9	9	36.4	36.4	36.4	47.151	0	95.409	359820000	33	sp|Q8NBX0|SCPDL_HUMAN Saccharopine dehydrogenase-like oxidoreductase OS=Homo sapiens OX=9606 GN=SCCPDH PE=1 SV=1
Apoptosis regulator BAX	BAX	Q07812	4.42335	0	3.0941	19.8863	+	NaN	1	0	NaN		23.4705	23.6249	23.8071	19.6229	19.613	19.9448	20.3981	20.4404	20.7817	4	4	4	29.7	29.7	29.7	21.184	0	21.768	117010000	15	sp|Q07812|BAX_HUMAN Apoptosis regulator BAX OS=Homo sapiens OX=9606 GN=BAX PE=1 SV=1
U3 small nucleolar RNA-associated protein 18 homolog	UTP18	Q9Y5J1	1.34849	0.0338419	3.08001	2.88418	+	1.57091	0.0115388	3.69395	3.41681	+	24.4336	24.3488	24.2405	24.6509	24.9482	25.2658	20.4761	19.9359	23.3709	14	14	14	40.5	40.5	40.5	62.003	0	71.918	845330000	48	sp|Q9Y5J1|UTP18_HUMAN U3 small nucleolar RNA-associated protein 18 homolog OS=Homo sapiens OX=9606 GN=UTP18 PE=1 SV=3
FAST kinase domain-containing protein 5	FASTKD5	Q7L8L6	1.69977	0.0191297	3.07873	3.74908	+	0.391456	0.409262	0.720678	0.927823		23.4261	22.4063	22.4338	20.4289	20.7333	20.0299	19.3938	21.0931	18.5431	6	6	6	13	13	13	86.573	0	21.932	74905000	14	sp|Q7L8L6|FAKD5_HUMAN FAST kinase domain-containing protein 5, mitochondrial OS=Homo sapiens OX=9606 GN=FASTKD5 PE=1 SV=1
Caldesmon	CALD1	E9PGZ1	1.03219	0.0638995	3.05374	2.19803		0.160983	0.770981	0.85135	0.42863		24.7157	24.2618	24.1115	23.4947	19.3007	23.6863	20.2299	19.6539	24.0439	6	6	6	13.1	13.1	13.1	61.705	0	14.971	414990000	16	tr|E9PGZ1|E9PGZ1_HUMAN Caldesmon OS=Homo sapiens OX=9606 GN=CALD1 PE=1 SV=1
Ras GTPase-activating-like protein IQGAP1	IQGAP1	P46940	1.80411	0.0166575	3.05206	4.03261	+	1.42679	0.0152221	2.30356	3.06627	+	27.3815	27.1316	27.015	26.3564	26.5406	26.3857	22.7406	24.3176	25.3138	58	58	54	48.2	48.2	46.2	189.25	0	323.31	2858900000	247	sp|P46940|IQGA1_HUMAN Ras GTPase-activating-like protein IQGAP1 OS=Homo sapiens OX=9606 GN=IQGAP1 PE=1 SV=1
Dynamin-like 120 kDa protein, mitochondrial	OPA1	A0A2R8Y3X5	2.5394	0.0110538	3.03853	6.50122	+	2.20843	0.00473292	2.28199	5.27568	+	25.5096	24.8741	25.219	24.3496	24.4712	24.5124	21.9509	21.5466	22.9897	17	17	0	24.7	24.7	0	99.132	0	61.789	720110000	65	tr|A0A2R8Y3X5|A0A2R8Y3X5_HUMAN Dynamin-like 120 kDa protein, form S1 OS=Homo sapiens OX=9606 GN=OPA1 PE=1 SV=1
Tyrosine-protein phosphatase non-receptor type 1	PTPN1	P18031	1.00572	0.0687195	3.02958	2.14356		1.50802	0.0126335	4.59348	3.26125	+	24.1629	24.4308	24.5726	25.9955	25.8999	25.9626	18.876	21.4498	23.7517	17	17	17	49.4	49.4	49.4	49.966	0	167.28	1422900000	66	sp|P18031|PTN1_HUMAN Tyrosine-protein phosphatase non-receptor type 1 OS=Homo sapiens OX=9606 GN=PTPN1 PE=1 SV=1
TBC1 domain family member 15	TBC1D15	Q8TC07	1.49176	0.0251196	3.02234	3.2217	+	0.913973	0.067987	1.82254	1.95748		24.7084	24.4561	24.2862	23.1982	23.3176	23.3355	20.9403	20.1752	23.2681	12	12	6	21	21	11.7	79.49	0	45.018	381580000	41	sp|Q8TC07|TBC15_HUMAN TBC1 domain family member 15 OS=Homo sapiens OX=9606 GN=TBC1D15 PE=1 SV=2
Ubiquitin carboxyl-terminal hydrolase	USP11	G5E9A6	1.37897	0.0305978	3.01922	2.9544	+	0.667823	0.152544	1.47445	1.4725		24.3727	23.7766	23.6466	22.5531	22.24	22.3683	22.8508	20.3513	19.5361	14	13	13	27.2	26.2	26.2	105.03	0	72.956	221830000	30	tr|G5E9A6|G5E9A6_HUMAN Ubiquitin carboxyl-terminal hydrolase OS=Homo sapiens OX=9606 GN=USP11 PE=1 SV=1
Alanine--tRNA ligase, mitochondrial	AARS2	Q5JTZ9	4.03797	0.00476923	3.01481	15.8923	+	0.184034	0.738086	0.463945	0.482626		23.5806	23.6352	23.4307	22.159	21.7077	19.1273	20.8726	20.2609	20.4686	13	13	13	19.6	19.6	19.6	107.34	0	29.548	133090000	24	sp|Q5JTZ9|SYAM_HUMAN Alanine--tRNA ligase, mitochondrial OS=Homo sapiens OX=9606 GN=AARS2 PE=1 SV=1
Histone-lysine N-methyltransferase SETD7	SETD7	Q8WTS6	2.44481	0.0101841	3.01332	6.12901	+	NaN	1	0	NaN		23.2706	23.4083	23.0279	20.8079	21.1376	19.6478	20.3134	21.0025	19.351	4	4	4	13.9	13.9	13.9	40.72	0	12.894	79080000	10	sp|Q8WTS6|SETD7_HUMAN Histone-lysine N-methyltransferase SETD7 OS=Homo sapiens OX=9606 GN=SETD7 PE=1 SV=1
Aspartyl/asparaginyl beta-hydroxylase	ASPH	Q12797	1.74777	0.0187402	3.01171	3.87781	+	1.84987	0.00696413	3.21381	4.16137	+	23.8311	23.287	23.3584	23.3966	23.8155	23.8707	19.433	20.0559	21.9525	10	10	10	18.1	18.1	18.1	85.862	0	54.833	370700000	34	sp|Q12797|ASPH_HUMAN Aspartyl/asparaginyl beta-hydroxylase OS=Homo sapiens OX=9606 GN=ASPH PE=1 SV=3
Mitochondrial import inner membrane translocase subunit TIM44	TIMM44	O43615	3.24267	0.00487097	2.9717	9.95492	+	3.07792	0.0027393	1.75793	9.02253	+	26.726	26.2294	25.9172	25.2054	24.9889	25.0369	23.6398	23.3133	23.0044	17	17	17	34.5	34.5	34.5	51.355	0	74.837	1296600000	80	sp|O43615|TIM44_HUMAN Mitochondrial import inner membrane translocase subunit TIM44 OS=Homo sapiens OX=9606 GN=TIMM44 PE=1 SV=2
Conserved oligomeric Golgi complex subunit 2	COG2	B7Z2Y2	2.11241	0.0122851	2.96897	4.95755	+	NaN	1	0	NaN		23.0467	22.4675	22.6816	19.1208	20.6747	19.6212	18.6412	20.1087	20.5391	9	9	9	22.4	22.4	22.4	76.078	0	41.739	57720000	11	tr|B7Z2Y2|B7Z2Y2_HUMAN Component of oligomeric Golgi complex 2 OS=Homo sapiens OX=9606 GN=COG2 PE=1 SV=1
Exocyst complex component 3	EXOC3	O60645	2.57785	0.0111461	2.96705	6.65791	+	0.359653	0.453702	-0.722275	-0.862887		24.1512	23.6856	23.7513	19.7175	21.5904	19.2123	20.0846	21.4985	21.1039	8	8	8	14.2	14.2	14.2	85.566	0	24.201	142940000	17	sp|O60645|EXOC3_HUMAN Exocyst complex component 3 OS=Homo sapiens OX=9606 GN=EXOC3 PE=1 SV=3
Transportin-2	TNPO2	O14787	3.60702	0.004	2.95808	12.3482	+	2.02941	0.00517922	1.1499	4.69467	+	22.8739	22.9235	22.6285	20.8442	21.1989	20.9583	19.6233	20.2935	19.6349	8	5	5	12.9	9.1	9.1	101.39	0	34.454	95170000	15	sp|O14787|TNPO2_HUMAN Transportin-2 OS=Homo sapiens OX=9606 GN=TNPO2 PE=1 SV=3
Gamma-tubulin complex component 4	TUBGCP4	Q9UGJ1	1.36761	0.0317424	2.95299	2.92815	+	0.652059	0.16102	1.44213	1.4418		24.8125	24.4371	24.3005	22.8755	23.1593	22.9826	19.8618	21.5154	23.3138	13	13	13	27.1	27.1	27.1	76.088	0	40.577	336790000	34	sp|Q9UGJ1|GCP4_HUMAN Gamma-tubulin complex component 4 OS=Homo sapiens OX=9606 GN=TUBGCP4 PE=1 SV=1
Sphingosine-1-phosphate lyase 1	SGPL1	O95470	1.70315	0.0191832	2.94066	3.75804	+	1.73596	0.00802058	3.01017	3.84587	+	23.5905	23.6065	23.61	23.6974	23.6829	23.6351	19.8027	19.9582	22.224	11	11	11	28.2	28.2	28.2	63.523	0	38.513	348950000	29	sp|O95470|SGPL1_HUMAN Sphingosine-1-phosphate lyase 1 OS=Homo sapiens OX=9606 GN=SGPL1 PE=1 SV=3
ATPase family AAA domain-containing protein 3A	ATAD3A	Q9NVI7	0.345791	0.496437	2.92607	0.83431		0.580528	0.204524	4.57307	1.3024		27.8167	27.5614	27.399	29.6552	29.0008	29.062	18.8143	30.9347	24.2499	19	19	6	35	35	13.6	71.368	0	110.7	7530200000	74	sp|Q9NVI7|ATD3A_HUMAN ATPase family AAA domain-containing protein 3A OS=Homo sapiens OX=9606 GN=ATAD3A PE=1 SV=2
Isocitrate dehydrogenase [NAD] subunit alpha, mitochondrial	IDH3A	H0YL72	2.79449	0.00761538	2.92368	7.60396	+	2.0374	0.00495288	1.81414	4.71951	+	23.881	23.7027	23.7647	22.6719	22.5847	22.7631	21.4106	21.0385	20.1282	6	6	6	24.5	24.5	24.5	35.786	0	38.556	237650000	18	tr|H0YL72|H0YL72_HUMAN Isocitrate dehydrogenase [NAD] subunit alpha, mitochondrial OS=Homo sapiens OX=9606 GN=IDH3A PE=1 SV=1
Ferrochelatase, mitochondrial	FECH	P22830	3.87541	0.00317949	2.91925	14.4529	+	0.468676	0.309457	-0.921436	-1.08262		24.0708	24.284	24.1105	21.8813	20.0024	19.0595	21.1078	20.988	21.6117	8	8	8	31	31	31	47.862	0	58.06	179190000	24	sp|P22830|HEMH_HUMAN Ferrochelatase, mitochondrial OS=Homo sapiens OX=9606 GN=FECH PE=1 SV=2
F-box/WD repeat-containing protein 11	FBXW11	Q9UKB1	2.28193	0.0104356	2.91799	5.52993	+	1.25599	0.0232268	1.43833	2.67591	+	23.2447	23.0404	22.8744	21.2775	21.7319	21.7111	19.1458	20.8882	20.3716	7	7	5	22.5	22.5	17	62.09	0	42.869	129690000	14	sp|Q9UKB1|FBW1B_HUMAN F-box/WD repeat-containing protein 11 OS=Homo sapiens OX=9606 GN=FBXW11 PE=1 SV=1
Periodic tryptophan protein 2 homolog	PWP2	Q15269	2.90854	0.00820225	2.91582	8.14844	+	1.51914	0.0121861	1.04549	3.28845	+	27.9418	27.7507	27.3821	25.8178	25.8189	25.827	24.4298	24.4867	25.4107	30	30	26	41.6	41.6	36.7	102.45	0	321.37	2909200000	194	sp|Q15269|PWP2_HUMAN Periodic tryptophan protein 2 homolog OS=Homo sapiens OX=9606 GN=PWP2 PE=2 SV=2
Cullin-4B	CUL4B	A0A669KAX4	1.65513	0.0200968	2.9022	3.6318	+	0.0249459	0.964527	0.0579961	0.0745146		26.0452	25.5045	25.1794	22.402	22.7918	23.0028	22.5142	21.4483	24.06	17	17	8	22.1	22.1	11.7	102.53	0	55.77	558850000	59	tr|A0A669KAX4|A0A669KAX4_HUMAN Cullin-4B OS=Homo sapiens OX=9606 GN=CUL4B PE=1 SV=1
5-nucleotidase domain-containing protein 2	NT5DC2	Q9H857	3.03773	0.00535897	2.90106	8.80772	+	1.604	0.0110096	1.19585	3.50033	+	22.9719	23.0425	23.0659	21.4938	21.305	21.1659	19.966	20.7569	19.6543	6	6	6	19.2	19.2	19.2	60.718	0	27.593	108760000	17	sp|Q9H857|NT5D2_HUMAN 5-nucleotidase domain-containing protein 2 OS=Homo sapiens OX=9606 GN=NT5DC2 PE=1 SV=1
Dihydroxyacetone phosphate acyltransferase	GNPAT	O15228	3.25651	0.00491057	2.90087	10.0372	+	3.52011	0.00297368	2.96422	11.7322	+	23.9885	23.5321	23.4689	23.5651	23.8494	23.765	20.5459	21.238	20.503	13	13	13	32.6	32.6	32.6	77.187	0	51.744	354740000	39	sp|O15228|GNPAT_HUMAN Dihydroxyacetone phosphate acyltransferase OS=Homo sapiens OX=9606 GN=GNPAT PE=1 SV=1
DNA mismatch repair protein Msh6	MSH6	P52701	2.27898	0.0103587	2.89258	5.51952	+	0.0443129	0.937796	-0.0691547	-0.129789		26.0911	25.6117	26.16	22.5982	23.2082	23.1712	23.0519	22.2095	23.9237	24	24	24	23.1	23.1	23.1	152.78	0	73.011	652800000	61	sp|P52701|MSH6_HUMAN DNA mismatch repair protein Msh6 OS=Homo sapiens OX=9606 GN=MSH6 PE=1 SV=2
Conserved oligomeric Golgi complex subunit 8	COG8	Q96MW5	2.29224	0.0106196	2.89214	5.56634	+	0.809968	0.0959259	1.03064	1.75068		23.4898	23.1753	23.0131	21.4793	20.7792	21.8351	19.4825	21.2151	20.3042	9	9	9	26	26	26	68.423	0	56.67	123660000	22	sp|Q96MW5|COG8_HUMAN Conserved oligomeric Golgi complex subunit 8 OS=Homo sapiens OX=9606 GN=COG8 PE=1 SV=2
Cytoskeleton-associated protein 5	CKAP5	Q14008	1.61272	0.0213228	2.88834	3.52254	+	0.595704	0.194526	1.19246	1.332		23.6633	23.5449	23.4643	21.142	22.1267	22.3162	20.9107	19.1472	21.9495	12	12	12	9	9	9	225.49	0	64.725	161690000	28	sp|Q14008|CKAP5_HUMAN Cytoskeleton-associated protein 5 OS=Homo sapiens OX=9606 GN=CKAP5 PE=1 SV=3
Synaptogyrin-2	SYNGR2	O43760	1.9067	0.0147538	2.88003	4.32521	+	2.49379	0.00436437	4.01616	6.31942	+	23.6487	24.3097	24.2494	25.3393	25.0978	25.179	22.3358	21.0747	20.1571	4	4	4	16.1	16.1	16.1	24.81	0	9.8556	869190000	14	sp|O43760|SNG2_HUMAN Synaptogyrin-2 OS=Homo sapiens OX=9606 GN=SYNGR2 PE=1 SV=1
Conserved oligomeric Golgi complex subunit 6	COG6	Q9Y2V7	2.25927	0.0101836	2.87931	5.45051	+	0.290921	0.560631	0.467021	0.719234		23.917	23.3709	22.3228	21.6772	19.6445	21.0521	19.8516	20.4454	20.6758	9	9	9	20.7	20.7	20.7	73.278	0	23.756	100050000	12	sp|Q9Y2V7|COG6_HUMAN Conserved oligomeric Golgi complex subunit 6 OS=Homo sapiens OX=9606 GN=COG6 PE=1 SV=2
Tubulin-specific chaperone D	TBCD	J3KR97	2.49064	0.0110621	2.87023	6.30701	+	NaN	1	0	NaN		23.6152	23.5883	23.6234	18.4872	21.0671	18.0995	20.072	21.6084	20.5358	13	13	13	17.2	17.2	17.2	136.55	0	60.85	112150000	22	tr|J3KR97|J3KR97_HUMAN Tubulin-specific chaperone D OS=Homo sapiens OX=9606 GN=TBCD PE=1 SV=1
DNA polymerase alpha subunit B	POLA2	A0A3B3ITS5	2.88396	0.00789189	2.85561	8.02819	+	0.120929	0.828313	0.170757	0.331429		23.0804	22.5879	22.6986	19.3089	20.4056	20.5978	20.4077	20.0757	19.3166	6	6	6	23.6	23.6	23.6	64.516	0	18.047	82936000	10	tr|A0A3B3ITS5|A0A3B3ITS5_HUMAN DNA polymerase alpha subunit B OS=Homo sapiens OX=9606 PE=3 SV=1
Mediator of RNA polymerase II transcription subunit 14	MED14	O60244	3.5671	0.0035942	2.85075	12.0615	+	1.92823	0.00628434	1.10656	4.38844	+	23.3985	23.1716	22.9823	21.7219	21.3822	21.2157	20.7368	20.1779	20.0855	10	10	10	10.7	10.7	10.7	160.6	0	29.544	120060000	21	sp|O60244|MED14_HUMAN Mediator of RNA polymerase II transcription subunit 14 OS=Homo sapiens OX=9606 GN=MED14 PE=1 SV=2
Splicing factor, arginine/serine-rich 15	SCAF4	O95104	1.25775	0.0386772	2.84642	2.67981	+	0.873344	0.0779694	2.01771	1.87624		23.744	23.7534	23.6861	22.6658	23.2286	22.803	19.1944	20.6073	22.8424	6	6	5	7.4	7.4	6.4	125.87	0	23.171	254240000	21	sp|O95104|SCAF4_HUMAN SR-related and CTD-associated factor 4 OS=Homo sapiens OX=9606 GN=SCAF4 PE=1 SV=3
Leucine-rich repeat-containing protein 41	LRRC41	A0A0B4J2G4	1.96253	0.0135887	2.84583	4.49057	+	1.28422	0.0212553	1.77026	2.73874	+	24.5231	24.3985	24.3284	23.5303	23.4238	23.0692	20.7544	21.1453	22.8128	9	9	9	18.4	18.4	18.4	86.238	0	60.231	362750000	34	tr|A0A0B4J2G4|A0A0B4J2G4_HUMAN Leucine-rich repeat-containing protein 41 OS=Homo sapiens OX=9606 GN=LRRC41 PE=1 SV=1
Exportin-5	XPO5	Q9HAV4	2.34641	0.00981818	2.84356	5.76103	+	1.35793	0.0175887	1.39201	2.90586	+	25.9153	25.6299	25.4151	24.1084	24.3667	24.1305	22.7181	22.0424	23.6691	28	28	28	35.2	35.2	35.2	136.31	0	157.35	795350000	113	sp|Q9HAV4|XPO5_HUMAN Exportin-5 OS=Homo sapiens OX=9606 GN=XPO5 PE=1 SV=1
Spermatid perinuclear RNA-binding protein	STRBP	Q96SI9	0.850091	0.108148	2.84213	1.83002		1.01967	0.0467986	3.37459	2.17222	+	24.7935	24.9434	24.9312	25.4147	25.3194	25.5314	20.4381	20.5525	25.1512	15	10	10	22.5	17	17	73.652	0	34.418	1303600000	22	sp|Q96SI9|STRBP_HUMAN Spermatid perinuclear RNA-binding protein OS=Homo sapiens OX=9606 GN=STRBP PE=1 SV=1
von Willebrand factor A domain-containing protein 8	VWA8	A3KMH1	1.51603	0.0245868	2.81998	3.28084	+	1.78396	0.00791064	3.44073	3.97677	+	24.5737	24.2976	24.184	24.6998	24.9916	25.2262	23.1807	21.0774	20.3372	29	29	29	21.5	21.5	21.5	214.82	0	164.85	819020000	81	sp|A3KMH1|VWA8_HUMAN von Willebrand factor A domain-containing protein 8 OS=Homo sapiens OX=9606 GN=VWA8 PE=1 SV=2
Serine/threonine-protein phosphatase 4 regulatory subunit 3A	SMEK1	Q6IN85	2.62614	0.0107907	2.80994	6.85936	+	0.995589	0.0515297	-0.814374	-2.12282		24.1227	24.7773	23.529	19.8641	20.7644	20.9275	21.7104	21.2266	21.0621	14	14	14	21.7	21.7	21.7	95.367	0	36.876	186360000	26	sp|Q6IN85|P4R3A_HUMAN Serine/threonine-protein phosphatase 4 regulatory subunit 3A OS=Homo sapiens OX=9606 GN=PPP4R3A PE=1 SV=1
Importin subunit alpha-5	KPNA1	P52294	1.87017	0.0153931	2.80834	4.21936	+	1.59288	0.0112581	2.30683	3.47213	+	24.1474	23.8934	23.7042	23.1707	23.5563	23.5135	20.3032	20.6165	22.4002	13	13	8	37.9	37.9	28.4	60.221	0	115.93	336920000	47	sp|P52294|IMA5_HUMAN Importin subunit alpha-5 OS=Homo sapiens OX=9606 GN=KPNA1 PE=1 SV=3
Transcription elongation factor SPT6	SUPT6H	Q7KZ85	1.94113	0.0138302	2.80672	4.42665	+	1.99348	0.00606107	3.68426	4.5842	+	22.4575	23.3431	23.1734	22.7563	24.2692	24.5811	20.8092	20.7045	19.0401	16	16	16	13	13	13	199.07	0	75.559	418040000	37	sp|Q7KZ85|SPT6H_HUMAN Transcription elongation factor SPT6 OS=Homo sapiens OX=9606 GN=SUPT6H PE=1 SV=2
Exocyst complex component 5	EXOC5	A0A0A0MSI8	3.02456	0.00529114	2.79365	8.73834	+	0.338549	0.483346	0.416402	0.819308		23.399	22.841	23.1647	21.4818	20.0038	20.7873	20.534	20.6924	19.7974	9	9	9	17.6	17.6	17.6	82.118	0	27.824	89063000	14	tr|A0A0A0MSI8|A0A0A0MSI8_HUMAN Exocyst complex component 5 OS=Homo sapiens OX=9606 GN=EXOC5 PE=1 SV=1
Nuclear pore complex protein Nup93	NUP93	Q8N1F7	2.97882	0.00660976	2.79318	8.50126	+	1.56941	0.011517	1.17202	3.41303	+	27.1458	27.2726	27.2042	25.4894	25.7988	25.4709	24.4815	23.8182	24.9433	26	26	26	45.9	45.9	45.9	93.487	0	255.82	2047600000	121	sp|Q8N1F7|NUP93_HUMAN Nuclear pore complex protein Nup93 OS=Homo sapiens OX=9606 GN=NUP93 PE=1 SV=2
Polyglutamine-binding protein 1	PQBP1	O60828	3.78513	0.00551111	2.79173	13.7091	+	NaN	1	0	NaN		23.5105	23.3187	23.376	20.885	20.3398	20.5542	20.926	20.6514	20.2525	4	4	4	29.4	29.4	29.4	30.472	0	33.501	90699000	9	sp|O60828|PQBP1_HUMAN Polyglutamine-binding protein 1 OS=Homo sapiens OX=9606 GN=PQBP1 PE=1 SV=1
Transcription elongation regulator 1	TCERG1	O14776	2.04263	0.0128385	2.77581	4.73582	+	0.129919	0.815971	0.352175	0.353658		22.8828	22.5548	22.9252	20.1803	19.0558	21.8559	20.0022	21.0113	19.0219	6	6	6	7	7	7	123.9	0	14.727	90143000	8	sp|O14776|TCRG1_HUMAN Transcription elongation regulator 1 OS=Homo sapiens OX=9606 GN=TCERG1 PE=1 SV=2
Cytochrome b-c1 complex subunit 2, mitochondrial	UQCRC2	P22695	2.89328	0.00802198	2.76836	8.07361	+	3.64491	0.00277419	4.39842	12.6264	+	25.1854	25.2189	24.5656	26.9185	26.7533	26.1883	22.7585	21.9186	21.9877	15	15	15	59.2	59.2	59.2	48.442	0	218.7	2157700000	100	sp|P22695|QCR2_HUMAN Cytochrome b-c1 complex subunit 2, mitochondrial OS=Homo sapiens OX=9606 GN=UQCRC2 PE=1 SV=3
CCR4-NOT transcription complex subunit 7	CNOT7	Q9UIV1	3.28844	0.00507563	2.76448	10.2295	+	3.13749	0.00295798	2.11741	9.34992	+	23.3117	22.8295	22.9228	22.3867	22.3754	22.3608	20.4586	20.507	19.8051	6	6	6	31.6	31.6	31.6	32.745	0	47.863	189290000	18	sp|Q9UIV1|CNOT7_HUMAN CCR4-NOT transcription complex subunit 7 OS=Homo sapiens OX=9606 GN=CNOT7 PE=1 SV=3
Elongator complex protein 2	ELP2	Q6IA86	1.98247	0.013087	2.76089	4.55074	+	1.29027	0.0207085	1.68418	2.75229	+	22.7828	22.8158	22.9462	21.8525	21.8783	21.5838	20.065	21.1457	19.0515	6	6	6	10.8	10.8	10.8	92.499	0	19.702	118780000	12	sp|Q6IA86|ELP2_HUMAN Elongator complex protein 2 OS=Homo sapiens OX=9606 GN=ELP2 PE=1 SV=2
Telomere length regulation protein TEL2 homolog	TELO2	Q9Y4R8	2.57455	0.0111045	2.75501	6.64433	+	2.09536	0.00467692	1.87481	4.90265	+	24.151	23.478	23.5261	22.5524	23.0323	22.9299	20.6275	20.5926	21.67	15	15	15	26.9	26.9	26.9	91.746	0	53.249	246850000	41	sp|Q9Y4R8|TELO2_HUMAN Telomere length regulation protein TEL2 homolog OS=Homo sapiens OX=9606 GN=TELO2 PE=1 SV=2
Threonine--tRNA ligase, mitochondrial	TARS2	Q9BW92	1.75824	0.0180791	2.75425	3.90628	+	0.124797	0.823265	0.440425	0.341026		23.6898	22.8884	23.0471	22.0266	21.9812	18.6759	19.135	21.0347	21.1927	6	6	6	10.6	10.6	10.6	81.035	0	15.319	114220000	14	sp|Q9BW92|SYTM_HUMAN Threonine--tRNA ligase, mitochondrial OS=Homo sapiens OX=9606 GN=TARS2 PE=1 SV=1
Fanconi anemia group I protein	FANCI	A0A6Q8PH09	2.82755	0.0079598	2.74451	7.75833	+	0.334507	0.489525	0.169354	0.810913		26.3872	25.3493	26.0289	23.1834	23.5438	23.3127	22.9326	23.0702	23.529	33	33	33	32.3	32.3	32.3	154.37	0	96.978	658990000	70	tr|A0A6Q8PH09|A0A6Q8PH09_HUMAN Fanconi anemia group I protein OS=Homo sapiens OX=9606 GN=FANCI PE=1 SV=1
Extended synaptotagmin-2	ESYT2	A0A499FIX8	1.88354	0.0154125	2.74351	4.25788	+	2.0713	0.00494595	3.19452	4.82599	+	24.0133	23.5939	23.6493	23.9599	24.0483	24.6014	20.3068	20.4518	22.2674	15	15	15	27.1	27.1	27.1	93.977	0	70.551	500340000	42	tr|A0A499FIX8|A0A499FIX8_HUMAN Extended synaptotagmin-2 OS=Homo sapiens OX=9606 GN=ESYT2 PE=1 SV=1
Exportin-T	XPOT	O43592	3.31946	0.00539286	2.73991	10.4196	+	1.58482	0.0112474	-1.95815	-3.45178	+	24.7566	24.9631	24.1314	19.5501	21.0219	19.185	21.8176	21.7757	22.0382	16	16	16	22.7	22.7	22.7	109.96	0	45.599	237630000	33	sp|O43592|XPOT_HUMAN Exportin-T OS=Homo sapiens OX=9606 GN=XPOT PE=1 SV=2
Heat shock protein 75 kDa, mitochondrial	TRAP1	Q12931	2.34657	0.0098445	2.73784	5.76161	+	2.07214	0.00482927	2.22889	4.82866	+	26.5754	26.9938	26.7465	26.1737	26.3156	26.2996	23.221	24.0701	24.8112	17	17	17	33.4	33.4	33.4	80.109	0	96.107	2112400000	61	sp|Q12931|TRAP1_HUMAN Heat shock protein 75 kDa, mitochondrial OS=Homo sapiens OX=9606 GN=TRAP1 PE=1 SV=3
Cytoplasmic FMR1-interacting protein 1	CYFIP1	Q7L576	1.28911	0.036796	2.71149	2.74967	+	0.411217	0.380096	0.968501	0.967782		24.3721	24.3468	24.2747	22.4095	22.9341	22.4211	20.2047	21.1385	23.5159	14	14	6	13.9	13.9	6	145.18	0	42.244	285120000	42	sp|Q7L576|CYFP1_HUMAN Cytoplasmic FMR1-interacting protein 1 OS=Homo sapiens OX=9606 GN=CYFIP1 PE=1 SV=1
Serine/threonine-protein phosphatase 6 regulatory ankyrin repeat subunit A	ANKRD28	O15084	1.17455	0.0456592	2.69092	2.49809	+	0.0197357	0.972171	-0.0679213	-0.059278		24.9386	24.7492	24.0478	20.874	22.3767	22.2083	23.0296	19.8058	22.8275	15	15	14	20.4	20.4	19.5	112.96	0	56.894	283730000	26	sp|O15084|ANR28_HUMAN Serine/threonine-protein phosphatase 6 regulatory ankyrin repeat subunit A OS=Homo sapiens OX=9606 GN=ANKRD28 PE=1 SV=5
Probable ATP-dependent RNA helicase DDX52	DDX52	Q9Y2R4	1.46974	0.0269812	2.6901	3.16855	+	1.57389	0.0113409	2.82595	3.42428	+	24.7685	24.2731	23.9901	24.5943	24.2607	24.5842	21.9225	20.1219	22.9169	15	15	15	36.1	36.1	36.1	67.497	0	117.57	628340000	58	sp|Q9Y2R4|DDX52_HUMAN Probable ATP-dependent RNA helicase DDX52 OS=Homo sapiens OX=9606 GN=DDX52 PE=1 SV=3
RNA polymerase-associated protein LEO1	LEO1	Q8WVC0	2.22933	0.0108103	2.68602	5.34699	+	0.118818	0.831365	-0.357582	-0.326174		24.6877	24.542	23.426	22.088	22.3615	19.0753	21.5508	20.9939	22.0529	5	5	5	12	12	12	75.403	0	26.453	234950000	16	sp|Q8WVC0|LEO1_HUMAN RNA polymerase-associated protein LEO1 OS=Homo sapiens OX=9606 GN=LEO1 PE=1 SV=1
Activator of 90 kDa heat shock protein ATPase homolog 1	AHSA1	O95433	1.44234	0.0283834	2.68112	3.10309	+	1.16701	0.0300575	1.96168	2.48186	+	24.4959	23.3791	23.3369	23.2446	23.0723	22.7368	22.5993	20.4319	20.1374	8	8	8	41.7	41.7	41.7	38.274	0	89.596	265290000	16	sp|O95433|AHSA1_HUMAN Activator of 90 kDa heat shock protein ATPase homolog 1 OS=Homo sapiens OX=9606 GN=AHSA1 PE=1 SV=1
Dihydrolipoyllysine-residue succinyltransferase component of 2-oxoglutarate dehydrogenase complex, mitochondrial	DLST	P36957	3.83525	0.00590476	2.67767	14.1174	+	0.489469	0.284727	1.64593	1.12377		22.6015	22.5282	22.9404	23.1219	23.1104	18.7426	20.2684	19.7824	19.9862	2	2	2	4.9	4.9	4.9	48.755	0	7.2531	210810000	13	sp|P36957|ODO2_HUMAN Dihydrolipoyllysine-residue succinyltransferase component of 2-oxoglutarate dehydrogenase complex, mitochondrial OS=Homo sapiens OX=9606 GN=DLST PE=1 SV=4
Polypyrimidine tract-binding protein 2	PTBP2	A0A6Q8PEZ3	2.03496	0.0128745	2.66764	4.71192	+	1.5278	0.0121763	-1.38103	-3.30974	+	24.6019	22.9996	24.0161	20.0788	19.285	20.1078	21.5757	20.5709	21.468	11	11	11	47.1	47.1	47.1	54.827	0	46.114	150060000	21	tr|A0A6Q8PEZ3|A0A6Q8PEZ3_HUMAN Polypyrimidine tract-binding protein 2 OS=Homo sapiens OX=9606 GN=PTBP2 PE=1 SV=1
Nodal modulator 2	NOMO2	Q5JPE7	1.46652	0.0273505	2.66338	3.16083	+	2.05491	0.00484127	3.97245	4.7743	+	26.107	25.7586	25.5939	27.0021	27.2511	27.1336	22.0825	22.5997	24.7872	41	41	4	53	53	6.1	139.44	0	323.31	3282100000	232	sp|Q5JPE7|NOMO2_HUMAN Nodal modulator 2 OS=Homo sapiens OX=9606 GN=NOMO2 PE=1 SV=1
Cytoplasmic dynein 1 light intermediate chain 1	DYNC1LI1	Q9Y6G9	2.18828	0.0117149	2.6614	5.20763	+	1.36439	0.0176147	-1.51222	-2.92071	+	27.4091	27.0696	26.9562	22.8413	23.2884	22.7843	25.305	23.6017	24.5439	20	20	19	59.1	59.1	56.6	56.578	0	188.25	1385400000	70	sp|Q9Y6G9|DC1L1_HUMAN Cytoplasmic dynein 1 light intermediate chain 1 OS=Homo sapiens OX=9606 GN=DYNC1LI1 PE=1 SV=3
Condensin complex subunit 3	NCAPG	Q9BPX3	2.46261	0.0106225	2.65843	6.19764	+	1.10025	0.0369661	1.0096	2.3399	+	23.7825	23.4442	23.3457	21.686	22.1492	21.7907	20.0838	21.0543	21.459	11	11	11	13.5	13.5	13.5	114.33	0	76.308	182510000	26	sp|Q9BPX3|CND3_HUMAN Condensin complex subunit 3 OS=Homo sapiens OX=9606 GN=NCAPG PE=1 SV=1
Nck-associated protein 1	NCKAP1	Q9Y2A7	1.67224	0.019794	2.65438	3.67649	+	0.151384	0.785095	-0.312171	-0.405751		25.2869	25.2006	25.1904	21.8092	22.7351	22.234	23.03	21.1578	23.5271	19	19	19	21.5	21.5	21.5	128.79	0	96.082	412850000	52	sp|Q9Y2A7|NCKP1_HUMAN Nck-associated protein 1 OS=Homo sapiens OX=9606 GN=NCKAP1 PE=1 SV=1
Exocyst complex component 1	EXOC1	Q9NV70	2.25744	0.0104193	2.65392	5.44414	+	0.246679	0.634375	-0.797202	-0.62365		24.1762	23.7131	23.7508	18.049	21.5333	21.7045	20.4538	22.0588	21.1658	12	12	12	17.9	17.9	17.9	101.98	0	31.314	161990000	20	sp|Q9NV70|EXOC1_HUMAN Exocyst complex component 1 OS=Homo sapiens OX=9606 GN=EXOC1 PE=1 SV=4
E3 ubiquitin-protein ligase TRIM33	TRIM33	H0Y612	1.79105	0.0169894	2.64374	3.99636	+	0.225621	0.669432	0.462346	0.577076		22.4945	22.5111	22.4695	19.4115	20.8452	20.6743	18.7316	19.7915	21.0208	6	6	6	7.5	7.5	7.5	98.891	0	13.067	71899000	9	tr|H0Y612|H0Y612_HUMAN E3 ubiquitin-protein ligase TRIM33 (Fragment) OS=Homo sapiens OX=9606 GN=TRIM33 PE=1 SV=1
Protein diaphanous homolog 1	DIAPH1	A0A2R8Y5N1	2.22531	0.0110093	2.64194	5.33322	+	0.0293481	0.958723	-0.0597305	-0.0872633		23.3158	23.261	23.0381	19.8625	20.2048	21.4426	19.7136	21.4042	20.5713	9	9	9	11.4	11.4	11.4	139.41	0	20.217	92262000	21	tr|A0A2R8Y5N1|A0A2R8Y5N1_HUMAN Protein diaphanous homolog 1 OS=Homo sapiens OX=9606 GN=DIAPH1 PE=1 SV=1
AP-1 complex subunit gamma-1	AP1G1	O43747	1.86401	0.0159026	2.63824	4.20171	+	0.599899	0.191689	-0.98318	-1.34018		26.0351	25.6048	25.9927	21.4602	22.768	22.5401	23.3328	22.1342	24.2508	20	20	20	32.5	32.5	32.5	91.35	0	91.67	643410000	64	sp|O43747|AP1G1_HUMAN AP-1 complex subunit gamma-1 OS=Homo sapiens OX=9606 GN=AP1G1 PE=1 SV=5
Signal recognition particle 54 kDa protein	SRP54	P61011	0.52926	0.28964	2.63741	1.20209		0.532541	0.242266	2.65052	1.20853		27.4859	27.0739	27.1307	27.442	27.24	27.0478	26.8993	20.2144	26.6645	12	12	12	31.2	31.2	31.2	55.704	0	41.843	3115000000	36	sp|P61011|SRP54_HUMAN Signal recognition particle 54 kDa protein OS=Homo sapiens OX=9606 GN=SRP54 PE=1 SV=1
ER membrane protein complex subunit 1	EMC1	Q8N766	1.01416	0.0669103	2.62563	2.1609		1.53043	0.0120958	4.02417	3.31621	+	25.5997	25.4027	25.2689	26.6764	26.8801	26.9104	23.0601	20.5815	24.7528	39	39	39	51.3	51.3	51.3	111.76	0	323.31	2636500000	161	sp|Q8N766|EMC1_HUMAN ER membrane protein complex subunit 1 OS=Homo sapiens OX=9606 GN=EMC1 PE=1 SV=1
COP9 signalosome complex subunit 6	COPS6	Q7L5N1	1.36115	0.0325609	2.62157	2.91326	+	0.974414	0.0555648	1.84399	2.07962		24.0419	23.4753	23.7735	23.0987	22.9163	22.9431	22.8924	20.4932	20.0405	4	4	4	22.3	22.3	22.3	36.163	0	12.949	284490000	8	sp|Q7L5N1|CSN6_HUMAN COP9 signalosome complex subunit 6 OS=Homo sapiens OX=9606 GN=COPS6 PE=1 SV=1
Microtubule-associated protein 1S	MAP1S	Q66K74	3.5724	0.00370149	2.61484	12.0992	+	NaN	1	0	NaN		23.3158	23.0077	22.7393	19.0061	20.1762	20.5887	20.1338	20.5785	20.506	5	5	5	8.8	8.8	8.8	112.21	0	36.82	74901000	10	sp|Q66K74|MAP1S_HUMAN Microtubule-associated protein 1S OS=Homo sapiens OX=9606 GN=MAP1S PE=1 SV=2
Lysosome membrane protein 2	SCARB2	A0A1W2PPX5	2.35478	0.00997826	2.61125	5.79159	+	2.3818	0.0046991	2.78533	5.89119	+	22.5842	22.5695	22.6569	22.4917	22.9611	22.88	20.6933	20.1307	19.1528	6	6	6	23.6	23.6	23.6	49.204	0	36.962	185400000	11	tr|A0A1W2PPX5|A0A1W2PPX5_HUMAN Lysosome membrane protein 2 OS=Homo sapiens OX=9606 GN=SCARB2 PE=1 SV=1
Gamma-tubulin complex component 2	TUBGCP2	Q9BSJ2	1.34074	0.0338959	2.60606	2.86647	+	0.662072	0.155769	1.34389	1.4613		25.6023	25.5243	25.3704	23.9538	24.4854	24.2713	23.4793	21.1139	24.0857	25	25	25	36.8	36.8	36.8	102.53	0	101.22	760580000	80	sp|Q9BSJ2|GCP2_HUMAN Gamma-tubulin complex component 2 OS=Homo sapiens OX=9606 GN=TUBGCP2 PE=1 SV=2
Condensin complex subunit 1	NCAPD2	Q15021	1.97639	0.0138339	2.60555	4.53233	+	1.32974	0.0189764	1.63352	2.8414	+	23.9292	23.8522	23.7027	22.7441	22.9747	22.8492	20.3324	21.048	22.2872	15	15	15	14.7	14.7	14.7	157.18	0	47.089	252020000	36	sp|Q15021|CND1_HUMAN Condensin complex subunit 1 OS=Homo sapiens OX=9606 GN=NCAPD2 PE=1 SV=3
Dihydrolipoyllysine-residue acetyltransferase component of pyruvate dehydrogenase complex, mitochondrial	DLAT	P10515	1.80621	0.0165116	2.60468	4.03846	+	1.01679	0.047212	1.21102	2.16629	+	25.2801	24.4333	24.1842	23.1551	23.161	23.4005	22.5161	20.924	22.6435	9	9	9	17.8	17.8	17.8	68.996	0	33.794	399430000	26	sp|P10515|ODP2_HUMAN Dihydrolipoyllysine-residue acetyltransferase component of pyruvate dehydrogenase complex, mitochondrial OS=Homo sapiens OX=9606 GN=DLAT PE=1 SV=3
Golgi integral membrane protein 4	GOLIM4	O00461	2.96694	0.00637647	2.57124	8.44067	+	1.54587	0.0119069	1.41396	3.35437	+	22.4913	22.7705	22.5793	20.8524	21.7204	21.7964	19.4569	20.3643	20.3062	4	4	4	7.8	7.8	7.8	81.879	0	25.138	101140000	10	sp|O00461|GOLI4_HUMAN Golgi integral membrane protein 4 OS=Homo sapiens OX=9606 GN=GOLIM4 PE=1 SV=1
CCR4-NOT transcription complex subunit 3	CNOT3	O75175	1.69652	0.0193454	2.57087	3.74045	+	0.0665969	0.909711	0.229259	0.190993		23.4806	22.4857	23.3645	22.0359	21.5482	18.7219	20.9169	21.3578	19.3435	4	4	4	7.7	7.7	7.7	81.871	0	15.99	113590000	12	sp|O75175|CNOT3_HUMAN CCR4-NOT transcription complex subunit 3 OS=Homo sapiens OX=9606 GN=CNOT3 PE=1 SV=1
Ubiquitin carboxyl-terminal hydrolase 10	USP10	Q14694	1.00776	0.0679016	2.56735	2.14776		1.1159	0.0351726	2.86606	2.37292	+	24.2794	24.0389	24.158	24.1496	24.7936	24.4293	22.2355	19.2792	23.2597	11	11	11	19	19	19	87.133	0	50.415	649150000	50	sp|Q14694|UBP10_HUMAN Ubiquitin carboxyl-terminal hydrolase 10 OS=Homo sapiens OX=9606 GN=USP10 PE=1 SV=2
Delta(24)-sterol reductase	DHCR24	Q15392	1.73961	0.0190734	2.5602	3.85573	+	2.18774	0.00461818	3.44389	5.20581	+	24.3591	24.1053	24.3296	25.0377	25.1859	25.2215	20.576	21.6786	22.8589	13	13	13	37	37	37	60.101	0	115.23	853270000	55	sp|Q15392|DHC24_HUMAN Delta(24)-sterol reductase OS=Homo sapiens OX=9606 GN=DHCR24 PE=1 SV=2
116 kDa U5 small nuclear ribonucleoprotein component	EFTUD2	Q15029	3.88162	0.00326316	2.56015	14.5056	+	0.19227	0.725778	0.0739225	0.501617		31.7614	31.5845	31.3721	29.0049	29.1958	29.0587	28.8097	28.9571	29.2708	62	62	61	81.1	81.1	80	109.43	0	323.31	38086000000	1052	sp|Q15029|U5S1_HUMAN 116 kDa U5 small nuclear ribonucleoprotein component OS=Homo sapiens OX=9606 GN=EFTUD2 PE=1 SV=1
Pumilio homolog 1	PUM1	E9PR38	1.31898	0.035142	2.5584	2.81698	+	1.17543	0.0291416	2.28241	2.49999	+	23.793	23.7746	23.9555	23.4064	23.5139	23.775	20.3498	20.403	23.0952	9	9	9	10.6	10.6	10.6	100.5	0	26.964	343290000	19	tr|E9PR38|E9PR38_HUMAN Pumilio homolog 1 OS=Homo sapiens OX=9606 GN=PUM1 PE=1 SV=1
Lymphoid-specific helicase	HELLS	Q9NRZ9	1.00248	0.0693736	2.55201	2.13693		0.246044	0.635237	0.745756	0.622258		26.2268	25.8726	25.8383	23.8542	24.3529	24.3117	25.7086	21.713	22.8601	15	15	13	22.1	22.1	19.6	97.073	0	58.225	808200000	49	sp|Q9NRZ9|HELLS_HUMAN Lymphoid-specific helicase OS=Homo sapiens OX=9606 GN=HELLS PE=1 SV=1
DNA methyltransferase 1-associated protein 1	DMAP1	Q9NPF5	2.03894	0.0129484	2.5425	4.7243	+	0.75627	0.115856	-0.92462	-1.64518		24.5842	24.1717	24.0707	21.2371	20.7161	20.4721	22.3958	20.7194	22.0839	9	9	9	27.4	27.4	27.4	52.992	0	31.724	196170000	26	sp|Q9NPF5|DMAP1_HUMAN DNA methyltransferase 1-associated protein 1 OS=Homo sapiens OX=9606 GN=DMAP1 PE=1 SV=1
Signal transducer and activator of transcription 3	STAT3	A0A7I2V4R2	2.32779	0.00981818	2.54121	5.69348	+	0.520561	0.25163	-0.506002	-1.18501		26.3776	25.8601	25.6314	22.5524	23.0953	23.0798	23.6822	22.6508	23.9125	20	20	20	46.1	46.1	46.1	83.734	0	248.04	661370000	64	tr|A0A7I2V4R2|A0A7I2V4R2_HUMAN Signal transducer and activator of transcription 3 OS=Homo sapiens OX=9606 GN=STAT3 PE=4 SV=1
Phosphatidylinositol-binding clathrin assembly protein	PICALM	Q13492	2.3578	0.0100603	2.54039	5.80265	+	0.309965	0.528427	0.602809	0.759562		23.0463	22.1111	22.4528	19.1689	21.2482	21.3803	19.3962	20.012	20.5809	4	4	4	8.4	8.4	8.4	70.754	0	16.014	77694000	8	sp|Q13492|PICAL_HUMAN Phosphatidylinositol-binding clathrin assembly protein OS=Homo sapiens OX=9606 GN=PICALM PE=1 SV=2
General transcription factor 3C polypeptide 4	GTF3C4	Q9UKN8	1.21917	0.0422406	2.53737	2.59491	+	0.639493	0.168856	1.38465	1.41732		24.1662	23.9031	23.847	22.9591	22.8458	22.6532	20.1388	20.8257	23.3396	13	13	13	23.8	23.8	23.8	91.981	0	50.096	282640000	29	sp|Q9UKN8|TF3C4_HUMAN General transcription factor 3C polypeptide 4 OS=Homo sapiens OX=9606 GN=GTF3C4 PE=1 SV=2
Transportin-3	TNPO3	Q9Y5L0	2.21646	0.0110529	2.53087	5.30298	+	0.343549	0.478048	0.379803	0.829672		24.9361	24.3884	24.1893	22.2196	22.7059	22.1351	21.3039	21.8645	22.7528	13	13	13	24.2	24.2	24.2	104.2	0	71.172	301250000	37	sp|Q9Y5L0|TNPO3_HUMAN Transportin-3 OS=Homo sapiens OX=9606 GN=TNPO3 PE=1 SV=3
General transcription factor 3C polypeptide 3	GTF3C3	Q9Y5Q9	0.868829	0.101015	2.52599	1.86725		0.259967	0.61486	0.867513	0.652663		25.2376	24.8018	24.3081	23.144	23.2757	22.9524	23.6058	19.6049	23.5588	17	17	17	25.6	25.6	25.6	101.27	0	57.264	433810000	66	sp|Q9Y5Q9|TF3C3_HUMAN General transcription factor 3C polypeptide 3 OS=Homo sapiens OX=9606 GN=GTF3C3 PE=1 SV=1
Shootin-1	KIAA1598	A0MZ66	4.31094	0	2.52357	18.6294	+	NaN	1	0	NaN		23.0708	22.908	22.6459	19.3939	20.7028	18.6635	20.2964	20.2961	20.4615	6	6	6	13.6	13.6	13.6	71.639	0	12.125	61511000	9	sp|A0MZ66|SHOT1_HUMAN Shootin-1 OS=Homo sapiens OX=9606 GN=SHTN1 PE=1 SV=4
RalBP1-associated Eps domain-containing protein 1	REPS1	Q96D71	1.36692	0.0318124	2.51527	2.92655	+	0.0842813	0.883185	-0.216511	-0.23796		23.076	22.3059	22.0234	18.8707	20.2128	20.1265	21.0234	20.4477	18.3884	3	3	3	7.8	7.8	7.8	86.661	0	19.801	56179000	10	sp|Q96D71|REPS1_HUMAN RalBP1-associated Eps domain-containing protein 1 OS=Homo sapiens OX=9606 GN=REPS1 PE=1 SV=3
Nuclear pore complex protein Nup107	NUP107	P57740	1.29945	0.0364802	2.50943	2.77289	+	0.916741	0.0674096	1.74279	1.96304		23.1247	22.8501	22.4796	21.9511	22.1713	22.0323	18.7524	20.3551	21.8187	8	8	8	9.9	9.9	9.9	106.37	0	19.237	138810000	25	sp|P57740|NU107_HUMAN Nuclear pore complex protein Nup107 OS=Homo sapiens OX=9606 GN=NUP107 PE=1 SV=1
Nuclear pore complex protein Nup133	NUP133	Q8WUM0	2.28525	0.0104876	2.49634	5.54164	+	1.06715	0.0393921	0.994926	2.27056	+	24.5473	24.3559	23.861	22.4029	22.9534	22.9036	21.2561	21.4672	22.5518	17	17	17	19.8	19.8	19.8	128.98	0	54.463	314350000	41	sp|Q8WUM0|NU133_HUMAN Nuclear pore complex protein Nup133 OS=Homo sapiens OX=9606 GN=NUP133 PE=1 SV=2
DnaJ homolog subfamily A member 3, mitochondrial	DNAJA3	Q96EY1	1.31733	0.0349969	2.49022	2.81323	+	1.01115	0.0481142	1.91054	2.1547	+	25.1653	24.7513	24.6946	24.5786	24.2555	24.038	23.4057	20.6444	23.0904	11	11	11	22.9	22.9	22.9	52.488	0	49.507	643620000	53	sp|Q96EY1|DNJA3_HUMAN DnaJ homolog subfamily A member 3, mitochondrial OS=Homo sapiens OX=9606 GN=DNAJA3 PE=1 SV=2
Ran-binding protein 3	RANBP3	B7Z7F3	1.67495	0.0199019	2.48669	3.68359	+	0.200357	0.71335	-0.367852	-0.52012		23.7699	22.6703	23.8482	21.0675	19.708	20.9493	19.9447	21.0103	21.8734	4	4	4	9.5	9.5	9.5	52.894	0	8.4433	122240000	7	tr|B7Z7F3|B7Z7F3_HUMAN Ran-binding protein 3 OS=Homo sapiens OX=9606 GN=RANBP3 PE=1 SV=1
Cytoskeleton-associated protein 2	CKAP2	Q8WWK9	1.47456	0.0266274	2.48136	3.18015	+	0.241897	0.640684	0.471099	0.613141		24.092	23.9589	23.6325	21.8852	21.8617	21.9057	20.7797	20.5175	22.9421	6	6	6	12.4	12.4	12.4	76.986	0	23.134	229690000	24	sp|Q8WWK9|CKAP2_HUMAN Cytoskeleton-associated protein 2 OS=Homo sapiens OX=9606 GN=CKAP2 PE=1 SV=1
Polycomb protein EED	EED	O75530	1.02016	0.0661009	2.47919	2.17324		0.0640722	0.912767	-0.307219	-0.184177		24.0961	24.0814	24.4485	20.3775	23.8597	20.0295	20.9236	20.2955	23.9692	4	4	4	11.1	11.1	11.1	50.197	0	10.456	1458600000	8	sp|O75530|EED_HUMAN Polycomb protein EED OS=Homo sapiens OX=9606 GN=EED PE=1 SV=2
Structural maintenance of chromosomes protein 2	SMC2	O95347	3.41869	0.00510638	2.47013	11.0503	+	1.01267	0.0479156	0.366456	2.15784	+	27.6477	27.4169	27.0715	25.3286	25.3845	25.1121	24.7273	24.7963	25.2021	40	40	40	38.6	38.6	38.6	135.65	0	211.51	2238300000	147	sp|O95347|SMC2_HUMAN Structural maintenance of chromosomes protein 2 OS=Homo sapiens OX=9606 GN=SMC2 PE=1 SV=2
Putative heat shock protein HSP 90-beta 2	HSP90AB2P	Q58FF8	1.07792	0.0572674	2.46148	2.29305		0.526701	0.246367	1.2862	1.19707		24.1092	24.3212	24.3836	22.911	23.2267	23.1505	22.515	19.707	23.2075	9	1	1	20.2	3.9	3.9	44.348	0	79.896	333970000	30	sp|Q58FF8|H90B2_HUMAN Putative heat shock protein HSP 90-beta 2 OS=Homo sapiens OX=9606 GN=HSP90AB2P PE=1 SV=2
Delta-1-pyrroline-5-carboxylate synthase	ALDH18A1	P54886	1.78893	0.0169383	2.46032	3.99051	+	1.31978	0.0198345	1.70724	2.81879	+	25.4516	25.0147	25.0184	24.2828	24.5779	24.3647	21.5945	23.6529	22.8561	16	16	16	27.9	27.9	27.9	87.301	0	115.89	739100000	62	sp|P54886|P5CS_HUMAN Delta-1-pyrroline-5-carboxylate synthase OS=Homo sapiens OX=9606 GN=ALDH18A1 PE=1 SV=2
Ataxin-10	ATXN10	Q9UBB4	3.56911	0.00364706	2.45145	12.0758	+	0.833878	0.0886775	0.323107	1.7979		26.2891	25.9959	25.9178	23.9432	24.0449	23.8297	23.9378	23.3675	23.5432	22	22	22	62.9	62.9	62.9	53.488	0	142.7	838230000	104	sp|Q9UBB4|ATX10_HUMAN Ataxin-10 OS=Homo sapiens OX=9606 GN=ATXN10 PE=1 SV=1
Leucine-rich repeat-containing protein 40	LRRC40	Q9H9A6	3.29424	0.00516239	2.45104	10.2648	+	0.0635171	0.913932	-0.0431722	-0.182674		24.2665	24.0705	24.176	21.7604	21.6648	21.6051	22.0287	21.2657	21.8655	12	12	12	24.1	24.1	24.1	68.249	0	43.845	208620000	26	sp|Q9H9A6|LRC40_HUMAN Leucine-rich repeat-containing protein 40 OS=Homo sapiens OX=9606 GN=LRRC40 PE=1 SV=1
AP-3 complex subunit delta-1	AP3D1	O14617	1.02703	0.0650849	2.44862	2.18739		0.815248	0.0948525	1.97065	1.76109		23.3177	23.5793	23.3481	22.9245	23.0756	22.8112	19.8127	19.8879	23.1988	12	12	12	15.7	15.7	15.7	130.16	0	27.878	273790000	24	sp|O14617|AP3D1_HUMAN AP-3 complex subunit delta-1 OS=Homo sapiens OX=9606 GN=AP3D1 PE=1 SV=1
Succinate dehydrogenase [ubiquinone] flavoprotein subunit, mitochondrial	SDHA	P31040	1.5839	0.022617	2.44634	3.44945	+	2.63023	0.00332251	4.73919	6.87663	+	24.2155	23.6281	23.6415	25.9293	26.2457	26.1887	22.3917	20.0823	21.6721	17	17	17	38	38	38	72.691	0	198.51	1509200000	66	sp|P31040|SDHA_HUMAN Succinate dehydrogenase [ubiquinone] flavoprotein subunit, mitochondrial OS=Homo sapiens OX=9606 GN=SDHA PE=1 SV=2
Stress-70 protein, mitochondrial	HSPA9	A0A7I2V2S7	2.38962	0.00980057	2.44291	5.92028	+	1.71229	0.0085697	1.42889	3.78238	+	28.7776	28.4074	28.1646	27.495	27.5063	27.3063	26.5548	25.2967	26.1694	27	27	27	50.8	50.8	50.8	70.319	0	323.31	6448000000	332	tr|A0A7I2V2S7|A0A7I2V2S7_HUMAN Stress-70 protein, mitochondrial OS=Homo sapiens OX=9606 GN=HSPA9 PE=4 SV=1
Trifunctional enzyme subunit alpha, mitochondrial	HADHA	H0YFD6	3.7023	0.00496	2.43609	13.0592	+	4.82787	0	2.4183	25.1398	+	25.7136	25.2938	25.1304	25.4975	25.2918	25.2951	22.8577	22.8942	23.0776	23	23	23	42.8	42.8	42.8	86.371	0	311.55	1174600000	113	tr|H0YFD6|H0YFD6_HUMAN Enoyl-CoA hydratase OS=Homo sapiens OX=9606 GN=HADHA PE=1 SV=2
Protein flightless-1 homolog	FLII	Q13045	2.27899	0.0103842	2.43257	5.51955	+	3.03617	0.0026367	3.79915	8.79949	+	23.0219	22.8357	22.6973	24.2818	24.1917	24.1812	20.0814	19.9019	21.274	18	18	18	21.6	21.6	21.6	144.75	0	131.82	396950000	46	sp|Q13045|FLII_HUMAN Protein flightless-1 homolog OS=Homo sapiens OX=9606 GN=FLII PE=1 SV=2
Neurochondrin	NCDN	Q9UBB6	1.44903	0.0279536	2.42689	3.11902	+	0.36969	0.439926	0.781012	0.88347		23.8722	23.5992	23.5362	22.8156	21.9263	21.3282	20.7445	20.2269	22.7556	10	10	10	18.2	18.2	18.2	78.863	0	25.517	190620000	19	sp|Q9UBB6|NCDN_HUMAN Neurochondrin OS=Homo sapiens OX=9606 GN=NCDN PE=1 SV=1
Set1/Ash2 histone methyltransferase complex subunit ASH2	ASH2L	F5H8F7	2.33423	0.00992126	2.42634	5.71679	+	0.108966	0.847394	-0.322261	-0.301443		23.3448	22.7856	22.8878	19.1722	19.3531	22.247	20.1552	21.3546	20.2293	5	5	5	13.7	13.7	13.7	55.324	0	13.56	110490000	10	tr|F5H8F7|F5H8F7_HUMAN Set1/Ash2 histone methyltransferase complex subunit ASH2 OS=Homo sapiens OX=9606 GN=ASH2L PE=1 SV=1
Anaphase-promoting complex subunit 7	ANAPC7	Q9UJX3	2.56355	0.0110222	2.41411	6.59924	+	0.598343	0.192956	0.381341	1.33715		26.4161	25.816	25.6573	23.882	23.9857	23.9234	23.7144	22.9965	23.9362	17	17	17	41.2	41.2	41.2	66.855	0	125.61	817630000	86	sp|Q9UJX3|APC7_HUMAN Anaphase-promoting complex subunit 7 OS=Homo sapiens OX=9606 GN=ANAPC7 PE=1 SV=4
Plakophilin-2	PKP2	Q99959	1.29112	0.0368938	2.4102	2.7542	+	0.893846	0.0722398	1.67723	1.91715		24.214	23.9915	23.9658	23.2322	23.4749	23.2653	20.2685	21.4121	23.2601	12	12	12	19.2	19.2	19.2	97.414	0	46.229	324910000	24	sp|Q99959|PKP2_HUMAN Plakophilin-2 OS=Homo sapiens OX=9606 GN=PKP2 PE=1 SV=2
Vacuolar protein sorting-associated protein 51 homolog	VPS51	Q9UID3	2.41396	0.00988724	2.40734	6.01158	+	0.126152	0.821833	-0.322366	-0.344374		23.0235	22.3651	23.0207	19.6681	18.8035	21.7486	19.8097	20.9709	20.4067	7	7	7	13.3	13.3	13.3	86.041	0	45.496	74209000	12	sp|Q9UID3|VPS51_HUMAN Vacuolar protein sorting-associated protein 51 homolog OS=Homo sapiens OX=9606 GN=VPS51 PE=1 SV=2
Tubulin beta-3 chain	TUBB3	Q13509	2.21503	0.0110023	2.40308	5.2981	+	0.301121	0.544186	0.76754	0.740891		22.9489	23.0968	22.7392	22.1848	22.2743	19.4192	19.6486	20.8714	21.0557	20	5	5	51.6	21.1	21.1	50.432	0	22.715	113490000	16	sp|Q13509|TBB3_HUMAN Tubulin beta-3 chain OS=Homo sapiens OX=9606 GN=TUBB3 PE=1 SV=2
Lanosterol 14-alpha demethylase	CYP51A1	A0A0C4DFL7	2.37177	0.0102857	2.39499	5.85405	+	2.77036	0.0035067	2.96841	7.49302	+	25.6488	25.3532	25.277	26.0979	25.9569	25.9445	22.5724	22.7081	23.8136	22	22	22	63.1	63.1	63.1	57.278	0	233.55	1544700000	127	tr|A0A0C4DFL7|A0A0C4DFL7_HUMAN Lanosterol 14-alpha demethylase OS=Homo sapiens OX=9606 GN=CYP51A1 PE=1 SV=1
Protein asunder homolog	ASUN	Q9NVM9	4.97245	0	2.39115	27.3328	+	NaN	1	0	NaN		22.5841	22.5293	22.4537	19.0123	19.641	18.4548	20.155	20.2545	19.9843	5	5	5	7.1	7.1	7.1	80.224	0	7.6691	61777000	7	sp|Q9NVM9|INT13_HUMAN Integrator complex subunit 13 OS=Homo sapiens OX=9606 GN=INTS13 PE=1 SV=2
CD2 antigen cytoplasmic tail-binding protein 2	CD2BP2	O95400	3.60014	0.00393651	2.38635	12.2983	+	0.195433	0.72049	-0.0976467	-0.508871		27.0488	26.7503	26.6047	24.5147	24.3584	24.0788	24.6843	24.1949	24.3657	12	12	12	45.7	45.7	45.7	37.646	0	97.205	1327000000	67	sp|O95400|CD2B2_HUMAN CD2 antigen cytoplasmic tail-binding protein 2 OS=Homo sapiens OX=9606 GN=CD2BP2 PE=1 SV=1
PCI domain-containing protein 2	PCID2	Q5JVF3	1.30911	0.0354969	2.37279	2.79465	+	1.29425	0.0204972	2.34476	2.76121	+	23.9046	23.6884	23.6989	23.8182	23.5925	23.7971	22.8159	21.4696	19.888	9	9	9	33.6	33.6	33.6	46.029	0	191.2	388880000	32	sp|Q5JVF3|PCID2_HUMAN PCI domain-containing protein 2 OS=Homo sapiens OX=9606 GN=PCID2 PE=1 SV=2
Microtubule-associated protein	MAP4	E7EVA0	1.20989	0.0427636	2.36612	2.57464	+	0.291873	0.559809	-0.64264	-0.721262		25.0497	24.224	23.2826	20.262	21.5878	21.6802	22.051	20.3952	23.0118	10	10	10	6.3	6.3	6.3	245.44	0	32.357	223680000	19	tr|E7EVA0|E7EVA0_HUMAN Microtubule-associated protein OS=Homo sapiens OX=9606 GN=MAP4 PE=1 SV=1
Dynamin-1-like protein	DNM1L	O00429	0.797322	0.124683	2.3655	1.72577		0.231888	0.657785	0.804113	0.591017		25.4094	24.8782	24.8035	23.5398	23.583	23.284	25.1256	20.4416	22.4273	20	20	20	37.9	37.9	37.9	81.876	0	75.804	583750000	41	sp|O00429|DNM1L_HUMAN Dynamin-1-like protein OS=Homo sapiens OX=9606 GN=DNM1L PE=1 SV=2
AT-rich interactive domain-containing protein 3B	ARID3B	Q8IVW6	2.43616	0.010025	2.36116	6.09592	+	NaN	1	0	NaN		22.6687	22.7011	22.6446	19.8776	18.8279	20.6428	20.7583	20.6329	19.5397	5	5	5	13.2	13.2	13.2	60.636	0	8.9983	56200000	9	sp|Q8IVW6|ARI3B_HUMAN AT-rich interactive domain-containing protein 3B OS=Homo sapiens OX=9606 GN=ARID3B PE=1 SV=2
AP-1 complex subunit beta-1	AP1B1	Q10567	2.08575	0.0121267	2.35167	4.87193	+	2.0183	0.00555556	-2.14668	-4.66031	+	26.5805	26.0541	25.7894	21.6063	21.9755	21.3471	23.9733	22.9826	24.413	31	15	15	38	21.5	21.5	104.64	0	104.77	697830000	55	sp|Q10567|AP1B1_HUMAN AP-1 complex subunit beta-1 OS=Homo sapiens OX=9606 GN=AP1B1 PE=1 SV=2
Coatomer subunit gamma-1	COPG1	Q9Y678	1.63409	0.0201167	2.33163	3.57734	+	0.86713	0.0802516	1.17622	1.86387		25.8981	25.5618	25.312	24.3756	24.5292	24.4008	23.4136	22.1	24.2633	23	23	20	42.1	42.1	37.3	97.717	0	115.93	873870000	105	sp|Q9Y678|COPG1_HUMAN Coatomer subunit gamma-1 OS=Homo sapiens OX=9606 GN=COPG1 PE=1 SV=1
HAUS augmin-like complex subunit 6	HAUS6	Q7Z4H7	3.19432	0.00551938	2.32883	9.67243	+	0.0665951	0.909356	0.260999	0.190988		22.8736	23.2833	22.5522	19.5461	23.5574	19.4022	20.6001	20.7591	20.3635	5	5	5	7.3	7.3	7.3	108.62	0	11.39	173110000	6	sp|Q7Z4H7|HAUS6_HUMAN HAUS augmin-like complex subunit 6 OS=Homo sapiens OX=9606 GN=HAUS6 PE=1 SV=2
NADH dehydrogenase [ubiquinone] 1 alpha subcomplex subunit 9, mitochondrial	NDUFA9	Q16795	2.4047	0.00974269	2.32427	5.97673	+	2.92633	0.00228571	3.26918	8.23646	+	22.4734	22.381	22.474	23.4198	23.2267	23.5167	19.7152	19.7468	20.8936	10	10	10	37.4	37.4	37.4	42.509	0	33.728	258170000	23	sp|Q16795|NDUA9_HUMAN NADH dehydrogenase [ubiquinone] 1 alpha subcomplex subunit 9, mitochondrial OS=Homo sapiens OX=9606 GN=NDUFA9 PE=1 SV=2
Sister chromatid cohesion protein PDS5 homolog B	PDS5B	Q9NTI5	1.59264	0.0221085	2.32179	3.47153	+	0.648078	0.163176	-1.55037	-1.43404		23.017	23.3126	22.6638	18.698	17.879	20.7999	19.8503	20.2373	21.9403	7	7	7	8.2	8.2	8.2	164.67	0	20.749	87356000	15	sp|Q9NTI5|PDS5B_HUMAN Sister chromatid cohesion protein PDS5 homolog B OS=Homo sapiens OX=9606 GN=PDS5B PE=1 SV=1
ATP synthase subunit gamma, mitochondrial	ATP5C1	P36542	3.22674	0.004832	2.31743	9.86103	+	2.78383	0.00356403	2.36853	7.55474	+	26.2417	26.0372	25.9525	26.4238	25.6876	26.2734	24.0135	23.9415	23.3242	9	9	9	41.9	41.9	41.9	32.996	0	98.171	2239000000	68	sp|P36542|ATPG_HUMAN ATP synthase subunit gamma, mitochondrial OS=Homo sapiens OX=9606 GN=ATP5F1C PE=1 SV=1
Origin recognition complex subunit 5	ORC5	O43913	1.49955	0.0252624	2.31324	3.24061	+	0.556817	0.221865	0.890643	1.25607		24.4296	24.3024	24.1123	22.884	22.9149	22.7776	22.8519	20.5685	22.4842	12	12	12	45.7	45.7	45.7	50.282	0	92.113	307480000	48	sp|O43913|ORC5_HUMAN Origin recognition complex subunit 5 OS=Homo sapiens OX=9606 GN=ORC5 PE=1 SV=1
Host cell factor 1	HCFC1	P51610	1.67472	0.0198748	2.31174	3.68298	+	0.00780253	0.98953	0.0149854	0.0237436		25.9287	25.8851	25.6573	23.4794	23.7313	23.3703	23.9018	22.294	24.3402	23	23	23	16.8	16.8	16.8	208.73	0	103.81	729090000	64	sp|P51610|HCFC1_HUMAN Host cell factor 1 OS=Homo sapiens OX=9606 GN=HCFC1 PE=1 SV=2
Mannosyl-oligosaccharide glucosidase	MOGS	Q13724	2.20146	0.0115416	2.31071	5.25207	+	2.98294	0.00241096	3.70787	8.5224	+	25.0935	24.6123	24.4724	25.7715	26.3215	26.2768	21.8245	22.2497	23.172	22	22	22	43	43	43	91.916	0	214.57	1587300000	100	sp|Q13724|MOGS_HUMAN Mannosyl-oligosaccharide glucosidase OS=Homo sapiens OX=9606 GN=MOGS PE=1 SV=5
HCLS1-associated protein X-1	HAX1	O00165	1.25494	0.0395079	2.30584	2.67358	+	1.20887	0.0259803	2.15742	2.57241	+	24.3226	23.7429	23.5394	23.9616	23.6041	23.5941	19.9051	22.4684	22.314	8	8	8	44.1	44.1	44.1	31.62	0	34.74	389700000	18	sp|O00165|HAX1_HUMAN HCLS1-associated protein X-1 OS=Homo sapiens OX=9606 GN=HAX1 PE=1 SV=2
Helicase SKI2W	SKIV2L	Q15477	2.83882	0.008	2.30071	7.81158	+	0.553468	0.224573	0.230342	1.24952		24.0668	23.997	23.3192	21.649	21.8509	21.6718	21.7053	21.1509	21.6247	14	14	14	15.6	15.6	15.6	137.75	0	37.157	167100000	38	sp|Q15477|SKIV2_HUMAN Helicase SKI2W OS=Homo sapiens OX=9606 GN=SKIV2L PE=1 SV=3
Adipocyte plasma membrane-associated protein	APMAP	Q9HDC9	3.17231	0.00531343	2.3002	9.54633	+	3.90488	0.00128571	2.56918	14.7041	+	27.1488	26.5666	26.8802	27.1895	27.1016	27.1114	24.8915	24.3052	24.4983	19	19	19	58.2	58.2	58.2	46.48	0	192.01	3738300000	146	sp|Q9HDC9|APMAP_HUMAN Adipocyte plasma membrane-associated protein OS=Homo sapiens OX=9606 GN=APMAP PE=1 SV=2
Pachytene checkpoint protein 2 homolog	TRIP13	Q15645	0.71535	0.161177	2.2974	1.56517		0.153954	0.78174	0.603502	0.411898		24.7392	24.552	24.1105	23.0886	22.695	22.5365	23.69	19.2589	23.5607	10	10	10	34.3	34.3	34.3	48.55	0	64.574	320700000	31	sp|Q15645|PCH2_HUMAN Pachytene checkpoint protein 2 homolog OS=Homo sapiens OX=9606 GN=TRIP13 PE=1 SV=2
Dynamin-2	DNM2	P50570	1.21822	0.0421595	2.28016	2.59282	+	0.458211	0.323096	0.914185	1.06183		24.7136	24.2748	24.0893	23.0168	23.0589	22.904	22.6836	20.3828	23.1708	16	16	16	22.6	22.6	22.6	98.063	0	42.503	328420000	43	sp|P50570|DYN2_HUMAN Dynamin-2 OS=Homo sapiens OX=9606 GN=DNM2 PE=1 SV=2
Ribosomal biogenesis protein LAS1L	LAS1L	Q9Y4W2	1.86839	0.0155765	2.27332	4.21425	+	1.43914	0.0148651	1.73194	3.09551	+	24.8551	24.6378	24.8174	23.9031	24.3812	24.4018	22.3874	21.6292	23.4737	20	20	20	39.4	39.4	39.4	83.064	0	87.194	610710000	74	sp|Q9Y4W2|LAS1L_HUMAN Ribosomal biogenesis protein LAS1L OS=Homo sapiens OX=9606 GN=LAS1L PE=1 SV=2
Polycomb protein SUZ12	SUZ12	J3QQW9	1.14397	0.0478983	2.26996	2.43253	+	0.639461	0.16876	1.31951	1.41726		23.2206	23.2349	23.0094	22.1635	22.2767	22.1732	20.0414	19.8705	22.743	6	6	6	14.1	14.1	14.1	80.321	0	14.722	164150000	16	tr|J3QQW9|J3QQW9_HUMAN Polycomb protein SUZ12 OS=Homo sapiens OX=9606 GN=SUZ12 PE=1 SV=1
Double-strand-break repair protein rad21 homolog	RAD21	O60216	1.34793	0.0338721	2.26369	2.88291	+	0.742177	0.121704	-1.24625	-1.61759		23.547	22.8449	23.0154	19.9007	19.5807	19.3962	19.5814	22.2002	20.8346	8	8	8	21.1	21.1	21.1	71.689	0	18.971	88830000	12	sp|O60216|RAD21_HUMAN Double-strand-break repair protein rad21 homolog OS=Homo sapiens OX=9606 GN=RAD21 PE=1 SV=2
Hexokinase-1	HK1	P19367	1.71549	0.0193456	2.25765	3.79092	+	0.466514	0.312728	0.652852	1.07833		24.201	23.9507	23.8718	22.2978	22.6942	22.2173	21.2089	21.1183	22.9235	12	12	10	15.5	15.5	13.4	102.48	0	32.847	216840000	26	sp|P19367|HXK1_HUMAN Hexokinase-1 OS=Homo sapiens OX=9606 GN=HK1 PE=1 SV=3
Rab3 GTPase-activating protein non-catalytic subunit	RAB3GAP2	Q9H2M9	3.12414	0.00501408	2.25538	9.27562	+	2.07984	0.0047572	1.08898	4.85309	+	22.6031	22.4249	22.1824	21.0812	21.3084	21.3216	19.799	20.5261	20.1192	5	5	5	4.8	4.8	4.8	155.98	0	8.6445	82151000	10	sp|Q9H2M9|RBGPR_HUMAN Rab3 GTPase-activating protein non-catalytic subunit OS=Homo sapiens OX=9606 GN=RAB3GAP2 PE=1 SV=1
Rab3 GTPase-activating protein catalytic subunit	RAB3GAP1	Q15042	1.66565	0.0198435	2.25524	3.65925	+	0.99277	0.0518786	1.2835	2.11706		23.0191	22.7332	22.6372	21.868	21.7682	21.8382	21.7256	20.1683	19.7299	7	7	7	10.3	10.3	10.3	110.52	0	22.458	123070000	19	sp|Q15042|RB3GP_HUMAN Rab3 GTPase-activating protein catalytic subunit OS=Homo sapiens OX=9606 GN=RAB3GAP1 PE=1 SV=3
Metastasis-associated protein MTA2	MTA2	O94776	2.70026	0.0101631	2.25313	7.17886	+	0.0459553	0.936159	0.0426025	0.134383		26.9204	26.9122	26.7861	24.6622	24.7704	24.5544	24.7815	24.019	25.0587	21	18	17	41.8	37.1	36.1	75.022	0	119.42	1497600000	80	sp|O94776|MTA2_HUMAN Metastasis-associated protein MTA2 OS=Homo sapiens OX=9606 GN=MTA2 PE=1 SV=1
HAUS augmin-like complex subunit 8	HAUS8	Q9BT25	2.16199	0.0120954	2.25252	5.11988	+	NaN	1	0	NaN		22.8754	22.0024	21.9553	19.5526	19.8048	19.6676	20.1235	20.5283	19.4238	5	5	5	21.5	21.5	21.5	44.857	0	42.911	48854000	8	sp|Q9BT25|HAUS8_HUMAN HAUS augmin-like complex subunit 8 OS=Homo sapiens OX=9606 GN=HAUS8 PE=1 SV=3
Centromere/kinetochore protein zw10 homolog	ZW10	O43264	0.948163	0.0805408	2.25178	2.02637		0.348926	0.468177	0.934278	0.840789		24.6506	24.3998	24.3987	23.0344	23.3198	23.1424	23.194	20.0212	23.4785	12	12	12	22	22	22	88.828	0	65.674	384510000	41	sp|O43264|ZW10_HUMAN Centromere/kinetochore protein zw10 homolog OS=Homo sapiens OX=9606 GN=ZW10 PE=1 SV=3
Activating signal cointegrator 1 complex subunit 2	ASCC2	Q9H1I8	1.13425	0.0489209	2.25126	2.41183	+	0.853157	0.0842399	1.71119	1.8361		23.2985	23.4021	23.1689	22.7004	22.7138	22.8351	20.1755	20.0413	22.8989	10	10	10	15.9	15.9	15.9	86.359	0	23.769	216250000	26	sp|Q9H1I8|ASCC2_HUMAN Activating signal cointegrator 1 complex subunit 2 OS=Homo sapiens OX=9606 GN=ASCC2 PE=1 SV=3
Ig alpha-1 chain C region	IGHA1	A0A286YEY1	1.28391	0.0370261	2.24881	2.73804	+	1.04298	0.0429855	-1.60544	-2.22034	+	22.701	23.6469	21.9978	19.3361	19.0466	18.4003	19.3839	20.5173	21.698	5	5	5	20.1	20.1	20.1	42.848	0	48.869	88742000	11	tr|A0A286YEY1|A0A286YEY1_HUMAN Immunoglobulin heavy constant alpha 1 (Fragment) OS=Homo sapiens OX=9606 GN=IGHA1 PE=1 SV=1
Very long-chain specific acyl-CoA dehydrogenase, mitochondrial	ACADVL	P49748	1.39539	0.0295973	2.24877	2.99257	+	1.1375	0.0329206	1.77582	2.41875	+	22.475	22.437	22.9381	22.1548	22.1667	22.1097	20.0378	21.7717	19.2942	7	7	7	14.2	14.2	14.2	70.389	0	15.789	132310000	12	sp|P49748|ACADV_HUMAN Very long-chain specific acyl-CoA dehydrogenase, mitochondrial OS=Homo sapiens OX=9606 GN=ACADVL PE=1 SV=1
Protein TSSC1	TSSC1	A8MUM1	2.0062	0.0126876	2.24399	4.62307	+	NaN	1	0	NaN		22.8511	22.4754	22.2516	19.5939	19.1337	19.4356	21.1875	19.8177	19.841	4	4	4	13.5	13.5	13.5	46.319	0	8.8083	46538000	9	tr|A8MUM1|A8MUM1_HUMAN EARP and GARP complex-interacting protein 1 OS=Homo sapiens OX=9606 GN=EIPR1 PE=1 SV=2
Proteasome-associated protein ECM29 homolog	KIAA0368	J3KN16	2.28788	0.01054	2.24356	5.5509	+	NaN	1	0	NaN		22.3335	22.3299	22.0742	20.2873	19.4183	19.5182	19.6285	20.7919	19.5865	6	6	6	5.5	5.5	5.5	223.69	0	13.986	40911000	7	tr|J3KN16|J3KN16_HUMAN Proteasome adapter and scaffold protein ECM29 OS=Homo sapiens OX=9606 GN=ECPAS PE=1 SV=1
Cell division cycle protein 23 homolog	CDC23	Q9UJX2	0.919678	0.0872067	2.24337	1.96894		0.0122441	0.982992	0.0421607	0.0370765		25.5882	25.357	25.3271	23.1612	23.3002	23.2073	24.3374	20.9081	24.2967	19	19	19	45.9	45.9	45.9	68.833	0	107.74	585290000	55	sp|Q9UJX2|CDC23_HUMAN Cell division cycle protein 23 homolog OS=Homo sapiens OX=9606 GN=CDC23 PE=1 SV=3
Trifunctional enzyme subunit beta, mitochondrial	HADHB	P55084	3.13571	0.0051223	2.24252	9.33996	+	2.25894	0.00488462	1.92529	5.44936	+	25.6162	25.4098	25.2669	25.4843	25.2882	24.5688	23.6237	22.9784	22.9634	15	15	15	40.5	40.5	40.5	51.294	0	68.921	1067600000	54	sp|P55084|ECHB_HUMAN Trifunctional enzyme subunit beta, mitochondrial OS=Homo sapiens OX=9606 GN=HADHB PE=1 SV=3
Sortilin	SORT1	Q99523	3.38477	0.00604	2.24183	10.8308	+	4.57274	0	4.2867	21.6865	+	23.5345	23.3458	23.1809	25.2364	25.4639	25.4955	21.0954	20.8087	21.4317	12	12	12	23.2	23.2	23.2	92.067	0	137.22	849200000	54	sp|Q99523|SORT_HUMAN Sortilin OS=Homo sapiens OX=9606 GN=SORT1 PE=1 SV=3
Insulin receptor substrate 4	IRS4	O14654	2.04369	0.012888	2.23778	4.73915	+	1.81726	0.0071145	2.00139	4.06933	+	26.2417	26.2332	26.023	25.6243	26.1296	26.0349	23.8015	23.1906	24.7925	27	27	27	33.6	33.6	33.6	133.77	0	160.79	1875800000	91	sp|O14654|IRS4_HUMAN Insulin receptor substrate 4 OS=Homo sapiens OX=9606 GN=IRS4 PE=1 SV=1
HAUS augmin-like complex subunit 4	HAUS4	Q9H6D7	1.94311	0.0136864	2.23706	4.43252	+	NaN	1	0	NaN		21.9007	21.6417	21.8166	21.0263	20.4265	19.4138	19.7314	20.3078	18.6086	3	3	3	11.6	11.6	11.6	42.399	0	13.165	29412000	4	sp|Q9H6D7|HAUS4_HUMAN HAUS augmin-like complex subunit 4 OS=Homo sapiens OX=9606 GN=HAUS4 PE=1 SV=1
NADH dehydrogenase [ubiquinone] flavoprotein 1, mitochondrial	NDUFV1	G3V0I5	1.63188	0.020037	2.23695	3.57166	+	2.11019	0.00477033	3.10082	4.95039	+	23.009	23.2419	22.7918	24.0596	23.6253	23.9493	19.873	20.5133	21.9455	11	11	11	33.5	33.5	33.5	50.054	0	39.41	361820000	22	tr|G3V0I5|G3V0I5_HUMAN NADH dehydrogenase [ubiquinone] flavoprotein 1, mitochondrial OS=Homo sapiens OX=9606 GN=NDUFV1 PE=1 SV=1
DnaJ homolog subfamily B member 12	DNAJB12	J3KPS0	1.94171	0.0138542	2.2357	4.42838	+	2.49588	0.00437323	3.11982	6.32766	+	22.3751	22.2541	22.6268	23.3231	23.3145	23.2707	19.5281	19.8725	21.1482	7	7	7	20	20	20	45.489	0	55.444	251490000	12	tr|J3KPS0|J3KPS0_HUMAN DnaJ (Hsp40) homolog, subfamily B, member 12, isoform CRA_c OS=Homo sapiens OX=9606 GN=DNAJB12 PE=1 SV=1
Mitochondrial ribonuclease P protein 1	TRMT10C	Q7L0Y3	3.36179	0.00575238	2.23213	10.6844	+	1.73656	0.00802884	0.906201	3.84751	+	24.2057	24.4221	24.3439	22.9643	22.7989	23.2308	21.7145	22.1701	22.3908	11	11	11	29.8	29.8	29.8	47.346	0	30.319	333650000	27	sp|Q7L0Y3|TM10C_HUMAN tRNA methyltransferase 10 homolog C OS=Homo sapiens OX=9606 GN=TRMT10C PE=1 SV=2
Cytoplasmic dynein 1 light intermediate chain 2	DYNC1LI2	O43237	1.78365	0.0170909	2.22627	3.97593	+	1.844	0.00692531	-2.81794	-4.14468	+	26.8243	26.3054	26.0285	21.58	21.9757	20.4699	24.4485	23.17	24.861	19	18	18	60	57.3	57.3	54.099	0	179.02	808980000	69	sp|O43237|DC1L2_HUMAN Cytoplasmic dynein 1 light intermediate chain 2 OS=Homo sapiens OX=9606 GN=DYNC1LI2 PE=1 SV=1
Testis-specific Y-encoded-like protein 1	TSPYL1	Q9H0U9	2.48445	0.0109863	2.22484	6.28271	+	0.512223	0.25994	0.791937	1.16862		22.7857	22.3732	22.5133	19.9438	21.7121	21.7175	20.4823	20.8192	19.696	5	5	5	16.9	16.9	16.9	49.192	0	15.478	101570000	12	sp|Q9H0U9|TSYL1_HUMAN Testis-specific Y-encoded-like protein 1 OS=Homo sapiens OX=9606 GN=TSPYL1 PE=1 SV=3
Mitochondrial import receptor subunit TOM40 homolog	TOMM40	O96008	1.42771	0.0284846	2.21934	3.06844	+	2.71551	0.00335385	5.33281	7.24618	+	23.8669	23.7806	23.5381	27.1777	26.6775	26.6709	20.2066	21.6431	22.6779	13	13	13	57.1	57.1	57.1	37.893	0	260.21	2319700000	84	sp|O96008|TOM40_HUMAN Mitochondrial import receptor subunit TOM40 homolog OS=Homo sapiens OX=9606 GN=TOMM40 PE=1 SV=1
Parafibromin	CDC73	Q6P1J9	1.03586	0.0634195	2.21673	2.20562		0.384457	0.420338	0.911409	0.913601		24.5547	24.1726	24.0783	22.8317	23.1065	22.9515	22.9257	20.0677	23.1621	15	15	15	36.3	36.3	36.3	60.576	0	49.488	329180000	42	sp|Q6P1J9|CDC73_HUMAN Parafibromin OS=Homo sapiens OX=9606 GN=CDC73 PE=1 SV=1
Intraflagellar transport protein 74 homolog	IFT74	Q96LB3	1.9079	0.0148034	2.21579	4.3287	+	NaN	1	0	NaN		22.7618	22.1689	22.4713	17.9232	20.0345	20.0104	20.7733	20.6936	19.2878	6	6	6	12.7	12.7	12.7	69.239	0	14.228	50066000	9	sp|Q96LB3|IFT74_HUMAN Intraflagellar transport protein 74 homolog OS=Homo sapiens OX=9606 GN=IFT74 PE=1 SV=1
Probable cytosolic iron-sulfur protein assembly protein CIAO1	CIAO1	O76071	1.25655	0.0390187	2.21452	2.67714	+	0.446179	0.336994	0.840708	1.03787		23.1624	23.0366	22.6075	21.5408	21.5759	21.5684	22.2898	19.5868	20.2864	6	6	6	31.3	31.3	31.3	37.84	0	27.667	115210000	18	sp|O76071|CIAO1_HUMAN Probable cytosolic iron-sulfur protein assembly protein CIAO1 OS=Homo sapiens OX=9606 GN=CIAO1 PE=1 SV=1
Anaphase-promoting complex subunit 2	ANAPC2	Q9UJX6	2.16119	0.0120693	2.20885	5.11722	+	0.317434	0.516554	-0.411343	-0.775261		23.5748	23.3494	23.2067	20.4542	21.4095	20.4067	20.4045	21.8452	21.2546	8	8	8	12.4	12.4	12.4	93.827	0	26.621	99123000	18	sp|Q9UJX6|ANC2_HUMAN Anaphase-promoting complex subunit 2 OS=Homo sapiens OX=9606 GN=ANAPC2 PE=1 SV=1
CCR4-NOT transcription complex subunit 1	CNOT1	A5YKK6	3.52594	0.00502703	2.20699	11.7725	+	0.423007	0.365428	0.535732	0.991498		22.6206	22.5953	22.2749	19.7934	21.2504	21.4332	20.565	20.2598	20.045	6	6	6	2.9	2.9	2.9	266.94	0	15.616	71002000	17	sp|A5YKK6|CNOT1_HUMAN CCR4-NOT transcription complex subunit 1 OS=Homo sapiens OX=9606 GN=CNOT1 PE=1 SV=2
Cytochrome b-c1 complex subunit 1, mitochondrial	UQCRC1	P31930	2.96177	0.00630233	2.19903	8.41444	+	3.9749	0	3.95553	15.318	+	24.6854	24.5462	24.5563	26.3898	26.3452	26.3224	22.5449	21.8958	22.7501	14	14	14	41	41	41	52.645	0	191.82	1772700000	72	sp|P31930|QCR1_HUMAN Cytochrome b-c1 complex subunit 1, mitochondrial OS=Homo sapiens OX=9606 GN=UQCRC1 PE=1 SV=3
Signal recognition particle receptor subunit alpha	SRPR	P08240	2.02879	0.0128501	2.19659	4.69277	+	2.75749	0.00346032	3.46352	7.43445	+	25.4788	25.4814	25.3183	26.6451	26.6883	26.7459	22.6465	22.8937	24.1485	21	21	21	45.8	45.8	45.8	69.81	0	295.43	2339300000	108	sp|P08240|SRPRA_HUMAN Signal recognition particle receptor subunit alpha OS=Homo sapiens OX=9606 GN=SRPRA PE=1 SV=2
Peripheral plasma membrane protein CASK	CASK	O14936	2.41817	0.010006	2.19415	6.02753	+	2.88378	0.00287117	2.90407	8.02731	+	22.552	22.5591	22.6964	23.3476	23.3232	23.2664	20.145	21.1221	19.9578	10	10	10	13.2	13.2	13.2	105.12	0	23.536	269610000	15	sp|O14936|CSKP_HUMAN Peripheral plasma membrane protein CASK OS=Homo sapiens OX=9606 GN=CASK PE=1 SV=3
Tetratricopeptide repeat protein 37	TTC37	Q6PGP7	2.4998	0.0111777	2.19048	6.34311	+	0.15048	0.785421	0.40872	0.403581		23.1184	22.8705	22.5767	19.144	22.0143	22.0621	21.2552	20.5202	20.2188	8	8	8	7.2	7.2	7.2	175.48	0	21.485	106730000	14	sp|Q6PGP7|TTC37_HUMAN Tetratricopeptide repeat protein 37 OS=Homo sapiens OX=9606 GN=TTC37 PE=1 SV=1
COP9 signalosome complex subunit 1	GPS1	C9JFE4	2.08111	0.0121961	2.1816	4.85713	+	0.84049	0.0872131	0.815239	1.81099		24.0677	24.0098	23.7839	22.7424	22.5948	22.4251	22.3698	20.9122	22.0345	7	7	7	20.8	20.8	20.8	53.371	0	17.584	245360000	15	tr|C9JFE4|C9JFE4_HUMAN COP9 signalosome complex subunit 1 OS=Homo sapiens OX=9606 GN=GPS1 PE=1 SV=2
Heparan sulfate 2-O-sulfotransferase 1	HS2ST1	Q7LGA3	1.53241	0.0238813	2.18087	3.3211	+	2.01858	0.00542303	2.24391	4.66117	+	22.6043	21.0156	22.0666	21.7573	22.2147	21.9036	18.9816	20.5687	19.5937	4	4	4	14.9	14.9	14.9	41.881	0	7.5477	110320000	9	sp|Q7LGA3|HS2ST_HUMAN Heparan sulfate 2-O-sulfotransferase 1 OS=Homo sapiens OX=9606 GN=HS2ST1 PE=1 SV=1
Cysteine protease ATG4B	ATG4B	Q9Y4P1	1.55591	0.0230378	2.18079	3.37933	+	0.0411078	0.94087	-0.122691	-0.120782		22.2614	22.4768	21.7691	21.4803	19.2082	18.9084	20.7595	20.4222	18.7831	5	5	5	16	16	16	44.294	0	16.789	51765000	7	sp|Q9Y4P1|ATG4B_HUMAN Cysteine protease ATG4B OS=Homo sapiens OX=9606 GN=ATG4B PE=1 SV=2
Carboxypeptidase D	CPD	O75976	2.04803	0.012938	2.16805	4.75272	+	2.82952	0.00309038	3.53	7.76762	+	23.5758	23.4354	23.1401	24.5466	24.9679	24.7227	20.3413	21.6166	21.6892	18	18	18	18	18	18	152.93	0	86.192	579410000	57	sp|O75976|CBPD_HUMAN Carboxypeptidase D OS=Homo sapiens OX=9606 GN=CPD PE=1 SV=2
MMS19 nucleotide excision repair protein homolog	MMS19	Q96T76	1.56328	0.0230266	2.16589	3.3977	+	0.634708	0.171007	0.887595	1.40801		24.6131	24.3599	24.1984	22.9858	23.2451	23.1056	21.7676	21.4438	23.4624	17	17	17	27.5	27.5	27.5	113.29	0	153.39	366900000	58	sp|Q96T76|MMS19_HUMAN MMS19 nucleotide excision repair protein homolog OS=Homo sapiens OX=9606 GN=MMS19 PE=1 SV=2
Exocyst complex component 8	EXOC8	Q8IYI6	2.3969	0.00991354	2.16534	5.94747	+	NaN	1	0	NaN		22.4188	22.8533	22.6364	20.6823	18.9758	20.7363	20.6369	19.8135	20.962	7	7	7	12.8	12.8	12.8	81.798	0	14.656	52603000	13	sp|Q8IYI6|EXOC8_HUMAN Exocyst complex component 8 OS=Homo sapiens OX=9606 GN=EXOC8 PE=1 SV=2
Coiled-coil domain-containing protein 47	CCDC47	Q96A33	1.08168	0.0565292	2.16448	2.30092		2.08839	0.00480999	4.53831	4.88036	+	24.9141	24.5264	24.4355	26.9275	27.0204	27.0496	20.8441	22.4758	24.0627	19	19	19	47.8	47.8	47.8	55.873	0	231.51	2544500000	94	sp|Q96A33|CCD47_HUMAN PAT complex subunit CCDC47 OS=Homo sapiens OX=9606 GN=CCDC47 PE=1 SV=1
Ribosome biogenesis protein BMS1 homolog	BMS1	Q14692	0.792639	0.12653	2.16143	1.71656		0.658775	0.157373	1.7639	1.45488		23.0119	22.8205	23.9317	22.9166	22.8871	22.7679	20.7956	19.1596	23.3247	12	12	12	13.8	13.8	13.8	145.81	0	44.527	280750000	17	sp|Q14692|BMS1_HUMAN Ribosome biogenesis protein BMS1 homolog OS=Homo sapiens OX=9606 GN=BMS1 PE=1 SV=1
Cohesin subunit SA-2	STAG2	Q8N3U4	1.05958	0.0604795	2.16057	2.25479		0.06518	0.911262	0.180082	0.187171		24.6476	24.3464	24.2221	22.7278	22.2336	22.3133	22.9412	20.366	23.4273	15	15	15	16.2	16.2	16.2	141.32	0	63.111	290090000	49	sp|Q8N3U4|STAG2_HUMAN Cohesin subunit SA-2 OS=Homo sapiens OX=9606 GN=STAG2 PE=1 SV=3
Vacuolar protein sorting-associated protein 16 homolog	VPS16	Q9H269	2.38871	0.00977273	2.15803	5.91689	+	0.967703	0.0568661	0.744232	2.06598		24.7836	24.5421	24.5086	23.3069	23.2046	23.0814	22.5368	21.8024	23.0211	15	15	15	26.9	26.9	26.9	94.693	0	42.858	412260000	40	sp|Q9H269|VPS16_HUMAN Vacuolar protein sorting-associated protein 16 homolog OS=Homo sapiens OX=9606 GN=VPS16 PE=1 SV=2
Nucleolar and coiled-body phosphoprotein 1	NOLC1	A0A0A0MRM9	0.546903	0.273318	2.15158	1.23667		0.134253	0.810457	0.627745	0.364283		25.6342	25.0285	24.8322	23.6371	23.593	23.6934	25.0308	19.5853	24.4241	6	6	6	10.3	10.3	10.3	74.543	0	19.043	539420000	26	tr|A0A0A0MRM9|A0A0A0MRM9_HUMAN Nucleolar and coiled-body phosphoprotein 1 (Fragment) OS=Homo sapiens OX=9606 GN=NOLC1 PE=1 SV=1
Nuclear pore complex protein Nup155	NUP155	O75694	1.45423	0.0278	2.13602	3.1314	+	1.4089	0.0165249	2.06453	3.02417	+	25.2346	25.317	25.202	25.1065	25.258	25.1746	22.9919	22.0017	24.352	26	26	26	28.6	28.6	28.6	155.2	0	149.1	1094800000	105	sp|O75694|NU155_HUMAN Nuclear pore complex protein Nup155 OS=Homo sapiens OX=9606 GN=NUP155 PE=1 SV=1
Protein kinase C-binding protein 1	ZMYND8	Q9ULU4	2.21828	0.0111296	2.13576	5.3092	+	NaN	1	0	NaN		22.5461	22.5628	21.9748	19.0349	20.697	18.4815	20.9151	19.7513	20.01	4	4	4	5.3	5.3	5.3	131.69	0	12.184	46034000	10	sp|Q9ULU4|PKCB1_HUMAN Protein kinase C-binding protein 1 OS=Homo sapiens OX=9606 GN=ZMYND8 PE=1 SV=2
Hydroxymethylglutaryl-CoA synthase, cytoplasmic	HMGCS1	Q01581	2.41067	0.00985799	2.13244	5.99919	+	2.47871	0.00454183	-2.65495	-6.26028	+	25.4164	25.5041	25.1887	21.0815	20.3433	20.3221	23.7834	22.6052	23.3232	14	14	14	36.3	36.3	36.3	57.293	0	119.28	388510000	42	sp|Q01581|HMCS1_HUMAN Hydroxymethylglutaryl-CoA synthase, cytoplasmic OS=Homo sapiens OX=9606 GN=HMGCS1 PE=1 SV=2
Protein disulfide-isomerase TMX3	TMX3	Q96JJ7	2.21266	0.0112346	2.13198	5.29004	+	2.37518	0.00481996	2.5458	5.86668	+	23.6987	23.8067	23.5551	23.842	24.4383	24.0216	21.5065	20.8937	22.2642	10	10	10	35.9	35.9	35.9	51.871	0	78.061	472670000	30	sp|Q96JJ7|TMX3_HUMAN Protein disulfide-isomerase TMX3 OS=Homo sapiens OX=9606 GN=TMX3 PE=1 SV=2
Coiled-coil domain-containing protein 132	CCDC132	Q96JG6	1.70609	0.019237	2.12895	3.76586	+	NaN	1	0	NaN		21.9098	21.7493	21.9292	19.7092	20.2807	19.4375	18.6592	20.5592	19.9829	5	5	5	7.5	7.5	7.5	111.17	0	8.3425	82324000	6	sp|Q96JG6|VPS50_HUMAN Syndetin OS=Homo sapiens OX=9606 GN=VPS50 PE=1 SV=3
Transmembrane protein 214	TMEM214	Q6NUQ4	1.28671	0.0370632	2.1266	2.74429	+	1.71563	0.0086132	2.94044	3.79131	+	22.2237	22.2383	22.1964	22.9807	23.0218	23.0975	19.1023	21.6202	19.5561	10	10	10	19.4	19.4	19.4	77.15	0	28.91	204200000	26	sp|Q6NUQ4|TM214_HUMAN Transmembrane protein 214 OS=Homo sapiens OX=9606 GN=TMEM214 PE=1 SV=2
Phosphoribosylformylglycinamidine synthase	PFAS	O15067	0.879941	0.0967286	2.12619	1.88939		0.154048	0.781719	0.466703	0.412124		23.7997	23.4626	23.459	21.5986	22.1799	21.9644	19.4125	21.656	23.2743	10	10	10	17.2	17.2	17.2	144.73	0	98.123	181960000	30	sp|O15067|PUR4_HUMAN Phosphoribosylformylglycinamidine synthase OS=Homo sapiens OX=9606 GN=PFAS PE=1 SV=4
Acyl-CoA dehydrogenase family member 9, mitochondrial	ACAD9	Q9H845	1.53976	0.0236954	2.12352	3.33923	+	2.25396	0.00486901	3.17895	5.43202	+	22.555	22.389	21.7245	23.301	23.3507	23.1831	20.544	20.8107	18.9433	11	11	11	24.2	24.2	24.2	68.76	0	48.681	233830000	27	sp|Q9H845|ACAD9_HUMAN Complex I assembly factor ACAD9, mitochondrial OS=Homo sapiens OX=9606 GN=ACAD9 PE=1 SV=1
Clustered mitochondria protein homolog	CLUH	A0A494C0R8	1.46059	0.0272867	2.11286	3.14662	+	0.26448	0.607054	0.439531	0.662455		23.665	23.5824	23.1991	22.0083	21.7116	21.7066	21.7875	20.0834	22.2371	11	11	10	9.4	9.4	8.9	150.46	0	21.394	165710000	19	tr|A0A494C0R8|A0A494C0R8_HUMAN Clustered mitochondria protein homolog OS=Homo sapiens OX=9606 GN=CLUH PE=1 SV=1
Conserved oligomeric Golgi complex subunit 5	COG5	Q9UP83	2.80839	0.00780296	2.11215	7.66849	+	NaN	1	0	NaN		22.7939	22.8371	22.5227	19.9411	18.155	19.2365	20.1077	20.9666	20.7429	7	7	7	9.8	9.8	9.8	92.742	0	17.606	62134000	14	sp|Q9UP83|COG5_HUMAN Conserved oligomeric Golgi complex subunit 5 OS=Homo sapiens OX=9606 GN=COG5 PE=1 SV=3
Serine/threonine-protein phosphatase 2A 56 kDa regulatory subunit gamma isoform	PPP2R5C	H0YJ75	2.28921	0.0105664	2.11141	5.55564	+	0.571057	0.211912	0.489046	1.28391		23.3786	22.9712	22.9163	21.2366	21.743	21.4195	21.1671	20.2972	21.4676	10	6	4	26.2	15.4	12.3	64.063	0	45.069	129950000	21	tr|H0YJ75|H0YJ75_HUMAN Serine/threonine-protein phosphatase 2A 56 kDa regulatory subunit gamma isoform (Fragment) OS=Homo sapiens OX=9606 GN=PPP2R5C PE=1 SV=1
Exportin-2	CSE1L	P55060	3.67008	0.00467925	2.11138	12.8145	+	0.939993	0.0623596	0.330675	2.00986		29.6247	29.536	29.3823	27.6317	27.8683	27.7007	27.1996	27.3165	27.6927	54	54	54	70.5	70.5	70.5	110.42	0	323.31	12346000000	470	sp|P55060|XPO2_HUMAN Exportin-2 OS=Homo sapiens OX=9606 GN=CSE1L PE=1 SV=3
Cell division control protein 45 homolog	CDC45	O75419	1.30206	0.0363096	2.10878	2.77876	+	0.0147771	0.979236	0.0360336	0.0446229		23.7706	23.359	23.2052	21.5753	21.8026	20.7387	21.9295	19.8655	22.2135	5	5	5	10.1	10.1	10.1	65.568	0	12.297	155600000	19	sp|O75419|CDC45_HUMAN Cell division control protein 45 homolog OS=Homo sapiens OX=9606 GN=CDC45 PE=1 SV=1
Isocitrate dehydrogenase [NAD] subunit, mitochondrial	IDH3B	A0A087WZN1	4.59936	0	2.10857	22.0237	+	2.41318	0.0048207	1.1717	6.00868	+	24.614	24.7344	24.637	24.0431	23.6873	23.4444	22.3996	22.7056	22.5546	9	9	9	22.2	22.2	22.2	42.41	0	25.485	503360000	27	tr|A0A087WZN1|A0A087WZN1_HUMAN Isocitrate dehydrogenase [NAD] subunit, mitochondrial OS=Homo sapiens OX=9606 GN=IDH3B PE=1 SV=1
COP9 signalosome complex subunit 2	COPS2	P61201	1.66721	0.0198703	2.10652	3.66332	+	1.07884	0.0384742	1.46183	2.29497	+	22.3416	22.3127	22.1996	22.1909	21.4207	21.3082	20.0593	21.2253	19.2497	5	5	5	16.5	16.5	16.5	51.596	0	27.443	106090000	9	sp|P61201|CSN2_HUMAN COP9 signalosome complex subunit 2 OS=Homo sapiens OX=9606 GN=COPS2 PE=1 SV=1
Nuclear pore complex protein Nup85	NUP85	Q9BW27	1.49959	0.025293	2.10013	3.2407	+	0.511215	0.260538	0.796274	1.16664		23.621	23.452	23.4477	21.7597	22.4265	22.423	21.4648	20.2608	22.4947	10	10	10	18.4	18.4	18.4	75.019	0	25.13	172470000	29	sp|Q9BW27|NUP85_HUMAN Nuclear pore complex protein Nup85 OS=Homo sapiens OX=9606 GN=NUP85 PE=1 SV=1
Protein Red	IK	Q13123	2.20588	0.0114014	2.09969	5.26703	+	0.394402	0.40478	0.360556	0.933798		26.9522	26.6701	26.6331	24.9952	25.0483	24.9944	24.8082	23.9198	25.2283	16	16	16	33.6	33.6	33.6	65.601	0	121.98	1566300000	100	sp|Q13123|RED_HUMAN Protein Red OS=Homo sapiens OX=9606 GN=IK PE=1 SV=3
Nuclear pore complex protein Nup88	NUP88	Q99567	1.32002	0.0351518	2.0995	2.81933	+	NaN	1	0	NaN		22.8301	22.8628	22.8595	19.5767	20.1102	21.5868	19.8285	22.2249	20.2004	9	9	9	22.4	22.4	22.4	83.541	0	25.001	68349000	15	sp|Q99567|NUP88_HUMAN Nuclear pore complex protein Nup88 OS=Homo sapiens OX=9606 GN=NUP88 PE=1 SV=2
Oxysterol-binding protein-related protein 8	OSBPL8	Q9BZF1	2.5529	0.0109011	2.09922	6.55586	+	2.91691	0.00224204	3.63887	8.18974	+	22.8855	22.9539	22.9075	23.8391	24.7289	24.7977	20.5034	20.4903	21.4555	13	13	13	21.5	21.5	21.5	101.19	0	97.479	501650000	43	sp|Q9BZF1|OSBL8_HUMAN Oxysterol-binding protein-related protein 8 OS=Homo sapiens OX=9606 GN=OSBPL8 PE=1 SV=3
NADH dehydrogenase [ubiquinone] iron-sulfur protein 2, mitochondrial	NDUFS2	O75306	2.63969	0.0105569	2.09876	6.9168	+	3.89816	0.00127059	3.26917	14.6465	+	24.5377	24.017	23.8535	25.3341	25.3116	25.2737	22.0175	21.6622	22.4322	13	13	13	34.6	34.6	34.6	52.545	0	49.807	861010000	47	sp|O75306|NDUS2_HUMAN NADH dehydrogenase [ubiquinone] iron-sulfur protein 2, mitochondrial OS=Homo sapiens OX=9606 GN=NDUFS2 PE=1 SV=2
Engulfment and cell motility protein 2	ELMO2	Q5JVZ5	1.98262	0.0131107	2.09729	4.55117	+	1.28441	0.0212722	-2.4419	-2.73916	+	24.9785	23.3871	24.1397	19.2484	21.327	18.3123	22.1121	22.0056	22.0957	11	11	11	24	24	24	82.364	0	67.245	192680000	22	tr|Q5JVZ5|Q5JVZ5_HUMAN Engulfment and cell motility protein 2 OS=Homo sapiens OX=9606 GN=ELMO2 PE=1 SV=1
2,5-phosphodiesterase 12	PDE12	F6T1Q0	1.92729	0.0140103	2.09711	4.38566	+	0.207049	0.701916	0.325003	0.535329		22.3339	21.4012	21.8913	19.7044	19.583	21.0226	19.4577	20.5641	19.3132	5	5	5	15	15	15	52.175	0	10.95	53754000	6	tr|F6T1Q0|F6T1Q0_HUMAN 2,5-phosphodiesterase 12 OS=Homo sapiens OX=9606 GN=PDE12 PE=1 SV=1
Phosphatidylinositol 4-phosphate 5-kinase type-1 alpha	PIP5K1A	A6PW57	1.79815	0.0166951	2.09187	4.01604	+	0.212047	0.693643	0.48898	0.54663		22.3032	22.2595	21.9903	20.1963	22.0005	19.5477	20.2513	20.8885	19.1377	4	4	3	12	12	9.3	61.257	0	10.881	80260000	8	tr|A6PW57|A6PW57_HUMAN Phosphatidylinositol 4-phosphate 5-kinase type-1 alpha OS=Homo sapiens OX=9606 GN=PIP5K1A PE=1 SV=2
Protein SDA1 homolog	SDAD1	Q9NVU7	1.81042	0.0164458	2.08495	4.0502	+	5.06184	0	4.15483	28.7824	+	22.1479	20.8395	22.4923	23.7718	23.8314	24.086	19.6407	19.6276	19.9565	10	10	10	20.2	20.2	20.2	79.87	0	61.407	326680000	24	sp|Q9NVU7|SDA1_HUMAN Protein SDA1 homolog OS=Homo sapiens OX=9606 GN=SDAD1 PE=1 SV=3
CDKN2A-interacting protein	CDKN2AIP	Q9NXV6	1.0497	0.061522	2.07981	2.23427		0.0847401	0.883011	0.221684	0.239161		23.8454	23.6968	23.5455	21.8119	21.8527	21.8486	19.7816	22.303	22.7636	11	11	11	29.8	29.8	29.8	61.124	0	63.635	190420000	27	sp|Q9NXV6|CARF_HUMAN CDKN2A-interacting protein OS=Homo sapiens OX=9606 GN=CDKN2AIP PE=1 SV=3
E3 ubiquitin-protein ligase BRE1B	RNF40	H3BP71	1.03753	0.0631529	2.07973	2.20906		0.411417	0.380137	0.898984	0.968185		23.8682	23.6568	23.3204	22.3864	22.5034	22.4133	22.3738	19.6825	22.5499	14	14	12	22.6	22.6	19.7	109.05	0	44.331	220070000	28	tr|H3BP71|H3BP71_HUMAN E3 ubiquitin protein ligase OS=Homo sapiens OX=9606 GN=RNF40 PE=1 SV=2
Unconventional myosin-Va	MYO5A	G3V394	0.929704	0.0852199	2.07949	1.98911		3.82468	0.00108	3.97839	14.0302	+	23.7643	20.3331	21.4797	23.8863	23.7273	23.6601	19.8216	20.2343	19.2827	6	6	5	4.9	4.9	4.1	215.47	0	17.782	424380000	10	tr|G3V394|G3V394_HUMAN Unconventional myosin-Va OS=Homo sapiens OX=9606 GN=MYO5A PE=1 SV=1
Beta-2-syntrophin	SNTB2	Q13425	2.68902	0.0104237	2.07647	7.12956	+	3.05405	0.0026566	2.43582	8.89439	+	22.9172	22.5835	22.6592	23.0419	23.1069	23.0892	21.1625	20.2362	20.5319	7	7	7	15.2	15.2	15.2	57.949	0	23.599	227260000	24	sp|Q13425|SNTB2_HUMAN Beta-2-syntrophin OS=Homo sapiens OX=9606 GN=SNTB2 PE=1 SV=1
ATP-dependent RNA helicase DDX51	DDX51	Q8N8A6	3.04234	0.00539355	2.0734	8.83209	+	3.47713	0.00272289	1.90398	11.4385	+	22.4824	22.1191	21.8594	22.1283	21.9236	21.9008	20.3724	19.9926	19.8758	5	5	5	12	12	12	72.456	0	15.343	113740000	10	sp|Q8N8A6|DDX51_HUMAN ATP-dependent RNA helicase DDX51 OS=Homo sapiens OX=9606 GN=DDX51 PE=1 SV=3
Aladin	AAAS	Q9NRG9	0.920812	0.087032	2.07286	1.97122		1.25491	0.023365	2.80649	2.67352	+	24.195	23.9618	24.0455	24.7551	24.8534	24.7948	22.707	19.9288	23.348	14	14	14	38.6	38.6	38.6	59.573	0	93.897	707390000	51	sp|Q9NRG9|AAAS_HUMAN Aladin OS=Homo sapiens OX=9606 GN=AAAS PE=1 SV=1
Nuclear pore glycoprotein p62	NUP62	P37198	1.33971	0.0341591	2.06973	2.86411	+	0.0931778	0.87128	-0.210993	-0.261104		23.4444	22.8176	22.6141	19.8628	20.8005	21.3706	21.2211	19.5842	21.8615	6	6	6	17.4	17.4	17.4	53.254	0	26.738	102090000	17	sp|P37198|NUP62_HUMAN Nuclear pore glycoprotein p62 OS=Homo sapiens OX=9606 GN=NUP62 PE=1 SV=3
TRMT1-like protein	TRMT1L	Q7Z2T5	0.764489	0.137129	2.06701	1.66128		0.572346	0.211088	1.59852	1.28642		22.2383	22.0802	21.9155	21.7441	21.5221	21.5624	17.6829	20.4313	21.9188	6	6	6	19.2	19.2	19.2	81.746	0	57.122	115780000	16	sp|Q7Z2T5|TRM1L_HUMAN TRMT1-like protein OS=Homo sapiens OX=9606 GN=TRMT1L PE=1 SV=2
DNA polymerase	POLD1	A0A087WYJ2	1.01295	0.0671619	2.06442	2.15842		0.339521	0.482116	0.783117	0.821325		23.018	22.9938	22.6953	21.6084	21.7505	21.5043	21.0088	19.1124	22.3927	9	9	9	9.9	9.9	9.9	121.18	0	21.642	113790000	19	tr|A0A087WYJ2|A0A087WYJ2_HUMAN DNA polymerase OS=Homo sapiens OX=9606 GN=POLD1 PE=1 SV=1
ATP-binding cassette sub-family B member 7, mitochondrial	ABCB7	A0A590UJS8	3.47153	0.00551724	2.04123	11.4007	+	3.78357	0.00226923	2.27042	13.6965	+	21.9086	21.5643	21.5607	21.7645	21.8737	22.083	19.5853	19.8952	19.4294	7	7	7	19.2	19.2	19.2	76.047	0	25.908	101820000	13	tr|A0A590UJS8|A0A590UJS8_HUMAN ATP-binding cassette sub-family B member 7, mitochondrial OS=Homo sapiens OX=9606 GN=ABCB7 PE=1 SV=1
UDP-glucose:glycoprotein glucosyltransferase 1	UGGT1	Q9NYU2	1.18949	0.0445876	2.04096	2.53035	+	0.615166	0.181387	1.10269	1.36994		22.7357	23.0787	22.7306	21.995	22.0299	21.7054	19.2207	21.4461	21.7553	10	10	10	11	11	11	177.19	0	40.989	123990000	31	sp|Q9NYU2|UGGG1_HUMAN UDP-glucose:glycoprotein glucosyltransferase 1 OS=Homo sapiens OX=9606 GN=UGGT1 PE=1 SV=3
Conserved oligomeric Golgi complex subunit 7	COG7	P83436	2.43628	0.0100564	2.03935	6.09635	+	0.37904	0.42699	0.244804	0.902568		23.0974	23.1217	22.4473	20.9375	21.2862	21.0591	21.1497	21.0483	20.3504	6	6	6	11.7	11.7	11.7	86.343	0	15.379	94257000	12	sp|P83436|COG7_HUMAN Conserved oligomeric Golgi complex subunit 7 OS=Homo sapiens OX=9606 GN=COG7 PE=1 SV=1
Fatty acyl-CoA reductase 1	FAR1	Q8WVX9	0.951905	0.0798656	2.0318	2.03394		1.93654	0.00607047	4.28339	4.41303	+	22.7597	22.681	22.0038	24.7958	24.6528	24.7507	19.1098	19.9054	22.3339	14	14	14	37.5	37.5	37.5	59.356	0	59.454	561330000	38	sp|Q8WVX9|FACR1_HUMAN Fatty acyl-CoA reductase 1 OS=Homo sapiens OX=9606 GN=FAR1 PE=1 SV=1
WD repeat-containing protein 3	WDR3	Q9UNX4	1.80349	0.016581	2.02738	4.03088	+	1.53005	0.0121987	1.61271	3.31526	+	26.089	25.8341	25.5473	25.2284	25.4989	25.4991	23.3104	23.3258	24.7521	26	26	26	40.5	40.5	40.5	106.1	0	280.29	1384700000	104	sp|Q9UNX4|WDR3_HUMAN WD repeat-containing protein 3 OS=Homo sapiens OX=9606 GN=WDR3 PE=1 SV=1
Alanine--tRNA ligase, cytoplasmic	AARS	P49588	0.939339	0.0824326	2.02703	2.00854		0.156176	0.778725	-0.709888	-0.417202		23.8875	23.9705	23.8819	22.8948	22.166	18.4684	20.2421	21.6956	23.7211	11	11	11	15.7	15.7	15.7	106.81	0	24.738	232800000	21	sp|P49588|SYAC_HUMAN Alanine--tRNA ligase, cytoplasmic OS=Homo sapiens OX=9606 GN=AARS1 PE=1 SV=2
Serine palmitoyltransferase 1	SPTLC1	O15269	0.770542	0.1347	2.02432	1.67315		0.99265	0.0519272	2.54554	2.11681		24.1512	24.1141	23.6434	24.6577	24.4852	24.3294	19.5669	23.397	22.8718	10	10	10	28.1	28.1	28.1	52.743	0	119.8	573730000	28	sp|O15269|SPTC1_HUMAN Serine palmitoyltransferase 1 OS=Homo sapiens OX=9606 GN=SPTLC1 PE=1 SV=1
ATP-dependent RNA helicase DHX8	DHX8 / PRP22	Q14562	2.45813	0.010518	2.0231	6.18032	+	1.92495	0.00623178	1.47767	4.37875	+	22.4404	22.397	22.6057	21.7938	22.1377	21.8752	20.4318	19.9153	21.0267	9	8	8	10	9.3	9.3	139.31	0	21.785	120720000	21	sp|Q14562|DHX8_HUMAN ATP-dependent RNA helicase DHX8 OS=Homo sapiens OX=9606 GN=DHX8 PE=1 SV=1
Glomulin	GLMN	Q92990	2.36987	0.010257	2.01609	5.84705	+	0.72373	0.128972	-0.511557	-1.58153		23.9619	23.6576	23.5467	21.1664	21.1554	21.2616	21.2762	21.5063	22.3355	9	9	9	23.2	23.2	23.2	68.207	0	53.627	154450000	30	sp|Q92990|GLMN_HUMAN Glomulin OS=Homo sapiens OX=9606 GN=GLMN PE=1 SV=2
Medium-chain specific acyl-CoA dehydrogenase, mitochondrial	ACADM	B7Z9I1	2.15077	0.0124188	2.01492	5.0828	+	0.251226	0.627378	-0.252942	-0.633611		26.1629	26.0354	25.7946	23.9632	23.6406	23.5854	24.7341	23.493	23.721	12	12	12	39.2	39.2	39.2	42.426	0	46.914	809110000	42	tr|B7Z9I1|B7Z9I1_HUMAN Medium-chain specific acyl-CoA dehydrogenase, mitochondrial OS=Homo sapiens OX=9606 GN=ACADM PE=1 SV=1
Centrosomal protein of 170 kDa	CEP170	H0Y2V6	1.69861	0.0192758	2.01408	3.74598	+	NaN	1	0	NaN		22.2193	21.9698	22.1563	19.3726	19.6964	20.2141	19.207	21.049	20.0471	4	4	4	3.8	3.8	3.8	171.97	0	6.2634	44444000	4	tr|H0Y2V6|H0Y2V6_HUMAN Centrosomal protein of 170 kDa (Fragment) OS=Homo sapiens OX=9606 GN=CEP170 PE=1 SV=1
Melanoma-associated antigen D2	MAGED2	Q5H909	4.3263	0	2.01403	18.7965	+	1.47528	0.0138201	0.473553	3.18187	+	24.3075	24.015	23.9851	22.4999	22.8398	22.3465	22.0912	22.0351	22.1392	8	8	8	22.4	22.4	22.4	63.138	0	32.344	260100000	21	tr|Q5H909|Q5H909_HUMAN Melanoma-associated antigen D2 OS=Homo sapiens OX=9606 GN=MAGED2 PE=1 SV=2
Cullin-3	CUL3	Q13618	0.856203	0.106259	2.00939	1.84215		0.622826	0.177317	1.50434	1.38486		25.194	24.8865	24.9065	24.477	24.4996	24.4953	24.1465	20.8155	23.9968	21	21	21	34.6	34.6	34.6	88.929	0	113.13	772680000	50	sp|Q13618|CUL3_HUMAN Cullin-3 OS=Homo sapiens OX=9606 GN=CUL3 PE=1 SV=2
26S proteasome non-ATPase regulatory subunit 1	PSMD1	Q99460	1.69118	0.0192386	2.002	3.72632	+	0.274204	0.589971	0.368165	0.68345		27.5796	27.284	27.3596	25.5801	25.8689	25.8728	26.0304	24.352	25.8348	40	40	40	62.6	62.6	62.6	105.84	0	323.31	2514500000	185	sp|Q99460|PSMD1_HUMAN 26S proteasome non-ATPase regulatory subunit 1 OS=Homo sapiens OX=9606 GN=PSMD1 PE=1 SV=2
39S ribosomal protein L24, mitochondrial	MRPL24	Q96A35	0.898839	0.0915453	1.99407	1.92714		0.838471	0.0875313	1.87335	1.80699		23.1193	22.998	22.8554	23.0688	22.7869	22.7548	22.6461	21.2467	19.0977	6	6	6	33.3	33.3	33.3	24.915	0	12.187	220930000	18	sp|Q96A35|RM24_HUMAN 39S ribosomal protein L24, mitochondrial OS=Homo sapiens OX=9606 GN=MRPL24 PE=1 SV=1
Nucleoporin p54	NUP54	Q7Z3B4	1.19821	0.0442887	1.99175	2.54925	+	1.04724	0.0425738	-1.9029	-2.22916	+	23.8568	23.4925	23.6539	20.3751	19.813	19.1311	23.1472	21.3585	20.5223	7	7	7	17.4	17.4	17.4	55.435	0	21.831	142860000	12	sp|Q7Z3B4|NUP54_HUMAN Nucleoporin p54 OS=Homo sapiens OX=9606 GN=NUP54 PE=1 SV=2
PERQ amino acid-rich with GYF domain-containing protein 2	GIGYF2	Q6Y7W6	1.02991	0.0646254	1.99164	2.19333		1.38642	0.0169669	2.68179	2.9717	+	23.9214	23.9211	23.5248	24.3193	24.612	24.5064	20.0791	22.2021	23.1112	13	13	13	15.6	15.6	15.6	150.07	0	182.12	600980000	48	sp|Q6Y7W6|GGYF2_HUMAN GRB10-interacting GYF protein 2 OS=Homo sapiens OX=9606 GN=GIGYF2 PE=1 SV=1
CLIP-associating protein 2	CLASP2	E3W994	1.00308	0.0692539	1.99121	2.13817		0.644452	0.165374	1.32711	1.42698		23.4028	23.1509	22.9792	22.4519	22.7328	22.3558	21.9544	19.3484	22.2564	11	11	1	11.4	11.4	1.3	138.86	0	36.186	203150000	27	tr|E3W994|E3W994_HUMAN CLIP-associating protein 2 OS=Homo sapiens OX=9606 GN=CLASP2 PE=1 SV=2
General transcription factor IIH subunit 4	GTF2H4	Q92759	1.74613	0.0187977	1.9789	3.87338	+	0.616839	0.180665	-0.682131	-1.3732		23.4148	23.0158	23.0701	20.4701	20.5793	20.4682	20.2121	21.5279	21.824	7	7	7	21	21	21	52.186	0	25.367	111880000	16	sp|Q92759|TF2H4_HUMAN General transcription factor IIH subunit 4 OS=Homo sapiens OX=9606 GN=GTF2H4 PE=1 SV=1
Sigma non-opioid intracellular receptor 1	SIGMAR1	Q99720	1.01678	0.0665721	1.97417	2.16627		1.38899	0.0169958	2.74731	2.97766	+	23.4131	23.5315	23.5374	24.1437	24.0927	24.5651	20.0149	21.3846	23.16	5	5	5	37.7	37.7	37.7	25.127	0	39.171	544320000	21	sp|Q99720|SGMR1_HUMAN Sigma non-opioid intracellular receptor 1 OS=Homo sapiens OX=9606 GN=SIGMAR1 PE=1 SV=1
LIM domain and actin-binding protein 1	LIMA1	Q9UHB6	1.14425	0.0479418	1.97008	2.43314	+	2.19702	0.00468203	4.23468	5.23704	+	26.6196	26.5539	26.3259	28.6123	28.8742	28.8068	24.8316	23.0096	25.748	40	40	40	59.6	59.6	59.6	85.225	0	323.31	9261100000	196	sp|Q9UHB6|LIMA1_HUMAN LIM domain and actin-binding protein 1 OS=Homo sapiens OX=9606 GN=LIMA1 PE=1 SV=1
Cell division cycle protein 27 homolog	CDC27	G5EA36	1.78694	0.0170495	1.9644	3.98501	+	0.157538	0.776958	-0.188523	-0.420445		24.948	24.4886	24.1644	22.2205	22.5605	22.3611	22.8364	21.7142	23.157	12	12	12	24.4	24.4	24.4	91.737	0	49.358	309160000	37	tr|G5EA36|G5EA36_HUMAN Cell division cycle 27, isoform CRA_c OS=Homo sapiens OX=9606 GN=CDC27 PE=1 SV=1
E3 ubiquitin-protein ligase BRE1A	RNF20	Q5VTR2	1.14324	0.0481124	1.96426	2.43097	+	0.389715	0.412903	0.732552	0.924288		23.8415	23.2538	23.5187	22.2485	22.4348	22.2356	20.086	21.8572	22.778	13	11	11	22.1	19.2	19.2	113.66	0	58.231	215370000	31	sp|Q5VTR2|BRE1A_HUMAN E3 ubiquitin-protein ligase BRE1A OS=Homo sapiens OX=9606 GN=RNF20 PE=1 SV=2
Adenylyltransferase and sulfurtransferase MOCS3	MOCS3	O95396	1.32127	0.0350958	1.9612	2.82217	+	NaN	1	0	NaN		21.7765	21.923	22.0663	20.702	19.9031	19.2595	19.5586	21.3048	19.0188	4	4	4	15.9	15.9	15.9	49.669	0	10.831	31539000	5	sp|O95396|MOCS3_HUMAN Adenylyltransferase and sulfurtransferase MOCS3 OS=Homo sapiens OX=9606 GN=MOCS3 PE=1 SV=1
Dynein assembly factor 5, axonemal	DNAAF5	Q86Y56	1.01469	0.0668633	1.9593	2.16199		0.543853	0.231889	1.10095	1.2307		24.5838	24.1531	24.0867	23.3909	23.525	23.3327	22.9263	20.5568	23.4626	15	15	15	31.2	31.2	31.2	93.52	0	79.502	383360000	53	sp|Q86Y56|DAAF5_HUMAN Dynein assembly factor 5, axonemal OS=Homo sapiens OX=9606 GN=DNAAF5 PE=1 SV=4
Protein Hook homolog 1	HOOK1	Q9UJC3	2.37517	0.0100394	1.95424	5.86664	+	NaN	1	0	NaN		22.4635	22.1653	22.2098	20.2973	20.1824	18.9426	20.0783	19.9376	20.9599	3	3	3	5.9	5.9	5.9	84.647	0	5.5098	189250000	5	sp|Q9UJC3|HOOK1_HUMAN Protein Hook homolog 1 OS=Homo sapiens OX=9606 GN=HOOK1 PE=1 SV=2
E3 ubiquitin-protein ligase TRIM32	TRIM32	Q13049	2.15533	0.0122403	1.95408	5.09784	+	NaN	1	0	NaN		22.0674	22.0964	22.3496	20.5712	19.1109	20.0024	20.0665	20.9245	19.6601	3	3	3	6	6	6	71.988	0	45.969	73890000	7	sp|Q13049|TRI32_HUMAN E3 ubiquitin-protein ligase TRIM32 OS=Homo sapiens OX=9606 GN=TRIM32 PE=1 SV=2
Sideroflexin-1	SFXN1	Q9H9B4	1.81971	0.0161553	1.95039	4.0762	+	3.12086	0.00290909	4.44706	9.25744	+	24.5837	24.4452	24.1902	27.0767	26.6656	26.9668	21.5888	22.6015	23.1776	13	13	12	56.2	56.2	50.3	35.619	0	164.04	2362400000	53	sp|Q9H9B4|SFXN1_HUMAN Sideroflexin-1 OS=Homo sapiens OX=9606 GN=SFXN1 PE=1 SV=4
Ras GTPase-activating-like protein IQGAP2	IQGAP2	F5H7S7	1.80632	0.016537	1.94907	4.03877	+	1.1275	0.0343799	-0.973039	-2.3975	+	25.2453	24.3126	24.0325	21.824	21.9046	21.0955	22.7284	21.979	23.0358	22	21	21	21.2	20.6	20.6	174.45	0	69.269	283950000	40	tr|F5H7S7|F5H7S7_HUMAN Ras GTPase-activating-like protein IQGAP2 OS=Homo sapiens OX=9606 GN=IQGAP2 PE=1 SV=2
Lanosterol synthase	LSS	P48449	1.13413	0.0489883	1.94388	2.41158	+	1.08194	0.0383061	1.84311	2.30147	+	23.9754	23.9115	23.4772	23.4586	23.8972	23.706	22.4073	20.2828	22.8423	10	10	10	17.1	17.1	17.1	83.308	0	49.731	370190000	28	sp|P48449|LSS_HUMAN Lanosterol synthase OS=Homo sapiens OX=9606 GN=LSS PE=1 SV=1
Pyruvate dehydrogenase E1 component subunit beta, mitochondrial	PDHB	P11177	2.62651	0.0108327	1.93801	6.8609	+	2.5227	0.00449167	1.68144	6.43412	+	22.5654	22.4195	22.1506	22.2208	22.122	22.023	20.9362	20.2966	20.0886	6	6	6	19.2	19.2	19.2	39.233	0	12.831	126200000	12	sp|P11177|ODPB_HUMAN Pyruvate dehydrogenase E1 component subunit beta, mitochondrial OS=Homo sapiens OX=9606 GN=PDHB PE=1 SV=3
Kinesin-like protein KIF11	KIF11	A0A7I2V3A9	2.72832	0.00805357	1.93662	7.30318	+	1.44651	0.0145734	0.807094	3.11301	+	22.8146	22.3456	22.5258	21.6709	21.377	21.2495	20.6152	20.2369	21.024	11	11	11	15.1	15.1	15.1	111.51	0	32.005	87898000	20	tr|A0A7I2V3A9|A0A7I2V3A9_HUMAN Kinesin-like protein KIF11 OS=Homo sapiens OX=9606 GN=KIF11 PE=4 SV=1
Small ubiquitin-related modifier 1	SUMO1	B8ZZJ0	1.13992	0.0482098	1.92945	2.42389	+	0.93617	0.0630524	-1.7079	-2.00215		23.6713	23.1067	23.2679	20.1947	19.907	19.0321	22.975	20.6129	20.6696	2	2	2	48.3	48.3	48.3	6.6846	0	8.9152	138660000	11	tr|B8ZZJ0|B8ZZJ0_HUMAN Small ubiquitin-related modifier 1 OS=Homo sapiens OX=9606 GN=SUMO1 PE=1 SV=1
ATP-binding cassette sub-family F member 1	ABCF1	Q5STZ8	1.05539	0.0610742	1.92902	2.24608		1.92781	0.0062542	3.79541	4.3872	+	22.4879	22.6305	22.997	24.2535	24.8905	24.5707	21.115	19.1722	22.0412	14	14	14	24.6	24.6	24.6	96.053	0	84.049	539830000	45	tr|Q5STZ8|Q5STZ8_HUMAN ATP-binding cassette sub-family F member 1 OS=Homo sapiens OX=9606 GN=ABCF1 PE=1 SV=10
Serum paraoxonase/arylesterase 2	PON2	A0A0J9YXF2	1.26069	0.0382433	1.92525	2.68632	+	1.26737	0.0223599	1.87843	2.70115	+	22.5442	21.9497	22.0907	22.1656	22.2179	22.0607	19.3164	19.8728	21.6197	7	7	7	34.4	34.4	34.4	41.527	0	61.546	143600000	30	tr|A0A0J9YXF2|A0A0J9YXF2_HUMAN Paraoxonase 2, isoform CRA_a OS=Homo sapiens OX=9606 GN=PON2 PE=1 SV=1
Bromodomain adjacent to zinc finger domain protein 1A	BAZ1A	Q9NRL2	1.29055	0.0367823	1.92457	2.75291	+	0.54643	0.229624	0.867691	1.23575		23.6772	23.7233	23.6827	22.5043	22.6917	22.7166	20.472	21.969	22.8685	12	12	12	10.9	10.9	10.9	178.7	0	50.895	248300000	40	sp|Q9NRL2|BAZ1A_HUMAN Bromodomain adjacent to zinc finger domain protein 1A OS=Homo sapiens OX=9606 GN=BAZ1A PE=1 SV=2
Methyl-CpG-binding domain protein 2	MBD2	Q9UBB5	1.20779	0.0428511	1.92003	2.57008	+	0.755912	0.115921	-1.37308	-1.64447		23.2545	23.1093	23.0128	19.1306	20.4335	19.9331	22.6856	20.3373	20.5936	5	5	5	21.7	21.7	21.7	43.254	0	11.47	83827000	7	sp|Q9UBB5|MBD2_HUMAN Methyl-CpG-binding domain protein 2 OS=Homo sapiens OX=9606 GN=MBD2 PE=1 SV=1
Dihydropyrimidinase-related protein 2	DPYSL2	A0A1C7CYX9	1.13723	0.0482777	1.91671	2.41817	+	0.0340753	0.952136	-0.0788498	-0.100829		24.2307	23.6993	24.2971	21.8636	22.3369	22.0401	22.4463	20.7056	23.3251	13	13	12	30.6	30.6	28.2	73.502	0	71.383	229490000	39	tr|A0A1C7CYX9|A0A1C7CYX9_HUMAN Dihydropyrimidinase-related protein 2 OS=Homo sapiens OX=9606 GN=DPYSL2 PE=1 SV=1
26S proteasome non-ATPase regulatory subunit 2	PSMD2	Q13200	3.50924	0.00476923	1.91399	11.6572	+	0.144758	0.793808	0.0666199	0.389812		28.6702	28.4868	28.4387	26.7766	26.7623	26.5147	26.7303	26.3241	26.7993	43	43	43	63.5	63.5	63.5	100.2	0	323.31	5355000000	266	sp|Q13200|PSMD2_HUMAN 26S proteasome non-ATPase regulatory subunit 2 OS=Homo sapiens OX=9606 GN=PSMD2 PE=1 SV=3
Metastasis-associated protein MTA3	MTA3	E7EQY4	1.37623	0.0309079	1.91092	2.94807	+	0.185291	0.73606	-0.353016	-0.485534		22.7631	22.5495	22.5445	20.7537	19.6848	20.6269	20.9748	21.6664	19.4832	11	4	4	26.7	11.3	11.3	58.726	0	12.621	73797000	14	tr|E7EQY4|E7EQY4_HUMAN Metastasis-associated protein MTA3 OS=Homo sapiens OX=9606 GN=MTA3 PE=1 SV=1
Abl interactor 2	ABI2	E9PEZ7	0.911352	0.0887662	1.90617	1.95222		0.478848	0.296068	-1.10715	-1.10277		22.6086	22.62	22.6732	19.2585	20.0597	19.5437	21.2196	18.8456	22.1182	5	3	3	12.4	8.5	8.5	49.25	0	6.963	65873000	5	tr|E9PEZ7|E9PEZ7_HUMAN Abl interactor 2 OS=Homo sapiens OX=9606 GN=ABI2 PE=1 SV=1
Cysteine desulfurase, mitochondrial	NFS1	Q9Y697	1.47203	0.0267732	1.90553	3.17407	+	0.0834548	0.884479	-0.176079	-0.235794		23.025	22.3114	22.3025	21.4736	19.9664	19.9539	21.0712	21.3032	19.5478	3	3	3	10.7	10.7	10.7	50.195	0	10.083	68404000	7	sp|Q9Y697|NFS1_HUMAN Cysteine desulfurase, mitochondrial OS=Homo sapiens OX=9606 GN=NFS1 PE=1 SV=3
Protein timeless homolog	TIMELESS	Q9UNS1	1.85829	0.0159742	1.90237	4.18535	+	1.16963	0.0299719	0.888613	2.48749	+	22.8049	22.8546	21.9487	21.6277	21.3509	21.5884	19.9825	21.1651	20.7535	7	7	7	6.7	6.7	6.7	138.66	0	11.54	82310000	12	sp|Q9UNS1|TIM_HUMAN Protein timeless homolog OS=Homo sapiens OX=9606 GN=TIMELESS PE=1 SV=2
RNA-binding protein 26	RBM26	Q5T8P6	1.6816	0.0196319	1.90059	3.70107	+	0.838698	0.0873605	0.893021	1.80744		22.6409	23.2881	22.9636	21.7312	22.158	21.9807	20.3067	20.9355	21.9487	8	8	7	10.2	10.2	9	113.6	0	17.948	144450000	20	sp|Q5T8P6|RBM26_HUMAN RNA-binding protein 26 OS=Homo sapiens OX=9606 GN=RBM26 PE=1 SV=3
Rho guanine nucleotide exchange factor 2	ARHGEF2	V9GYM8	0.962772	0.077951	1.89399	2.05596		NaN	1	0	NaN		22.516	22.1225	22.3226	20.5857	18.6719	19.8987	21.0332	21.6166	18.6293	5	5	5	9.5	9.5	9.5	116.07	0	17.617	46834000	13	tr|V9GYM8|V9GYM8_HUMAN Guanine nucleotide exchange factor H1 OS=Homo sapiens OX=9606 GN=ARHGEF2 PE=1 SV=1
ATP synthase subunit alpha, mitochondrial	ATP5A1	P25705	2.64851	0.0102948	1.89222	6.95445	+	3.7109	0.00205217	3.44087	13.1253	+	28.1759	27.9039	27.7553	29.6773	29.4674	29.3363	26.1565	26.4115	25.5905	29	29	29	60.9	60.9	60.9	59.75	0	323.31	15559000000	297	sp|P25705|ATPA_HUMAN ATP synthase subunit alpha, mitochondrial OS=Homo sapiens OX=9606 GN=ATP5F1A PE=1 SV=1
NADH dehydrogenase [ubiquinone] iron-sulfur protein 3, mitochondrial	NDUFS3	O75489	1.31707	0.0350887	1.88901	2.81264	+	1.84328	0.00691759	2.77281	4.14265	+	23.622	23.6572	23.3033	24.4028	24.2459	24.5852	22.5653	20.356	21.9941	11	11	11	48.5	48.5	48.5	30.241	0	66.596	515970000	50	sp|O75489|NDUS3_HUMAN NADH dehydrogenase [ubiquinone] iron-sulfur protein 3, mitochondrial OS=Homo sapiens OX=9606 GN=NDUFS3 PE=1 SV=1
ELMO domain-containing protein 2	ELMOD2	Q8IZ81	1.0293	0.064621	1.88267	2.19206		1.52654	0.0121651	2.87055	3.30664	+	23.0332	22.8804	22.8682	23.6815	24.1565	23.9074	20.6548	22.6853	19.7936	8	8	8	40.3	40.3	40.3	34.96	0	90.964	390600000	27	sp|Q8IZ81|ELMD2_HUMAN ELMO domain-containing protein 2 OS=Homo sapiens OX=9606 GN=ELMOD2 PE=1 SV=1
Exosome complex component RRP45	EXOSC9	D6RIY6	1.33397	0.0342503	1.87754	2.85103	+	0.795912	0.101689	1.11938	1.72299		23.6573	23.2648	23.2751	22.523	22.7688	22.631	20.5416	21.283	22.7401	6	6	6	22	22	22	46.977	0	34.893	215950000	30	tr|D6RIY6|D6RIY6_HUMAN Exosome complex component RRP45 OS=Homo sapiens OX=9606 GN=EXOSC9 PE=1 SV=1
	SYPL1	C9JYN0	3.28257	0.00503333	1.87673	10.1939	+	4.40213	0	2.93506	19.6428	+	22.3292	22.2691	22.7179	23.5295	23.3264	23.6353	20.7828	20.3756	20.5276	4	4	2	19.6	19.6	8	24.784	0	16.727	267300000	22	tr|C9JYN0|C9JYN0_HUMAN Synaptophysin-like protein 1 OS=Homo sapiens OX=9606 GN=SYPL1 PE=1 SV=1
AP-2 complex subunit beta	AP2B1	P63010	3.9437	0.00375758	1.87614	15.0415	+	0.967697	0.0568282	0.262676	2.06597		27.453	27.4439	27.2991	25.6775	25.8149	25.8632	25.3796	25.4394	25.7486	38	38	22	51.7	51.7	34.9	104.55	0	323.31	2704200000	186	sp|P63010|AP2B1_HUMAN AP-2 complex subunit beta OS=Homo sapiens OX=9606 GN=AP2B1 PE=1 SV=1
V-type proton ATPase catalytic subunit A	ATP6V1A	P38606	2.84943	0.00808163	1.87451	7.862	+	2.58142	0.00370175	1.571	6.67261	+	26.0142	25.8699	25.6637	25.3809	25.7083	25.5482	23.7176	23.8035	24.4032	22	22	22	53.8	53.8	53.8	68.303	0	249.31	1370700000	91	sp|P38606|VATA_HUMAN V-type proton ATPase catalytic subunit A OS=Homo sapiens OX=9606 GN=ATP6V1A PE=1 SV=2
Fragile X mental retardation syndrome-related protein 1	FXR1	P51114	2.65256	0.010336	1.87302	6.97179	+	1.51825	0.0121639	0.828959	3.28627	+	26.771	26.5119	26.388	25.4549	25.6421	25.4417	24.5169	24.3707	25.1642	21	21	19	44.4	44.4	41.9	69.72	0	187.82	1846900000	104	sp|P51114|FXR1_HUMAN Fragile X mental retardation syndrome-related protein 1 OS=Homo sapiens OX=9606 GN=FXR1 PE=1 SV=3
Long-chain-fatty-acid--CoA ligase 1	ACSL1	E7EPM6	1.16529	0.0461561	1.87074	2.47816	+	1.35067	0.0180825	2.18746	2.88917	+	22.2334	22.0952	22.1481	22.3351	22.5323	22.5594	18.9989	21.6096	20.2559	9	9	9	19.4	19.4	19.4	74.281	0	37.457	146880000	16	tr|E7EPM6|E7EPM6_HUMAN Long-chain-fatty-acid--CoA ligase 1 OS=Homo sapiens OX=9606 GN=ACSL1 PE=1 SV=1
AP-2 complex subunit alpha-2	AP2A2	O94973	1.72495	0.0192205	1.86742	3.81626	+	0.00262805	0.995966	-0.00375048	-0.00804417		24.9862	24.661	24.4091	22.6831	22.9475	22.8122	22.8648	21.999	23.5902	24	16	16	40.4	29.8	29.8	103.96	0	104.89	368730000	64	sp|O94973|AP2A2_HUMAN AP-2 complex subunit alpha-2 OS=Homo sapiens OX=9606 GN=AP2A2 PE=1 SV=2
Helicase-like transcription factor	HLTF	Q14527	1.59458	0.0220052	1.86706	3.47644	+	0.167027	0.761824	-0.368004	-0.442914		22.3347	21.5572	21.7882	18.9875	18.9799	21.0074	20.3158	19.0797	20.6835	3	3	3	4.8	4.8	4.8	113.93	0	15.32	45793000	8	sp|Q14527|HLTF_HUMAN Helicase-like transcription factor OS=Homo sapiens OX=9606 GN=HLTF PE=1 SV=2
V-type proton ATPase subunit H	ATP6V1H	Q9UI12	2.40768	0.0098	1.86228	5.98793	+	1.34689	0.0181283	0.597048	2.88053	+	24.5424	24.0462	23.7396	22.7903	22.8455	22.8967	22.6362	21.9408	22.1644	9	9	9	30.2	30.2	30.2	55.882	0	56.514	297100000	26	sp|Q9UI12|VATH_HUMAN V-type proton ATPase subunit H OS=Homo sapiens OX=9606 GN=ATP6V1H PE=1 SV=1
Nucleoporin NDC1	NDC1	Q9BTX1	1.88043	0.0153871	1.85799	4.24891	+	2.0714	0.00482273	2.12312	4.8263	+	22.5955	22.7006	22.7833	22.9629	23.0814	22.8305	20.7814	21.6122	20.112	9	9	9	18	18	18	76.304	0	29.38	230480000	12	sp|Q9BTX1|NDC1_HUMAN Nucleoporin NDC1 OS=Homo sapiens OX=9606 GN=NDC1 PE=1 SV=2
General transcription factor 3C polypeptide 5	GTF3C5	Q9Y5Q8	2.06798	0.0125469	1.85714	4.81548	+	0.272043	0.592899	0.23874	0.678796		25.1237	24.7022	24.4538	23.2795	23.2316	22.9134	22.9844	22.2906	23.4334	10	10	10	25.4	25.4	25.4	59.57	0	63.519	447000000	42	sp|Q9Y5Q8|TF3C5_HUMAN General transcription factor 3C polypeptide 5 OS=Homo sapiens OX=9606 GN=GTF3C5 PE=1 SV=2
Exocyst complex component 2	EXOC2	Q96KP1	3.42059	0.00516129	1.85011	11.0627	+	NaN	1	0	NaN		22.9894	22.7148	22.636	19.4465	21.1449	19.1754	21.1648	20.7223	20.9028	6	6	6	7.6	7.6	7.6	104.07	0	15.337	64809000	13	sp|Q96KP1|EXOC2_HUMAN Exocyst complex component 2 OS=Homo sapiens OX=9606 GN=EXOC2 PE=1 SV=1
Transportin-1	TNPO1	Q92973	2.76207	0.00750711	1.84876	7.45525	+	0.150492	0.785738	-0.0908883	-0.403611		26.5297	26.2636	26.1616	24.327	24.4464	24.3625	24.4735	24.0824	24.8527	24	24	21	42.2	42.2	38.4	102.35	0	162.29	1232600000	115	sp|Q92973|TNPO1_HUMAN Transportin-1 OS=Homo sapiens OX=9606 GN=TNPO1 PE=1 SV=2
Pre-rRNA-processing protein TSR1 homolog	TSR1	Q2NL82	0.578646	0.247531	1.84674	1.29872		1.37766	0.0172939	4.20844	2.95137	+	22.9253	23.1243	23.3681	25.2274	25.8018	25.4737	19.5474	20.2331	24.0971	18	18	18	27.4	27.4	27.4	91.809	0	88.943	1017600000	45	sp|Q2NL82|TSR1_HUMAN Pre-rRNA-processing protein TSR1 homolog OS=Homo sapiens OX=9606 GN=TSR1 PE=1 SV=1
Vacuolar protein sorting-associated protein 45	VPS45	A0A2R8YE10	0.897896	0.0915728	1.84601	1.92526		1.23229	0.0249724	2.48357	2.62365	+	23.4447	23.2205	22.8431	23.6455	23.8335	23.942	21.9099	19.4785	22.5819	11	11	11	25.5	25.5	25.5	61.133	0	34.251	370040000	29	tr|A0A2R8YE10|A0A2R8YE10_HUMAN Vacuolar protein sorting-associated protein 45 OS=Homo sapiens OX=9606 GN=VPS45 PE=1 SV=1
Mitochondrial chaperone BCS1	BCS1L	Q9Y276	2.99135	0.00669136	1.8458	8.56562	+	4.86066	0	2.81633	25.6215	+	22.6861	22.1921	22.0739	23.2418	23.2825	23.3395	20.4033	20.3316	20.6799	11	11	11	32.7	32.7	32.7	47.534	0	58.13	234850000	23	sp|Q9Y276|BCS1_HUMAN Mitochondrial chaperone BCS1 OS=Homo sapiens OX=9606 GN=BCS1L PE=1 SV=1
WD repeat-containing protein 1	WDR1	O75083	1.1364	0.0483888	1.84178	2.41641	+	0.704754	0.135869	1.18396	1.54449		24.2095	23.9553	24.0317	23.5979	23.2129	23.4122	22.9081	20.7091	23.0539	10	10	10	31.4	31.4	31.4	66.193	0	32.477	373460000	24	sp|O75083|WDR1_HUMAN WD repeat-containing protein 1 OS=Homo sapiens OX=9606 GN=WDR1 PE=1 SV=4
COP9 signalosome complex subunit 5	COPS5	Q92905	1.70866	0.019264	1.83771	3.77271	+	0.442009	0.341552	0.734554	1.02955		21.8536	21.7273	21.5491	20.9969	19.5606	21.2631	19.8063	20.733	19.0776	4	4	4	12.3	12.3	12.3	37.578	0	6.5475	63470000	7	sp|Q92905|CSN5_HUMAN COP9 signalosome complex subunit 5 OS=Homo sapiens OX=9606 GN=COPS5 PE=1 SV=4
NAD-dependent malic enzyme, mitochondrial	ME2	A0A1W2PR68	1.64939	0.0202091	1.83281	3.61691	+	1.54161	0.0118627	1.65102	3.34381	+	22.3373	21.7795	21.9872	21.6412	21.8756	22.0419	19.2497	20.7824	20.5735	5	5	5	16.6	16.6	16.6	59.897	0	42.545	118450000	11	tr|A0A1W2PR68|A0A1W2PR68_HUMAN Malic enzyme OS=Homo sapiens OX=9606 GN=ME2 PE=1 SV=1
Cytoplasmic dynein 1 heavy chain 1	DYNC1H1	Q14204	3.50585	0.00465	1.82711	11.6339	+	NaN	1	0	NaN		22.8637	22.5572	22.4859	18.8166	19.9202	19.2995	20.9307	20.5974	20.8974	10	10	10	3.6	3.6	3.6	532.4	0	35.257	57660000	17	sp|Q14204|DYHC1_HUMAN Cytoplasmic dynein 1 heavy chain 1 OS=Homo sapiens OX=9606 GN=DYNC1H1 PE=1 SV=5
Cullin-2	CUL2	Q13617	2.24124	0.0104397	1.82308	5.38796	+	0.127203	0.820091	0.254298	0.34697		22.3492	21.6938	21.6256	18.9595	21.1958	20.807	20.5355	19.9693	19.6946	5	5	5	7.9	7.9	7.9	86.982	0	11.532	71975000	11	sp|Q13617|CUL2_HUMAN Cullin-2 OS=Homo sapiens OX=9606 GN=CUL2 PE=1 SV=2
Abl interactor 1	ABI1	B6VEX4	2.08919	0.0121992	1.8067	4.88291	+	1.53679	0.0120406	-1.63408	-3.33189	+	24.7279	24.5927	24.927	21.7525	21.5237	20.649	22.6374	22.5359	23.6541	9	9	7	27	27	22.4	43.294	0	22.674	293430000	19	tr|B6VEX4|B6VEX4_HUMAN Abl interactor 1 OS=Homo sapiens OX=9606 GN=ABI1 PE=1 SV=1
ATP-binding cassette sub-family D member 3	ABCD3	P28288	1.47317	0.0268363	1.80281	3.17681	+	2.71236	0.00332824	4.19783	7.23225	+	24.2394	24.119	24.1124	26.3028	26.7325	26.6206	21.4414	22.2306	23.3903	28	28	28	48.9	48.9	48.9	75.475	0	289.13	1972700000	100	sp|P28288|ABCD3_HUMAN ATP-binding cassette sub-family D member 3 OS=Homo sapiens OX=9606 GN=ABCD3 PE=1 SV=1
Vacuolar protein sorting-associated protein 35	VPS35	Q96QK1	2.92979	0.00761143	1.79559	8.25366	+	0.376958	0.429516	-0.154018	-0.898322		26.6975	26.4775	26.196	24.4628	24.6186	24.4407	24.6873	24.3687	24.9282	23	23	23	36.8	36.8	36.8	91.706	0	139.07	1259300000	126	sp|Q96QK1|VPS35_HUMAN Vacuolar protein sorting-associated protein 35 OS=Homo sapiens OX=9606 GN=VPS35 PE=1 SV=2
GPI transamidase component PIG-T	PIGT	Q969N2	1.26279	0.0382812	1.79537	2.69099	+	1.88197	0.00651613	2.97874	4.25335	+	22.9254	22.9316	23.14	23.7745	24.5481	24.2245	20.6307	20.4536	22.5266	12	12	12	26.5	26.5	26.5	65.699	0	44.674	463890000	24	sp|Q969N2|PIGT_HUMAN GPI transamidase component PIG-T OS=Homo sapiens OX=9606 GN=PIGT PE=1 SV=1
Integrator complex subunit 10	INTS10	Q9NVR2	1.96484	0.0136857	1.79285	4.49752	+	0.36707	0.444836	-0.612647	-0.878106		22.5241	22.6846	22.1583	18.9961	20.1049	21.0495	21.3024	20.6547	20.0313	6	6	6	9.9	9.9	9.9	82.235	0	13.603	61820000	10	sp|Q9NVR2|INT10_HUMAN Integrator complex subunit 10 OS=Homo sapiens OX=9606 GN=INTS10 PE=1 SV=2
Prenylcysteine oxidase-like	PCYOX1L	Q8NBM8	1.3068	0.0355224	1.79032	2.78944	+	0.756217	0.115786	1.06472	1.64507		23.7926	23.7341	23.6401	22.8384	23.1653	22.9863	22.6477	20.6545	22.4937	6	6	6	16.6	16.6	16.6	54.646	0	30.883	289950000	18	sp|Q8NBM8|PCYXL_HUMAN Prenylcysteine oxidase-like OS=Homo sapiens OX=9606 GN=PCYOX1L PE=1 SV=2
Probable ATP-dependent RNA helicase DHX35	DHX35	Q9H5Z1	1.19159	0.0445811	1.78609	2.53489	+	0.575543	0.208767	-1.06948	-1.29267		22.9331	22.8488	21.9447	19.0473	20.7808	19.3317	19.5573	21.1806	21.6304	6	6	6	14.2	14.2	14.2	78.909	0	11.739	74504000	10	sp|Q9H5Z1|DHX35_HUMAN Probable ATP-dependent RNA helicase DHX35 OS=Homo sapiens OX=9606 GN=DHX35 PE=1 SV=2
Protein FAM91A1	FAM91A1	Q658Y4	1.38235	0.030415	1.78455	2.96223	+	0.0465115	0.936568	-0.13194	-0.135936		22.9566	22.6646	21.975	20.291	22.1608	19.3949	21.4753	21.0449	19.7222	6	6	6	10.3	10.3	10.3	93.908	0	12.787	73279000	10	sp|Q658Y4|F91A1_HUMAN Protein FAM91A1 OS=Homo sapiens OX=9606 GN=FAM91A1 PE=1 SV=3
WD repeat-containing protein 41	WDR41	Q9HAD4	1.29815	0.0365691	1.78439	2.76997	+	1.18459	0.0279492	1.54221	2.51975	+	22.9287	22.3138	21.9417	21.8657	22.5521	22.0398	21.6956	20.4041	19.7313	5	5	5	16.6	16.6	16.6	51.727	0	12.618	220920000	12	sp|Q9HAD4|WDR41_HUMAN WD repeat-containing protein 41 OS=Homo sapiens OX=9606 GN=WDR41 PE=1 SV=3
Vacuolar protein sorting-associated protein 29	VPS29	F8VXU5	0.781279	0.131127	1.78193	1.69423		0.362378	0.450344	-0.983949	-0.868484		22.3089	22.5361	22.4431	20.1217	18.8117	20.0569	22.6936	20.031	19.2176	3	3	3	16.8	16.8	16.8	23.98	0	6.9228	72907000	8	tr|F8VXU5|F8VXU5_HUMAN Vacuolar protein sorting-associated protein 29 OS=Homo sapiens OX=9606 GN=VPS29 PE=1 SV=1
26S proteasome non-ATPase regulatory subunit 13	PSMD13	Q9UNM6	1.26279	0.0383191	1.77589	2.691	+	1.97268	0.00611	3.38407	4.52112	+	27.0001	26.9485	26.6244	28.2114	29.199	27.9871	24.6472	24.2391	26.359	11	11	11	34.8	34.8	34.8	42.945	0	56.756	10186000000	41	sp|Q9UNM6|PSD13_HUMAN 26S proteasome non-ATPase regulatory subunit 13 OS=Homo sapiens OX=9606 GN=PSMD13 PE=1 SV=2
Ubiquitin carboxyl-terminal hydrolase	USP14	A6NJA2	0.462189	0.351518	1.77383	1.06974		0.6885	0.142791	-2.64821	-1.51279		24.5266	24.0296	24.192	19.4283	20.9699	19.0839	24.0542	19.1732	24.1993	10	10	10	35.9	35.9	35.9	51.086	0	94.922	223920000	37	tr|A6NJA2|A6NJA2_HUMAN Ubiquitin carboxyl-terminal hydrolase OS=Homo sapiens OX=9606 GN=USP14 PE=1 SV=2
Testis-expressed sequence 10 protein	TEX10	Q9NXF1	1.26539	0.0382846	1.77096	2.69675	+	1.15197	0.0315419	1.59858	2.44962	+	24.2259	24.6282	24.2557	23.9859	24.325	24.2818	21.9487	21.9616	23.8866	17	17	17	26.5	26.5	26.5	105.67	0	103.41	526790000	76	sp|Q9NXF1|TEX10_HUMAN Testis-expressed protein 10 OS=Homo sapiens OX=9606 GN=TEX10 PE=1 SV=2
Tubulin alpha chain-like 3	TUBAL3	A6NHL2	0.448657	0.36683	1.76404	1.04281		0.161611	0.770218	-0.764523	-0.430117		22.553	23.691	22.562	19.9776	19.5333	21.7094	19.5353	24.469	19.5096	4	1	1	8.3	3.8	3.8	49.908	0	15.025	129150000	15	sp|A6NHL2|TBAL3_HUMAN Tubulin alpha chain-like 3 OS=Homo sapiens OX=9606 GN=TUBAL3 PE=1 SV=2
SCY1-like protein 2	SCYL2	Q6P3W7	0.906852	0.0894526	1.76295	1.94319		0.413906	0.377516	0.849716	0.9732		25.862	25.538	24.9865	24.5377	24.6711	24.438	24.9264	22.0161	24.1551	14	14	14	23.1	23.1	23.1	103.71	0	110.11	923830000	72	sp|Q6P3W7|SCYL2_HUMAN SCY1-like protein 2 OS=Homo sapiens OX=9606 GN=SCYL2 PE=1 SV=1
THAP domain-containing protein 11	THAP11	Q96EK4	2.85268	0.00816495	1.76189	7.87751	+	0.870277	0.0789618	0.609203	1.87013		21.4654	21.7023	22.0321	20.0044	20.8845	20.8529	19.9574	20.2409	19.7159	3	3	3	8.3	8.3	8.3	34.455	0.00032092	4.5087	59449000	6	sp|Q96EK4|THA11_HUMAN THAP domain-containing protein 11 OS=Homo sapiens OX=9606 GN=THAP11 PE=1 SV=2
Polynucleotide 5-hydroxyl-kinase NOL9	NOL9	Q5SY16	1.93253	0.0139005	1.75795	4.40114	+	1.48089	0.013463	1.24537	3.19541	+	25.1854	24.8358	24.5945	24.0645	24.4953	24.5181	22.4033	23.3615	23.577	15	15	15	34.8	34.8	34.8	79.322	0	87.275	677850000	65	sp|Q5SY16|NOL9_HUMAN Polynucleotide 5-hydroxyl-kinase NOL9 OS=Homo sapiens OX=9606 GN=NOL9 PE=1 SV=1
Histone deacetylase complex subunit SAP130	SAP130	A0A2R8YDB8	1.55424	0.0229799	1.75422	3.37518	+	NaN	1	0	NaN		22.505	22.0616	22.4944	19.9078	19.2119	20.6677	19.6189	20.9308	21.2486	2	2	2	3.1	3.1	3.1	111.36	0	10.865	55394000	6	tr|A0A2R8YDB8|A0A2R8YDB8_HUMAN Histone deacetylase complex subunit SAP130 OS=Homo sapiens OX=9606 GN=SAP130 PE=1 SV=1
PR domain zinc finger protein 10	PRDM10	E9PLV1	3.36958	0.00586408	1.75379	10.7338	+	NaN	1	0	NaN		21.4987	21.9195	21.5562	19.2473	19.6007	19.6452	19.7112	20.0062	19.9956	4	4	4	5	5	5	126.98	0	8.1432	25532000	5	tr|E9PLV1|E9PLV1_HUMAN PR domain zinc finger protein 10 OS=Homo sapiens OX=9606 GN=PRDM10 PE=1 SV=1
60 kDa heat shock protein, mitochondrial	HSPD1	P10809	2.8968	0.00811111	1.75003	8.09081	+	3.49377	0.002825	2.29702	11.5513	+	27.4003	27.2417	27.0916	27.8067	27.8278	27.7401	25.7979	25.1249	25.5608	33	33	33	67.4	67.4	67.4	61.054	0	323.31	5967200000	280	sp|P10809|CH60_HUMAN 60 kDa heat shock protein, mitochondrial OS=Homo sapiens OX=9606 GN=HSPD1 PE=1 SV=2
Mediator of RNA polymerase II transcription subunit 23	MED23	Q5JWT2	1.56616	0.0227903	1.75001	3.4049	+	0.578331	0.205978	0.6582	1.29811		22.2298	21.8699	21.9592	20.8071	21.0428	20.9334	19.5498	20.0222	21.2368	7	7	7	6.7	6.7	6.7	157.11	0	16.151	73390000	19	tr|Q5JWT2|Q5JWT2_HUMAN Mediator complex subunit 23 OS=Homo sapiens OX=9606 GN=MED23 PE=1 SV=1
Rab11 family-interacting protein 1	RAB11FIP1	Q6WKZ4	0.315396	0.537507	1.74898	0.770983		1.21871	0.0254064	3.5538	2.59389	+	24.5231	24.7532	19.2059	24.396	24.7231	24.7775	19.3561	23.7736	20.1054	11	11	10	13.3	13.3	12.3	137.17	0	64.181	731760000	20	sp|Q6WKZ4|RFIP1_HUMAN Rab11 family-interacting protein 1 OS=Homo sapiens OX=9606 GN=RAB11FIP1 PE=1 SV=3
Methylcrotonoyl-CoA carboxylase subunit alpha, mitochondrial	MCCC1	F5GYT8	2.20139	0.0115157	1.74678	5.25183	+	NaN	1	0	NaN		22.6082	22.3697	22.2455	19.2668	20.7524	19.0268	20.031	20.9635	20.9886	6	6	6	15.8	15.8	15.8	64.006	0	30.825	43754000	10	tr|F5GYT8|F5GYT8_HUMAN Methylcrotonoyl-CoA carboxylase subunit alpha, mitochondrial OS=Homo sapiens OX=9606 GN=MCCC1 PE=1 SV=2
RNA-binding protein Musashi homolog 1	MSI1	O43347	2.97127	0.00653012	1.74236	8.46273	+	NaN	1	0	NaN		22.2728	22.1875	22.0344	20.3113	20.646	19.0983	20.7998	20.1575	20.3103	5	5	4	24.9	24.9	22.7	39.124	0	9.6623	47812000	7	sp|O43347|MSI1H_HUMAN RNA-binding protein Musashi homolog 1 OS=Homo sapiens OX=9606 GN=MSI1 PE=1 SV=1
E3 ubiquitin-protein ligase KCMF1	KCMF1	Q9P0J7	1.04307	0.0619511	1.73802	2.22053		NaN	1	0	NaN		22.7085	21.9146	21.879	19.6861	19.612	20.6483	21.0278	18.9685	21.2918	3	3	3	11.5	11.5	11.5	41.945	0	14.931	43157000	5	sp|Q9P0J7|KCMF1_HUMAN E3 ubiquitin-protein ligase KCMF1 OS=Homo sapiens OX=9606 GN=KCMF1 PE=1 SV=2
Anaphase-promoting complex subunit 4	ANAPC4	Q9UJX5	1.02965	0.0645714	1.73601	2.19279		0.0218565	0.968819	-0.0778065	-0.0654998		22.7324	22.8859	22.0164	21.5589	18.8839	21.7504	20.2953	19.8544	22.2769	5	5	5	10.4	10.4	10.4	92.115	0	67.349	90003000	16	sp|Q9UJX5|APC4_HUMAN Anaphase-promoting complex subunit 4 OS=Homo sapiens OX=9606 GN=ANAPC4 PE=1 SV=2
Cytoplasmic dynein 1 intermediate chain 2	DYNC1I2	Q13409	1.68496	0.0196589	1.7359	3.70991	+	2.6457	0.00344231	-1.98393	-6.94244	+	26.6108	25.9958	25.0605	22.5129	21.6672	22.3275	24.3903	23.9623	24.1067	12	12	12	29.3	29.3	29.3	71.456	0	125.5	680180000	54	sp|Q13409|DC1I2_HUMAN Cytoplasmic dynein 1 intermediate chain 2 OS=Homo sapiens OX=9606 GN=DYNC1I2 PE=1 SV=3
von Willebrand factor A domain-containing protein 9	VWA9	B4DVT3	2.41693	0.00994627	1.73121	6.02283	+	0.421525	0.367732	-0.624536	-0.988523		22.9668	22.9982	22.8778	21.6258	20.4643	19.6854	20.8374	21.0368	21.775	8	8	8	28.6	28.6	28.6	53.587	0	30.253	83617000	18	tr|B4DVT3|B4DVT3_HUMAN von Willebrand factor A domain-containing protein 9 OS=Homo sapiens OX=9606 GN=INTS14 PE=1 SV=1
Chloride channel CLIC-like protein 1	CLCC1	A0A6Q8PG30	1.36785	0.031777	1.72898	2.92869	+	2.1806	0.00456972	3.05306	5.18187	+	22.7499	22.3231	22.4375	23.6348	23.7944	24.0535	19.7235	21.7103	20.8897	9	9	9	29.6	29.6	29.6	58.901	0	129.13	323060000	21	tr|A0A6Q8PG30|A0A6Q8PG30_HUMAN Chloride channel CLIC-like protein 1 OS=Homo sapiens OX=9606 GN=CLCC1 PE=1 SV=1
NADPH--cytochrome P450 reductase	POR	P16435	0.572062	0.252418	1.72743	1.28587		1.80594	0.00747527	4.64778	4.03769	+	24.0692	23.6708	21.8147	26.0192	26.0919	26.2045	21.4253	19.4821	23.4649	24	24	24	46.2	46.2	46.2	76.689	0	252.69	1404400000	101	sp|P16435|NCPR_HUMAN NADPH--cytochrome P450 reductase OS=Homo sapiens OX=9606 GN=POR PE=1 SV=2
Serine/threonine-protein phosphatase 6 regulatory ankyrin repeat subunit C	ANKRD52	Q8NB46	0.884402	0.0957576	1.72317	1.89829		NaN	1	0	NaN		22.3195	22.3689	22.3015	20.1174	19.1484	21.3146	21.7956	21.2002	18.8246	5	4	4	6.4	5.5	5.5	115.08	0	9.4044	44566000	4	sp|Q8NB46|ANR52_HUMAN Serine/threonine-protein phosphatase 6 regulatory ankyrin repeat subunit C OS=Homo sapiens OX=9606 GN=ANKRD52 PE=1 SV=3
Serine hydroxymethyltransferase, mitochondrial	SHMT2	P34897	1.87559	0.0154943	1.7221	4.23495	+	1.6643	0.00947389	1.41859	3.65571	+	26.2755	26.0019	25.7038	25.8697	25.7156	25.4853	24.8037	23.5561	24.455	18	18	18	51.8	51.8	51.8	55.992	0	96.681	1629800000	102	sp|P34897|GLYM_HUMAN Serine hydroxymethyltransferase, mitochondrial OS=Homo sapiens OX=9606 GN=SHMT2 PE=1 SV=3
Transcriptional repressor p66-beta	GATAD2B	A0A0U1RRM1	2.17306	0.0120353	1.71804	5.15668	+	0.936672	0.0630124	-0.647451	-2.00316		26.1456	25.9435	25.8639	23.6184	23.6576	23.5805	24.6099	23.6219	24.5671	14	14	13	33.6	33.6	31.7	63.461	0	97.269	791830000	49	tr|A0A0U1RRM1|A0A0U1RRM1_HUMAN Transcriptional repressor p66-beta OS=Homo sapiens OX=9606 GN=GATAD2B PE=1 SV=1
DNA mismatch repair protein Msh3	MSH3	A0A590UJN8	1.35042	0.0333333	1.71565	2.8886	+	0.558366	0.220988	-0.826651	-1.2591		22.9174	21.775	22.5757	20.3883	19.0058	20.2471	20.1841	21.6822	20.2548	6	6	6	10.5	10.5	10.5	119.74	0	16.113	57959000	16	tr|A0A590UJN8|A0A590UJN8_HUMAN DNA mismatch repair protein Msh3 OS=Homo sapiens OX=9606 GN=MSH3 PE=1 SV=1
AP-3 complex subunit beta-1	AP3B1	O00203	2.17212	0.0119824	1.71091	5.15356	+	0.692924	0.14121	-0.531284	-1.52142		25.6211	25.6093	25.4567	23.2433	23.5565	23.1607	23.5088	23.5388	24.5067	18	18	12	19.8	19.8	13.5	121.32	0	63.24	598000000	46	sp|O00203|AP3B1_HUMAN AP-3 complex subunit beta-1 OS=Homo sapiens OX=9606 GN=AP3B1 PE=1 SV=3
Aldehyde dehydrogenase X, mitochondrial	ALDH1B1	P30837	1.07529	0.0579186	1.71013	2.28755		NaN	1	0	NaN		22.6986	22.5327	22.4962	19.1012	20.9359	20.783	21.4449	21.765	19.3873	8	7	7	21.7	20.1	20.1	57.206	0	16.476	55918000	7	sp|P30837|AL1B1_HUMAN Aldehyde dehydrogenase X, mitochondrial OS=Homo sapiens OX=9606 GN=ALDH1B1 PE=1 SV=3
Aminopeptidase B	RNPEP	A6NKB8	1.85372	0.0158464	1.70791	4.17231	+	NaN	1	0	NaN		22.1352	22.1643	22.1066	19.7049	20.2371	18.5891	20.4984	21.0977	19.6862	8	8	8	19.6	19.6	19.6	68.168	0	14.986	40140000	12	tr|A6NKB8|A6NKB8_HUMAN Aminopeptidase B OS=Homo sapiens OX=9606 GN=RNPEP PE=1 SV=1
Very long-chain acyl-CoA synthetase	SLC27A2	O14975	0.912944	0.0884629	1.70774	1.95541		1.77161	0.00795781	3.4241	3.94284	+	22.7244	22.042	22.1084	23.7096	24.3789	23.9354	18.9953	20.8741	21.8821	14	14	14	36.5	36.5	36.5	70.311	0	102.78	366590000	40	sp|O14975|S27A2_HUMAN Very long-chain acyl-CoA synthetase OS=Homo sapiens OX=9606 GN=SLC27A2 PE=1 SV=2
DNA-directed RNA polymerase II subunit RPB2	POLR2B	P30876	2.16955	0.0119561	1.70635	5.145	+	0.756277	0.115925	0.545647	1.64519		24.4636	24.3412	24.4547	23.1803	23.2943	23.3027	22.551	22.242	23.3475	17	17	17	18.2	18.2	18.2	133.9	0	60.969	373940000	38	sp|P30876|RPB2_HUMAN DNA-directed RNA polymerase II subunit RPB2 OS=Homo sapiens OX=9606 GN=POLR2B PE=1 SV=1
Kinesin-like protein	KIF23	A0A2U3TZL8	0.641115	0.199285	1.70441	1.42048		0.300431	0.544211	0.889605	0.739429		23.0903	23.0724	23.1742	22.2327	22.4816	22.1782	22.5823	19.0091	22.6323	6	6	6	11.4	11.4	11.4	92.682	0	27.979	184900000	27	tr|A0A2U3TZL8|A0A2U3TZL8_HUMAN Kinesin-like protein OS=Homo sapiens OX=9606 GN=KIF23 PE=1 SV=1
Lymphokine-activated killer T-cell-originated protein kinase	PBK	Q96KB5	2.01568	0.0128539	1.70378	4.65222	+	NaN	1	0	NaN		22.4358	22.6764	22.6838	19.9527	19.5872	20.5783	20.5042	20.5725	21.6079	3	3	3	8.7	8.7	8.7	36.085	0	6.544	64443000	4	sp|Q96KB5|TOPK_HUMAN Lymphokine-activated killer T-cell-originated protein kinase OS=Homo sapiens OX=9606 GN=PBK PE=1 SV=3
Mediator of RNA polymerase II transcription subunit 24	MED24	A0A0B4J1W0	1.72339	0.0191932	1.70308	3.81208	+	NaN	1	0	NaN		22.5331	22.2347	22.0745	19.8674	20.6024	20.016	19.7404	20.8592	21.1335	7	7	7	11	11	11	113.01	0	18.482	52481000	15	tr|A0A0B4J1W0|A0A0B4J1W0_HUMAN Mediator complex subunit 24 OS=Homo sapiens OX=9606 GN=MED24 PE=1 SV=1
Eukaryotic initiation factor 4A-II	EIF4A2	E7EQG2	0.948665	0.0804323	1.70245	2.02739		0.527908	0.245871	0.999491	1.19944		23.4261	23.7238	23.8493	22.8915	23.1047	22.8941	23.3006	22.1489	20.4423	17	3	3	43.9	13.8	13.8	41.29	0	88.358	271740000	19	tr|E7EQG2|E7EQG2_HUMAN RNA helicase OS=Homo sapiens OX=9606 GN=EIF4A2 PE=1 SV=1
Phosphatidylinositol 4-kinase type 2-alpha	PI4K2A	Q9BTU6	1.59579	0.0217893	1.70204	3.47949	+	2.62238	0.0032844	3.23142	6.84349	+	22.6848	22.3577	22.1209	24.0894	23.7364	23.9256	19.813	21.3798	20.8644	13	13	13	37.2	37.2	37.2	54.022	0	105.91	341210000	35	sp|Q9BTU6|P4K2A_HUMAN Phosphatidylinositol 4-kinase type 2-alpha OS=Homo sapiens OX=9606 GN=PI4K2A PE=1 SV=1
3-hydroxyacyl-CoA dehydrogenase type-2	HSD17B10	Q99714	1.19845	0.0442091	1.69937	2.54976	+	1.44422	0.0147389	2.16546	3.10757	+	23.749	23.6332	23.6902	24.5145	24.1557	23.8005	22.87	20.6859	22.4184	12	12	12	84.3	84.3	84.3	26.923	0	61.815	472560000	50	sp|Q99714|HCD2_HUMAN 3-hydroxyacyl-CoA dehydrogenase type-2 OS=Homo sapiens OX=9606 GN=HSD17B10 PE=1 SV=3
Leukocyte receptor cluster member 8	LENG8	Q96PV6	1.43162	0.0284404	1.695	3.07768	+	1.05891	0.0403158	1.23908	2.25341	+	23.6078	23.6617	23.4516	23.0493	23.2263	23.0777	21.3959	21.2697	22.9705	9	9	9	16.6	16.6	16.6	88.156	0	52.479	292770000	26	sp|Q96PV6|LENG8_HUMAN Leukocyte receptor cluster member 8 OS=Homo sapiens OX=9606 GN=LENG8 PE=1 SV=3
RNA polymerase II-associated factor 1 homolog	PAF1	Q8N7H5	2.25951	0.0102082	1.6928	5.45135	+	0.333078	0.491347	0.220652	0.80794		24.7865	24.4523	24.0938	22.7075	23.149	23.0596	22.9027	22.2857	23.0657	12	12	12	26.2	26.2	26.2	59.975	0	75.244	351540000	31	sp|Q8N7H5|PAF1_HUMAN RNA polymerase II-associated factor 1 homolog OS=Homo sapiens OX=9606 GN=PAF1 PE=1 SV=2
Sentrin-specific protease 3	SENP3	Q9H4L4	2.14686	0.0123136	1.69005	5.06992	+	1.97543	0.0061407	1.42702	4.52942	+	21.9073	21.5393	21.9458	21.592	21.3948	21.6165	20.6327	19.569	20.1205	5	5	5	9.8	9.8	9.8	65.009	0	14.374	82790000	14	sp|Q9H4L4|SENP3_HUMAN Sentrin-specific protease 3 OS=Homo sapiens OX=9606 GN=SENP3 PE=1 SV=2
Long-chain-fatty-acid--CoA ligase 3	ACSL3	O95573	1.80648	0.0165626	1.68993	4.0392	+	2.53115	0.00453895	2.72244	6.46799	+	25.4063	25.2598	25.1311	26.1146	26.3845	26.3955	23.7438	22.7953	24.1882	26	26	24	52.5	52.5	48.5	80.419	0	250.79	1895800000	105	sp|O95573|ACSL3_HUMAN Long-chain-fatty-acid--CoA ligase 3 OS=Homo sapiens OX=9606 GN=ACSL3 PE=1 SV=3
Nuclear mitotic apparatus protein 1	NUMA1	A0A087WY61	1.8444	0.0161148	1.6888	4.14583	+	0.517079	0.255575	-0.932045	-1.17817		22.5342	22.8969	22.6229	20.4722	20.9956	18.7237	20.2726	21.6216	21.0935	5	5	5	3.9	3.9	3.9	236.16	0	16.455	106520000	9	tr|A0A087WY61|A0A087WY61_HUMAN Nuclear mitotic apparatus protein 1 OS=Homo sapiens OX=9606 GN=NUMA1 PE=1 SV=1
Nuclear autoantigenic sperm protein	NASP	P49321	0.701274	0.168913	1.67718	1.5377		0.180504	0.741944	0.520351	0.474438		23.7938	23.7936	23.746	22.8523	22.5268	22.4839	23.1889	19.9195	23.1935	6	6	6	9.4	9.4	9.4	85.237	0	9.8699	251000000	13	sp|P49321|NASP_HUMAN Nuclear autoantigenic sperm protein OS=Homo sapiens OX=9606 GN=NASP PE=1 SV=2
Acetolactate synthase-like protein	ILVBL	A1L0T0	0.936206	0.0833236	1.67332	2.00222		1.30836	0.0200611	2.43022	2.79295	+	23.6438	23.2785	23.4762	23.8872	24.0378	24.7443	20.5096	21.5252	23.3438	14	14	14	40.5	40.5	40.5	67.867	0	92.805	536750000	44	sp|A1L0T0|HACL2_HUMAN 2-hydroxyacyl-CoA lyase 2 OS=Homo sapiens OX=9606 GN=ILVBL PE=1 SV=2
Structural maintenance of chromosomes protein 3	SMC3	Q9UQE7	2.34925	0.00989757	1.66897	5.7714	+	0.536017	0.238454	-0.362623	-1.21535		27.356	27.073	26.9171	24.9508	25.3792	24.9212	25.4493	24.9961	25.8936	45	45	45	45.3	45.3	45.3	141.54	0	293.4	1917700000	142	sp|Q9UQE7|SMC3_HUMAN Structural maintenance of chromosomes protein 3 OS=Homo sapiens OX=9606 GN=SMC3 PE=1 SV=2
Paired amphipathic helix protein Sin3a	SIN3A	Q96ST3	3.35303	0.00569811	1.66784	10.6291	+	1.11751	0.0348979	-0.493054	-2.37632	+	26.055	26.1696	25.8365	24.0855	23.9601	23.5329	24.2265	24.2331	24.5981	27	27	27	28.7	28.7	28.7	145.17	0	113.35	854450000	84	sp|Q96ST3|SIN3A_HUMAN Paired amphipathic helix protein Sin3a OS=Homo sapiens OX=9606 GN=SIN3A PE=1 SV=2
Serine palmitoyltransferase 2	SPTLC2	O15270	3.15849	0.00527407	1.66542	9.46789	+	6.06789	0	2.25333	51.4323	+	23.3288	22.9421	22.7443	23.6305	23.5907	23.5578	21.3414	21.2722	21.4054	9	9	9	22.6	22.6	22.6	62.924	0	96.93	306200000	33	sp|O15270|SPTC2_HUMAN Serine palmitoyltransferase 2 OS=Homo sapiens OX=9606 GN=SPTLC2 PE=1 SV=1
Serine/threonine-protein phosphatase 2A 56 kDa regulatory subunit epsilon isoform	PPP2R5E	Q16537	1.53624	0.023846	1.66461	3.33054	+	0.0223494	0.968419	-0.0661322	-0.0669421		22.6371	22.5134	22.448	21.9746	19.1404	21.2913	20.0593	21.7721	20.7733	6	4	4	16.5	12.8	12.8	54.699	0	6.8203	93624000	8	sp|Q16537|2A5E_HUMAN Serine/threonine-protein phosphatase 2A 56 kDa regulatory subunit epsilon isoform OS=Homo sapiens OX=9606 GN=PPP2R5E PE=1 SV=1
Cleft lip and palate transmembrane protein 1	CLPTM1	O96005	0.925771	0.0858229	1.66154	1.98119		1.92007	0.00633056	3.67661	4.36438	+	23.0046	23.3119	23.0517	24.895	25.3051	25.2133	21.4059	20.0465	22.9311	11	11	11	27.7	27.7	27.7	76.096	0	155.51	752780000	49	sp|O96005|CLPT1_HUMAN Cleft lip and palate transmembrane protein 1 OS=Homo sapiens OX=9606 GN=CLPTM1 PE=1 SV=1
Angio-associated migratory cell protein	AAMP	C9JG97	2.11666	0.0123607	1.65863	4.97133	+	NaN	1	0	NaN		22.2623	22.4155	22.4873	20.6139	19.3788	19.1105	20.962	20.0842	21.1431	3	3	3	10.1	10.1	10.1	44.693	0	8.7543	48444000	4	tr|C9JG97|C9JG97_HUMAN Angio-associated migratory cell protein OS=Homo sapiens OX=9606 GN=AAMP PE=1 SV=1
MICOS complex subunit MIC60	IMMT	Q16891	1.24184	0.0403555	1.65853	2.64466	+	4.32083	0	4.9928	18.7368	+	23.6479	23.5631	21.9031	26.3458	26.4086	26.3626	21.69	20.8506	21.598	19	19	19	37.5	37.5	37.5	83.677	0	234.64	1597300000	72	sp|Q16891|MIC60_HUMAN MICOS complex subunit MIC60 OS=Homo sapiens OX=9606 GN=IMMT PE=1 SV=1
Syntaxin-18	STX18	Q9P2W9	0.982749	0.0747781	1.65564	2.0966		3.78712	0.00229126	3.36872	13.725	+	22.4477	20.0417	22.2426	23.6338	23.0945	23.1429	19.7517	20.2713	19.742	9	9	9	33.7	33.7	33.7	38.673	0	38.562	239870000	19	sp|Q9P2W9|STX18_HUMAN Syntaxin-18 OS=Homo sapiens OX=9606 GN=STX18 PE=1 SV=1
Choline-phosphate cytidylyltransferase A	PCYT1A	C9J050	1.13083	0.0491434	1.6472	2.40457	+	0.50418	0.268384	0.794413	1.15279		23.5116	23.3633	23.4933	22.712	22.4283	22.6695	22.3217	20.4552	22.6497	7	7	7	39.2	39.2	39.2	33.711	0	25.255	219530000	19	tr|C9J050|C9J050_HUMAN Choline-phosphate cytidylyltransferase A (Fragment) OS=Homo sapiens OX=9606 GN=PCYT1A PE=1 SV=1
Proline-, glutamic acid- and leucine-rich protein 1	PELP1	Q8IZL8	1.92251	0.0144898	1.64365	4.37156	+	0.381427	0.424546	0.354748	0.907434		25.9053	25.8563	25.6226	24.2321	24.6104	24.6749	23.5708	24.0556	24.8269	13	13	13	18.1	18.1	18.1	119.7	0	78.912	969340000	60	sp|Q8IZL8|PELP1_HUMAN Proline-, glutamic acid- and leucine-rich protein 1 OS=Homo sapiens OX=9606 GN=PELP1 PE=1 SV=2
Cytochrome c1, heme protein, mitochondrial	CYC1	P08574	2.72115	0.00837004	1.64267	7.27123	+	4.68423	0	3.61103	23.1339	+	22.5273	22.992	23.1569	24.853	24.7013	25.027	21.2337	21.042	21.4725	7	7	7	34.5	34.5	34.5	35.422	0	96.833	614960000	35	sp|P08574|CY1_HUMAN Cytochrome c1, heme protein, mitochondrial OS=Homo sapiens OX=9606 GN=CYC1 PE=1 SV=3
Aldehyde dehydrogenase family 16 member A1	ALDH16A1	Q8IZ83	1.37749	0.0308057	1.64187	2.95099	+	0.51921	0.253172	-0.798721	-1.18236		22.9994	22.2112	22.3346	19.1652	20.527	20.5313	20.8801	20.0044	21.7352	7	7	7	14.8	14.8	14.8	85.126	0	30.559	62293000	17	sp|Q8IZ83|A16A1_HUMAN Aldehyde dehydrogenase family 16 member A1 OS=Homo sapiens OX=9606 GN=ALDH16A1 PE=1 SV=2
Squalene synthase	FDFT1	P37268	3.93614	0.00364706	1.63884	14.9752	+	3.86017	0.0012	2.01412	14.3247	+	25.5633	25.7598	25.6404	25.901	25.9501	26.2382	24.1084	24.1096	23.829	18	18	18	62.4	62.4	62.4	48.115	0	290.27	1779300000	105	sp|P37268|FDFT_HUMAN Squalene synthase OS=Homo sapiens OX=9606 GN=FDFT1 PE=1 SV=1
Protein transport protein Sec31A	SEC31A	H7BXG7	2.15162	0.0124454	1.63734	5.08559	+	0.59743	0.193428	-0.627437	-1.33537		22.4158	22.2095	22.6591	19.9123	20.8844	19.6933	20.5581	20.4383	21.3759	5	5	5	7.8	7.8	7.8	105.7	0	13.518	53619000	9	tr|H7BXG7|H7BXG7_HUMAN Protein transport protein Sec31A OS=Homo sapiens OX=9606 GN=SEC31A PE=1 SV=1
Protein arginine N-methyltransferase 3	PRMT3	O60678	1.14755	0.0476466	1.62961	2.44017	+	0.884026	0.0744657	-1.44139	-1.89754		22.8251	22.4072	22.5415	18.9572	20.2499	19.3536	19.8496	20.9135	22.1218	6	6	6	14.7	14.7	14.7	59.902	0	13.479	63297000	7	sp|O60678|ANM3_HUMAN Protein arginine N-methyltransferase 3 OS=Homo sapiens OX=9606 GN=PRMT3 PE=1 SV=4
Cirhin	CIRH1A	A0A0J9YWM9	1.24538	0.0400588	1.62832	2.65246	+	0.973043	0.0557545	1.29037	2.07683		22.5309	22.3449	22.15	21.7396	22.0295	22.2428	19.7342	20.591	21.8156	5	5	5	15.1	15.1	15.1	57.216	0	15.704	131650000	18	tr|A0A0J9YWM9|A0A0J9YWM9_HUMAN U3 small nucleolar RNA-associated protein 4 homolog (Fragment) OS=Homo sapiens OX=9606 GN=UTP4 PE=1 SV=1
SWI/SNF-related matrix-associated actin-dependent regulator of chromatin subfamily D member 1	SMARCD1	Q96GM5	0.622162	0.211919	1.62745	1.38357		0.119015	0.831094	0.384261	0.326665		24.4073	24.3705	24.3852	23.1236	23.1732	23.1366	24.1249	20.4185	23.7374	11	11	9	29.1	29.1	21.6	58.232	0	61.105	393790000	41	sp|Q96GM5|SMRD1_HUMAN SWI/SNF-related matrix-associated actin-dependent regulator of chromatin subfamily D member 1 OS=Homo sapiens OX=9606 GN=SMARCD1 PE=1 SV=2
ADP-dependent glucokinase	ADPGK	Q9BRR6	1.05518	0.0610221	1.621	2.24564		1.90158	0.00649649	3.04639	4.31024	+	23.5662	23.195	23.0248	24.7385	24.5612	24.7624	22.0082	20.2803	22.6344	10	10	10	36.2	36.2	36.2	54.088	0	98.958	602910000	48	sp|Q9BRR6|ADPGK_HUMAN ADP-dependent glucokinase OS=Homo sapiens OX=9606 GN=ADPGK PE=1 SV=1
Symplekin	SYMPK	Q92797	1.57423	0.02259	1.62069	3.42512	+	1.37142	0.017349	1.36059	2.93693	+	25.1055	25.1088	24.7679	24.6303	24.8353	24.7362	22.4829	23.6219	24.0153	27	27	27	33.9	33.9	33.9	141.15	0	147.49	764860000	91	sp|Q92797|SYMPK_HUMAN Symplekin OS=Homo sapiens OX=9606 GN=SYMPK PE=1 SV=2
Torsin-3A	TOR3A	Q9H497	0.966548	0.0775163	1.61905	2.06363		0.999577	0.050432	1.67661	2.13098		22.3299	22.4285	22.2854	22.5127	22.4367	22.2672	20.8484	19.3162	22.0222	8	8	8	26.7	26.7	26.7	46.198	0	27.898	151560000	28	sp|Q9H497|TOR3A_HUMAN Torsin-3A OS=Homo sapiens OX=9606 GN=TOR3A PE=1 SV=1
Cullin-1	CUL1	A0A590UJ21	2.15003	0.012366	1.61758	5.08037	+	0.280563	0.57837	-0.166876	-0.697106		25.5396	25.7819	25.0152	23.5013	23.7879	23.6942	23.3882	23.9736	24.1222	21	21	21	35.4	35.4	35.4	84.333	0	108.8	643410000	53	tr|A0A590UJ21|A0A590UJ21_HUMAN Cullin-1 OS=Homo sapiens OX=9606 GN=CUL1 PE=1 SV=1
Serine/threonine-protein phosphatase 2A 56 kDa regulatory subunit alpha isoform	PPP2R5A	Q15172	1.80405	0.0166319	1.61184	4.03243	+	0.00553772	0.991361	-0.0197792	-0.0168945		22.6454	22.1468	22.0707	21.897	21.6403	18.4308	19.982	21.167	20.8785	4	4	4	12.1	12.1	12.1	56.193	0	11.064	91394000	14	sp|Q15172|2A5A_HUMAN Serine/threonine-protein phosphatase 2A 56 kDa regulatory subunit alpha isoform OS=Homo sapiens OX=9606 GN=PPP2R5A PE=1 SV=1
Cell division cycle-associated 7-like protein	CDCA7L	Q96GN5	1.41602	0.0288959	1.60423	3.04089	+	NaN	1	0	NaN		22.7599	22.2147	22.2755	20.1193	20.0575	21.2364	19.9068	21.6265	20.9041	4	4	4	12.3	12.3	12.3	52.206	0	14.797	55805000	13	sp|Q96GN5|CDA7L_HUMAN Cell division cycle-associated 7-like protein OS=Homo sapiens OX=9606 GN=CDCA7L PE=1 SV=2
Polypyrimidine tract-binding protein 3	PTBP3	O95758	1.60273	0.0216209	1.60024	3.4971	+	0.968309	0.05684	0.901608	2.06721		22.0112	21.4602	21.6255	20.9757	21.1609	20.8644	19.3378	20.1416	20.8168	4	3	3	13.6	12.1	12.1	59.689	0	8.2852	66023000	8	sp|O95758|PTBP3_HUMAN Polypyrimidine tract-binding protein 3 OS=Homo sapiens OX=9606 GN=PTBP3 PE=1 SV=2
Myosin-14	MYH14	Q7Z406	0.666203	0.184659	1.59823	1.46935		0.00936882	0.987323	-0.0462869	-0.0284601		22.5062	23.6844	23.9193	19.2246	22.4575	23.4942	19.96	21.9605	23.3947	16	7	7	8.8	4.8	4.8	227.87	0	34.779	246970000	14	sp|Q7Z406|MYH14_HUMAN Myosin-14 OS=Homo sapiens OX=9606 GN=MYH14 PE=1 SV=2
Vacuolar protein sorting-associated protein 33A	VPS33A	A0A2R8YF87	0.737981	0.148901	1.59731	1.60938		0.25539	0.621946	0.636904	0.642702		24.189	23.7933	23.7696	23.1874	22.9228	22.7604	23.2552	20.3545	23.3503	12	12	12	24.6	24.6	24.6	71.695	0	37.735	291800000	43	tr|A0A2R8YF87|A0A2R8YF87_HUMAN Vacuolar protein sorting-associated protein 33A OS=Homo sapiens OX=9606 GN=VPS33A PE=1 SV=1
ATP-dependent DNA helicase Q1	RECQL	P46063	0.797735	0.124526	1.59612	1.72658		0.618817	0.17963	1.27886	1.37705		22.7387	23.0857	22.4865	22.374	22.8235	22.1617	19.4404	21.5734	22.5088	7	7	7	19.3	19.3	19.3	73.457	0	77.469	166700000	10	sp|P46063|RECQ1_HUMAN ATP-dependent DNA helicase Q1 OS=Homo sapiens OX=9606 GN=RECQL PE=1 SV=3
Transcriptional repressor p66-alpha	GATAD2A	Q86YP4	2.42728	0.0101896	1.59183	6.06207	+	0.925143	0.0653794	-0.54821	-1.97993		25.4038	25.2257	25.241	22.9772	23.3388	23.1345	23.8599	23.1962	24.0389	13	12	12	30.3	28.6	28.6	68.062	0	47.351	531940000	33	sp|Q86YP4|P66A_HUMAN Transcriptional repressor p66-alpha OS=Homo sapiens OX=9606 GN=GATAD2A PE=1 SV=1
Wiskott-Aldrich syndrome protein family member 2	WASF2	Q9Y6W5	2.86915	0.00842553	1.58902	7.95652	+	1.67356	0.00941386	-1.11023	-3.67993	+	23.083	22.6511	22.6809	20.5792	20.0775	19.6605	21.2518	20.9521	21.444	6	6	5	14.5	14.5	11.8	54.283	0	31.67	75279000	19	sp|Q9Y6W5|WASF2_HUMAN Wiskott-Aldrich syndrome protein family member 2 OS=Homo sapiens OX=9606 GN=WASF2 PE=1 SV=3
Kelch repeat and BTB domain-containing protein 6	KBTBD6	Q86V97	1.93886	0.0137586	1.58282	4.4199	+	0.417932	0.372298	-0.716522	-0.981301		22.2606	22.445	21.9529	18.9365	21.1542	19.6697	19.9828	21.0111	20.9161	3	3	3	5	5	5	76.137	0	6.2835	52648000	8	sp|Q86V97|KBTB6_HUMAN Kelch repeat and BTB domain-containing protein 6 OS=Homo sapiens OX=9606 GN=KBTBD6 PE=1 SV=1
Leucine-rich repeat-containing protein 1	LRRC1	Q9BTT6	1.39986	0.0295677	1.58047	3.00302	+	1.57683	0.01126	1.76011	3.43166	+	21.7331	22.0607	21.5627	21.8334	22.1275	21.9345	20.264	19.3013	21.0498	8	8	7	31.1	31.1	28.6	59.241	0	69.614	115190000	22	sp|Q9BTT6|LRRC1_HUMAN Leucine-rich repeat-containing protein 1 OS=Homo sapiens OX=9606 GN=LRRC1 PE=1 SV=1
Striatin-4	STRN4	F5GYK2	2.7423	0.00783486	1.58017	7.36584	+	0.07882	0.889537	-0.0782979	-0.223596		22.8337	22.6978	22.188	20.2362	21.2736	21.2344	20.8947	21.1644	20.92	4	4	4	10.3	10.3	10.3	68.584	0	11.874	93066000	9	tr|F5GYK2|F5GYK2_HUMAN Striatin-4 OS=Homo sapiens OX=9606 GN=STRN4 PE=1 SV=1
Anaphase-promoting complex subunit 1	ANAPC1	Q9H1A4	1.5044	0.0251068	1.57735	3.25243	+	0.342783	0.478496	-0.64516	-0.828086		22.793	22.7476	22.5304	19.4414	20.3937	21.5683	20.9693	20.366	22.0036	8	8	8	6.2	6.2	6.2	216.5	0	16.287	81485000	8	sp|Q9H1A4|APC1_HUMAN Anaphase-promoting complex subunit 1 OS=Homo sapiens OX=9606 GN=ANAPC1 PE=1 SV=1
V-type proton ATPase subunit d 1	ATP6V0D1	F5GYQ1	2.12601	0.0124886	1.57708	5.00168	+	3.18766	0.00321461	2.93336	9.63409	+	24.2187	23.8876	24.0789	25.5004	25.3278	25.4259	22.3791	23.0496	22.0253	9	9	9	36	36	36	44.659	0	238.76	938060000	51	tr|F5GYQ1|F5GYQ1_HUMAN V-type proton ATPase subunit OS=Homo sapiens OX=9606 GN=ATP6V0D1 PE=1 SV=1
COUP transcription factor 2	NR2F2	P24468	2.43809	0.0101199	1.57544	6.10329	+	0.399319	0.398702	0.068182	0.943756		23.8951	23.2137	23.0947	21.9103	21.84	21.9315	21.9554	21.7333	21.7885	6	6	2	21.3	21.3	10.1	45.571	0	39.862	185400000	29	sp|P24468|COT2_HUMAN COUP transcription factor 2 OS=Homo sapiens OX=9606 GN=NR2F2 PE=1 SV=1
Synapse-associated protein 1	SYAP1	Q96A49	1.09661	0.0541003	1.57126	2.33224		NaN	1	0	NaN		22.0514	21.8587	21.7444	19.5089	19.7542	20.0595	20.5085	21.3603	19.072	5	5	5	18.8	18.8	18.8	39.933	0	11.14	31576000	8	sp|Q96A49|SYAP1_HUMAN Synapse-associated protein 1 OS=Homo sapiens OX=9606 GN=SYAP1 PE=1 SV=1
Antigen KI-67	MKI67	P46013	0.720057	0.158379	1.56911	1.57436		1.53153	0.0121069	2.43034	3.31891	+	20.0042	22.1444	21.9625	22.0308	22.2521	22.4119	19.3984	18.7984	21.207	11	11	11	4.8	4.8	4.8	358.69	0	24.089	134130000	16	sp|P46013|KI67_HUMAN Proliferation marker protein Ki-67 OS=Homo sapiens OX=9606 GN=MKI67 PE=1 SV=2
[Pyruvate dehydrogenase (acetyl-transferring)] kinase isozyme 1, mitochondrial	PDK1	Q15118	1.68093	0.0196049	1.56678	3.6993	+	0.0246437	0.964844	0.0339788	0.0736355		21.7157	21.665	21.1126	20.4675	19.8658	19.5616	20.0242	20.5322	19.2365	5	5	5	15.4	15.4	15.4	49.244	0	9.1734	29501000	7	sp|Q15118|PDK1_HUMAN [Pyruvate dehydrogenase (acetyl-transferring)] kinase isozyme 1, mitochondrial OS=Homo sapiens OX=9606 GN=PDK1 PE=1 SV=1
WD repeat-containing protein 6	WDR6	A0A087X295	1.26408	0.0383952	1.56473	2.69386	+	1.88318	0.00653873	2.57362	4.25685	+	22.8613	22.8866	23.081	23.7429	23.7992	24.3134	20.2559	21.709	22.1697	14	14	14	19.6	19.6	19.6	125	0	89.815	378830000	37	tr|A0A087X295|A0A087X295_HUMAN WD repeat-containing protein 6 OS=Homo sapiens OX=9606 GN=WDR6 PE=1 SV=1
Phospholipase D3	PLD3	Q8IV08	0.672602	0.180512	1.56375	1.48181		0.666697	0.153189	1.54174	1.47031		23.0948	23.4664	23.4936	23.3309	23.4142	23.2437	22.7769	19.6941	22.8926	6	6	6	15.3	15.3	15.3	54.705	0	19.934	308360000	18	sp|Q8IV08|PLD3_HUMAN 5-3 exonuclease PLD3 OS=Homo sapiens OX=9606 GN=PLD3 PE=1 SV=1
RNA-binding protein 42	RBM42	K7EQ03	2.12755	0.0125405	1.56356	5.00671	+	0.490834	0.283387	0.372209	1.12647		23.1782	23.1127	23.1035	21.8735	22.1559	21.791	21.0746	21.4853	22.1438	5	5	5	12.4	12.4	12.4	44.638	0	30.104	149870000	16	tr|K7EQ03|K7EQ03_HUMAN RNA-binding motif protein 42 OS=Homo sapiens OX=9606 GN=RBM42 PE=1 SV=1
CDK5 regulatory subunit-associated protein 3	CDK5RAP3	Q96JB5	1.39961	0.0295347	1.5592	3.00243	+	2.44303	0.00478476	3.11845	6.1222	+	22.5354	22.1743	22.6926	23.7989	24.1085	24.1726	20.3906	20.4339	21.9002	10	10	10	22.7	22.7	22.7	56.92	0	41.466	382200000	22	sp|Q96JB5|CK5P3_HUMAN CDK5 regulatory subunit-associated protein 3 OS=Homo sapiens OX=9606 GN=CDK5RAP3 PE=1 SV=2
Phosphatidylinositol 3-kinase	PIK3C3	A8MYT4	1.03439	0.0638726	1.55862	2.20257		0.717879	0.131421	-1.33697	-1.5701		22.5036	22.4996	21.8831	18.4669	20.2506	19.482	19.4897	21.8168	20.9039	4	4	4	8.3	8.3	8.3	94.399	0	15.895	51021000	10	tr|A8MYT4|A8MYT4_HUMAN Phosphatidylinositol 3-kinase catalytic subunit type 3 OS=Homo sapiens OX=9606 GN=PIK3C3 PE=1 SV=2
Cell division cycle protein 16 homolog	CDC16	Q13042	1.5592	0.023096	1.55738	3.38751	+	1.09764	0.037213	-1.13572	-2.3344	+	24.9282	25.2711	25.3835	22.0842	22.6665	22.7527	24.4929	23.0408	23.3769	11	11	11	19.4	19.4	19.4	71.655	0	36.24	494150000	30	sp|Q13042|CDC16_HUMAN Cell division cycle protein 16 homolog OS=Homo sapiens OX=9606 GN=CDC16 PE=1 SV=2
WD repeat-containing protein 75	WDR75	Q8IWA0	1.54023	0.0237547	1.55295	3.34039	+	1.41935	0.0155215	1.40766	3.04871	+	21.7301	21.8573	21.6314	21.5667	21.6667	21.5496	20.7652	20.5175	19.2773	6	6	6	11.1	11.1	11.1	94.498	0	14.639	94368000	11	sp|Q8IWA0|WDR75_HUMAN WD repeat-containing protein 75 OS=Homo sapiens OX=9606 GN=WDR75 PE=1 SV=1
Transcription elongation factor SPT5	SUPT5H	O00267	1.32224	0.0352059	1.54904	2.82436	+	1.91128	0.00639151	2.40209	4.3386	+	25.9417	25.9014	25.7938	26.6421	26.9072	26.6466	24.2402	23.4311	25.3184	30	30	30	38.3	38.3	38.3	121	0	320.12	2647300000	136	sp|O00267|SPT5H_HUMAN Transcription elongation factor SPT5 OS=Homo sapiens OX=9606 GN=SUPT5H PE=1 SV=1
Mitochondrial import inner membrane translocase subunit TIM50	TIMM50	Q3ZCQ8	2.40615	0.00977126	1.54784	5.98217	+	3.96124	0	2.53402	15.1963	+	25.0916	24.6778	24.3755	25.8125	25.5954	25.6956	23.1921	23.4214	22.8879	7	7	7	26.3	26.3	26.3	39.646	0	306.24	1267400000	50	sp|Q3ZCQ8|TIM50_HUMAN Mitochondrial import inner membrane translocase subunit TIM50 OS=Homo sapiens OX=9606 GN=TIMM50 PE=1 SV=2
Coatomer subunit gamma-2	COPG2	Q9UBF2	1.57403	0.0225612	1.54681	3.42461	+	0.403285	0.392589	0.402478	0.951776		25.5186	24.9477	25.1235	23.9555	24.1544	24.0469	23.6715	22.9135	24.3643	21	18	18	38.5	33.6	33.6	97.621	0	95.199	561840000	62	sp|Q9UBF2|COPG2_HUMAN Coatomer subunit gamma-2 OS=Homo sapiens OX=9606 GN=COPG2 PE=1 SV=1
Calpain-1 catalytic subunit	CAPN1	P07384	1.05693	0.0610598	1.54568	2.2493		0.0829442	0.884974	-0.158251	-0.234455		23.663	23.3761	23.9809	21.7366	22.1171	22.0544	22.5043	20.8353	23.0433	10	10	10	19.6	19.6	19.6	81.889	0	34.445	187340000	24	sp|P07384|CAN1_HUMAN Calpain-1 catalytic subunit OS=Homo sapiens OX=9606 GN=CAPN1 PE=1 SV=1
Nicotinamide phosphoribosyltransferase	NAMPT	P43490	1.90738	0.0147785	1.54251	4.32718	+	2.75633	0.00345119	-2.02844	-7.4292	+	25.7025	24.9065	24.938	21.8574	21.5034	21.4734	24.0336	23.1945	23.6914	13	13	13	37.7	37.7	37.7	55.52	0	82.891	387700000	36	sp|P43490|NAMPT_HUMAN Nicotinamide phosphoribosyltransferase OS=Homo sapiens OX=9606 GN=NAMPT PE=1 SV=1
ADP/ATP translocase 3	SLC25A6	P12236	2.4451	0.0102166	1.54065	6.13014	+	4.09497	0	3.7223	16.4292	+	23.7621	24.1394	23.6292	25.8183	26.0794	26.178	21.916	22.4118	22.581	17	9	5	64.4	40.3	22.5	32.866	0	79.07	1364100000	58	sp|P12236|ADT3_HUMAN ADP/ATP translocase 3 OS=Homo sapiens OX=9606 GN=SLC25A6 PE=1 SV=4
Epidermal growth factor receptor substrate 15	EPS15	P42566	2.35568	0.0100054	1.54025	5.79488	+	0.454622	0.327824	-0.685391	-1.05469		23.5828	23.449	22.9325	21.7905	21.6489	19.8479	21.4412	22.0367	21.8656	12	12	12	20.5	20.5	20.5	98.655	0	30.743	136450000	25	sp|P42566|EPS15_HUMAN Epidermal growth factor receptor substrate 15 OS=Homo sapiens OX=9606 GN=EPS15 PE=1 SV=2
Targeting protein for Xklp2	TPX2	Q9ULW0	2.21737	0.0111039	1.53934	5.30608	+	0.864579	0.0806371	-0.535151	-1.8588		25.258	25.2364	25.1376	23.1493	23.1425	23.1168	23.4083	23.3596	24.2461	15	15	15	24.1	24.1	24.1	85.652	0	45.718	512290000	38	sp|Q9ULW0|TPX2_HUMAN Targeting protein for Xklp2 OS=Homo sapiens OX=9606 GN=TPX2 PE=1 SV=2
Activity-dependent neuroprotector homeobox protein	ADNP	A0A669KBJ7	1.02242	0.0657043	1.53611	2.17788		0.532562	0.242397	-1.03989	-1.20857		23.3222	23.6031	22.7906	19.9514	20.2976	21.739	22.0668	20.4147	22.6261	6	6	6	8.7	8.7	8.7	131.49	0	16.021	111780000	14	tr|A0A669KBJ7|A0A669KBJ7_HUMAN Activity-dependent neuroprotector homeobox protein OS=Homo sapiens OX=9606 GN=ADNP PE=1 SV=1
Translation initiation factor eIF-2B subunit gamma	EIF2B3	Q9NR50	1.82278	0.0160811	1.53397	4.0848	+	0.898598	0.0715068	-1.78425	-1.92666		24.3461	24.362	23.9871	19.2153	21.5844	21.9409	22.4415	22.2524	23.3994	14	14	14	36.7	36.7	36.7	50.24	0	37.915	222790000	22	sp|Q9NR50|EI2BG_HUMAN Translation initiation factor eIF-2B subunit gamma OS=Homo sapiens OX=9606 GN=EIF2B3 PE=1 SV=1
Probable E3 ubiquitin-protein ligase makorin-2	MKRN2	A0A7I2YQI0	0.632095	0.204918	1.52994	1.40292		0.317429	0.516301	0.853695	0.77525		23.5157	23.5978	23.6461	23.2202	22.7075	22.8032	23.1954	23.0968	19.8776	5	5	5	13.9	13.9	13.9	46.334	0	10.998	269040000	11	tr|A0A7I2YQI0|A0A7I2YQI0_HUMAN Probable E3 ubiquitin-protein ligase makorin-2 OS=Homo sapiens OX=9606 GN=MKRN2 PE=4 SV=1
Structural maintenance of chromosomes protein 1A	SMC1A	Q14683	2.99147	0.00673292	1.52665	8.56624	+	1.20851	0.0260545	-0.462229	-2.57163	+	27.3321	27.1995	27.0894	25.1604	25.3649	25.129	25.4018	25.6701	25.9691	37	37	37	36.7	36.7	36.7	143.23	0	163.99	1972400000	157	sp|Q14683|SMC1A_HUMAN Structural maintenance of chromosomes protein 1A OS=Homo sapiens OX=9606 GN=SMC1A PE=1 SV=2
ATP-dependent 6-phosphofructokinase, muscle type	PFKM	A0A2R8Y891	2.70156	0.0102069	1.52613	7.18455	+	0.260916	0.613418	-0.120661	-0.654725		24.675	24.5374	24.2894	22.7765	22.9079	22.877	22.7775	22.8121	23.3339	13	11	11	18.8	16.8	16.8	96.907	0	29.237	353510000	36	tr|A0A2R8Y891|A0A2R8Y891_HUMAN ATP-dependent 6-phosphofructokinase OS=Homo sapiens OX=9606 GN=PFKM PE=1 SV=1
Pentatricopeptide repeat domain-containing protein 3, mitochondrial	PTCD3	Q96EY7	2.10614	0.0121368	1.5219	4.93732	+	0.492623	0.281252	0.331022	1.13		24.7532	24.4911	24.3169	23.4538	23.1722	23.3625	23.0226	22.5002	23.4726	15	15	15	31.5	31.5	31.5	78.549	0	44.971	376640000	46	sp|Q96EY7|PTCD3_HUMAN Pentatricopeptide repeat domain-containing protein 3, mitochondrial OS=Homo sapiens OX=9606 GN=PTCD3 PE=1 SV=3
SUMO-activating enzyme subunit 2	UBA2	Q9UBT2	1.38119	0.030348	1.51921	2.95956	+	0.421491	0.36767	0.494188	0.988454		23.8312	23.4594	23.3793	22.5751	22.6368	22.3829	22.1759	21.1208	22.8155	8	8	8	20.8	20.8	20.8	71.223	0	51.252	190410000	24	sp|Q9UBT2|SAE2_HUMAN SUMO-activating enzyme subunit 2 OS=Homo sapiens OX=9606 GN=UBA2 PE=1 SV=2
Golgi apparatus protein 1	GLG1	Q92896	3.09046	0.00564865	1.51909	9.09056	+	2.40929	0.00480295	1.21929	5.99399	+	25.0726	25.1288	25.3049	24.6161	25.0797	24.911	23.5616	23.4422	23.9452	24	24	24	30	30	30	134.55	0	135.92	948610000	95	sp|Q92896|GSLG1_HUMAN Golgi apparatus protein 1 OS=Homo sapiens OX=9606 GN=GLG1 PE=1 SV=2
Ras-related protein Rab-5A	RAB5A	P20339	0.747484	0.144795	1.519	1.62797		1.3398	0.0186066	2.67316	2.86431	+	22.2254	22.2882	21.9902	23.1715	23.3037	23.4912	22.3487	19.1508	20.4473	8	5	5	53.5	38.6	38.6	23.658	0	34.311	222210000	18	sp|P20339|RAB5A_HUMAN Ras-related protein Rab-5A OS=Homo sapiens OX=9606 GN=RAB5A PE=1 SV=2
AP-2 complex subunit mu	AP2M1	A0A087WY71	3.48439	0.00571429	1.51805	11.4876	+	3.20646	0.00332075	-1.02577	-9.74267	+	28.1705	27.9874	27.8898	25.4869	25.4966	25.4329	26.3466	26.4513	26.6956	21	21	21	55.5	55.5	55.5	49.526	0	226.19	3268400000	150	tr|A0A087WY71|A0A087WY71_HUMAN AP-2 complex subunit mu OS=Homo sapiens OX=9606 GN=AP2M1 PE=1 SV=1
Occludin	OCLN	A0A0G2JMZ8	1.23513	0.0409825	1.51713	2.62989	+	2.38246	0.00471609	3.61497	5.89367	+	21.8517	21.5757	21.7528	23.7645	23.4711	24.2382	20.2687	21.1681	19.192	8	8	8	21.8	21.8	21.8	59.129	0	59.484	309890000	17	tr|A0A0G2JMZ8|A0A0G2JMZ8_HUMAN Occludin OS=Homo sapiens OX=9606 GN=OCLN PE=1 SV=1
Schlafen family member 11	SLFN11	Q7Z7L1	1.73003	0.0192753	1.51338	3.82992	+	0.033551	0.95268	0.0373433	0.0993307		25.157	24.8889	24.6562	23.3689	23.5793	23.3258	22.917	23.1329	24.1121	17	17	17	25.9	25.9	25.9	102.83	0	63.356	498160000	50	sp|Q7Z7L1|SLN11_HUMAN Schlafen family member 11 OS=Homo sapiens OX=9606 GN=SLFN11 PE=1 SV=2
Extended synaptotagmin-1	ESYT1	Q9BSJ8	2.12708	0.0125145	1.51194	5.00516	+	2.50026	0.00438211	1.90516	6.34493	+	26.4953	26.3035	26.1815	26.5508	26.8215	26.7876	24.2418	25.0518	25.1508	34	34	34	45.2	45.2	45.2	122.85	0	323.31	2867800000	195	sp|Q9BSJ8|ESYT1_HUMAN Extended synaptotagmin-1 OS=Homo sapiens OX=9606 GN=ESYT1 PE=1 SV=1
Transcription factor 25	TCF25	Q9BQ70	1.75818	0.0180526	1.51187	3.90611	+	0.636175	0.170626	0.5417	1.41086		21.7852	21.9345	22.0396	20.8752	20.9159	21.0577	19.9198	20.1476	21.1563	4	4	4	9.8	9.8	9.8	76.666	0	10.88	70520000	11	sp|Q9BQ70|TCF25_HUMAN Transcription factor 25 OS=Homo sapiens OX=9606 GN=TCF25 PE=1 SV=1
26S protease regulatory subunit 4	PSMC1	P62191	3.65671	0.00427586	1.50932	12.7142	+	0.123609	0.824745	0.0256157	0.338084		27.0238	26.8008	26.6962	25.3966	25.3784	25.2948	25.4595	25.2233	25.31	19	19	19	49.8	49.8	49.8	49.184	0	122.9	1872300000	101	sp|P62191|PRS4_HUMAN 26S proteasome regulatory subunit 4 OS=Homo sapiens OX=9606 GN=PSMC1 PE=1 SV=1
SLAIN motif-containing protein 2	SLAIN2	Q9P270	0.818551	0.117324	1.50815	1.76761		0.0616465	0.914887	-0.168454	-0.1776		23.0309	22.3681	22.3307	20.7198	20.1864	21.7937	22.5911	19.7687	20.8455	4	4	4	11.7	11.7	11.7	62.543	0	20.25	102070000	9	sp|Q9P270|SLAI2_HUMAN SLAIN motif-containing protein 2 OS=Homo sapiens OX=9606 GN=SLAIN2 PE=1 SV=2
Ubiquitin conjugation factor E4 A	UBE4A	Q14139	2.2848	0.0104615	1.50617	5.54003	+	2.52077	0.00446377	1.79637	6.42644	+	22.2667	22.1594	21.9459	22.1948	22.4671	22.5808	20.4001	21.1261	20.3273	8	8	8	14.4	14.4	14.4	122.56	0	49.74	146130000	17	sp|Q14139|UBE4A_HUMAN Ubiquitin conjugation factor E4 A OS=Homo sapiens OX=9606 GN=UBE4A PE=1 SV=2
SEC23-interacting protein	SEC23IP	Q9Y6Y8	1.50178	0.0251927	1.50407	3.24605	+	0.0579543	0.920976	-0.120391	-0.167538		24.1784	23.7109	23.4821	20.9945	22.7924	22.7111	22.3222	21.5493	22.9876	16	16	16	25.4	25.4	25.4	111.08	0	39.965	236240000	30	sp|Q9Y6Y8|S23IP_HUMAN SEC23-interacting protein OS=Homo sapiens OX=9606 GN=SEC23IP PE=1 SV=1
Oxysterol-binding protein-related protein 9	OSBPL9	Q96SU4	0.997903	0.0707089	1.50383	2.12755		1.37444	0.0173019	2.00954	2.94392	+	22.042	21.953	21.4463	22.2648	22.3499	22.3438	19.3972	21.6443	19.8883	7	7	7	16.2	16.2	16.2	83.184	0	25.767	132940000	12	sp|Q96SU4|OSBL9_HUMAN Oxysterol-binding protein-related protein 9 OS=Homo sapiens OX=9606 GN=OSBPL9 PE=1 SV=2
39S ribosomal protein L28, mitochondrial	MRPL28	Q13084	1.1436	0.0479419	1.50206	2.43174	+	1.75265	0.00795436	2.24866	3.89106	+	23.3403	22.5988	22.6762	23.6299	23.7654	23.4599	22.1719	20.2644	21.6729	7	7	7	40.6	40.6	40.6	30.156	0	31.375	290900000	25	sp|Q13084|RM28_HUMAN 39S ribosomal protein L28, mitochondrial OS=Homo sapiens OX=9606 GN=MRPL28 PE=1 SV=4
Exportin-1	XPO1	O14980	2.14648	0.0122358	1.50158	5.06866	+	0.366748	0.444789	-0.261309	-0.877446		27.537	27.4737	27.244	25.4769	25.7963	25.6927	25.8466	25.466	26.4373	40	40	40	53.9	53.9	53.9	123.38	0	284.16	2609000000	209	sp|O14980|XPO1_HUMAN Exportin-1 OS=Homo sapiens OX=9606 GN=XPO1 PE=1 SV=1
Tyrosine-protein kinase BAZ1B	BAZ1B	Q9UIG0	0.804052	0.122082	1.50069	1.73902		0.939306	0.0626265	1.72401	2.00847		24.4279	24.662	24.2891	24.5858	24.6625	24.8006	21.2898	23.4636	24.1235	23	23	23	20.2	20.2	20.2	170.9	0	113.23	760070000	64	sp|Q9UIG0|BAZ1B_HUMAN Tyrosine-protein kinase BAZ1B OS=Homo sapiens OX=9606 GN=BAZ1B PE=1 SV=2
Replication factor C subunit 1	RFC1	P35251	1.80378	0.0166064	1.49611	4.03168	+	0.752076	0.116982	0.593901	1.63696		23.9163	24.1392	23.5323	22.6508	23.051	23.1795	21.7345	22.5436	22.8214	15	15	15	18.9	18.9	18.9	128.25	0	76.937	308810000	47	sp|P35251|RFC1_HUMAN Replication factor C subunit 1 OS=Homo sapiens OX=9606 GN=RFC1 PE=1 SV=4
Reticulon-4	RTN4	Q9NQC3	3.64159	0.00420339	1.49584	12.6018	+	3.0585	0.00268702	0.92405	8.91817	+	25.7255	25.4375	25.4831	24.8737	24.9517	25.1053	23.9014	24.1619	24.0952	12	12	3	16	16	5.6	129.93	0	145.92	1070800000	60	sp|Q9NQC3|RTN4_HUMAN Reticulon-4 OS=Homo sapiens OX=9606 GN=RTN4 PE=1 SV=2
U5 small nuclear ribonucleoprotein 40 kDa protein	SNRNP40	Q96DI7	2.86601	0.00838095	1.49511	7.94141	+	0.748509	0.118263	-0.259028	-1.62998		29.0561	28.7471	28.6598	27.1972	27.0088	26.9945	27.6152	27.1675	27.195	23	23	23	82.9	82.9	82.9	39.31	0	323.31	6926600000	218	sp|Q96DI7|SNR40_HUMAN U5 small nuclear ribonucleoprotein 40 kDa protein OS=Homo sapiens OX=9606 GN=SNRNP40 PE=1 SV=1
Elongator complex protein 3	ELP3	Q9H9T3	4.10053	0	1.49118	16.4825	+	1.52554	0.012154	-0.588472	-3.30416	+	24.6755	24.5746	24.5175	22.7761	22.5303	22.2223	23.0939	23.2348	22.9654	11	11	11	25.2	25.2	25.2	62.258	0	26.451	322470000	24	sp|Q9H9T3|ELP3_HUMAN Elongator complex protein 3 OS=Homo sapiens OX=9606 GN=ELP3 PE=1 SV=2
Nibrin	NBN	O60934	2.62345	0.010749	1.48716	6.84799	+	2.32676	0.00507772	1.42338	5.68978	+	25.5597	25.5272	25.5971	25.5644	25.6742	25.254	23.6466	24.2319	24.344	23	23	23	43	43	43	84.958	0	201.63	1399300000	96	sp|O60934|NBN_HUMAN Nibrin OS=Homo sapiens OX=9606 GN=NBN PE=1 SV=1
SWI/SNF-related matrix-associated actin-dependent regulator of chromatin subfamily E member 1	SMARCE1	A0A2R8Y765	0.694054	0.17122	1.48693	1.52362		0.148365	0.788196	0.388898	0.398503		24.3606	24.1507	24.1204	23.2404	22.9801	23.1171	23.8423	20.7853	23.5433	7	7	7	34.3	34.3	34.3	32.319	0	55.491	352610000	41	tr|A0A2R8Y765|A0A2R8Y765_HUMAN SWI/SNF-related matrix-associated actin-dependent regulator of chromatin subfamily E member 1 OS=Homo sapiens OX=9606 GN=SMARCE1 PE=1 SV=1
Serine/threonine-protein phosphatase 6 regulatory subunit 3	PPP6R3	H7BXH2	2.40965	0.00982891	1.4851	5.99533	+	1.72761	0.0081716	-0.916975	-3.82341	+	23.8538	23.6046	23.6112	21.3846	21.2794	21.1993	21.7845	22.2375	22.5922	10	10	10	14.8	14.8	14.8	92.407	0	38.075	170350000	22	tr|H7BXH2|H7BXH2_HUMAN Serine/threonine-protein phosphatase 6 regulatory subunit 3 OS=Homo sapiens OX=9606 GN=PPP6R3 PE=1 SV=1
Zinc finger protein 512	ZNF512	G3XAG1	3.21229	0.0055625	1.48178	9.77651	+	3.41019	0.0025977	1.71039	10.9949	+	24.724	24.5762	24.4586	24.657	24.9455	24.8422	23.039	22.9181	23.3564	11	11	11	30.2	30.2	30.2	64.594	0	71.975	708660000	41	tr|G3XAG1|G3XAG1_HUMAN Zinc finger protein 512 OS=Homo sapiens OX=9606 GN=ZNF512 PE=1 SV=1
Transcription elongation factor B polypeptide 3	TCEB3	A0A024RAC6	1.23288	0.0414341	1.48169	2.62495	+	0.952562	0.0593382	1.16972	2.03527		22.57	22.5816	22.4137	22.0166	22.1805	22.4323	20.1623	20.8712	22.0866	6	6	6	14.1	14.1	14.1	87.229	0	40.479	141700000	18	tr|A0A024RAC6|A0A024RAC6_HUMAN Elongin-A OS=Homo sapiens OX=9606 GN=ELOA PE=1 SV=1
Thymidylate synthase	TYMS	P04818	0.961098	0.0778881	1.48108	2.05257		0.325745	0.503514	-0.566912	-0.792656		24.0855	23.4188	23.5323	21.568	21.9734	21.3512	22.9394	20.8159	22.8381	7	7	7	30.7	30.7	30.7	35.716	0	32.715	172200000	26	sp|P04818|TYSY_HUMAN Thymidylate synthase OS=Homo sapiens OX=9606 GN=TYMS PE=1 SV=3
DNA topoisomerase 2-beta	TOP2B	Q02880	0.757424	0.140142	1.47394	1.64744		0.581594	0.203922	1.16348	1.30448		23.9326	24.0396	23.7717	23.6063	23.6607	23.5456	20.6589	23.377	23.2862	26	16	16	19.1	12.7	12.7	183.26	0	44.98	408680000	42	sp|Q02880|TOP2B_HUMAN DNA topoisomerase 2-beta OS=Homo sapiens OX=9606 GN=TOP2B PE=1 SV=3
AFG3-like protein 2	AFG3L2	Q9Y4W6	1.13817	0.0482347	1.46943	2.42018	+	1.62274	0.0104279	2.15082	3.54818	+	23.1753	23.3129	23.0172	23.6947	23.9117	23.9432	21.111	22.9012	21.085	12	12	12	15.6	15.6	15.6	88.583	0	25.53	386830000	24	sp|Q9Y4W6|AFG32_HUMAN AFG3-like protein 2 OS=Homo sapiens OX=9606 GN=AFG3L2 PE=1 SV=2
G patch domain and KOW motifs-containing protein	GPKOW	Q92917	1.34072	0.0338599	1.46756	2.86643	+	0.162029	0.769677	-0.423143	-0.431108		22.6297	22.7637	22.2256	21.9696	19.0536	20.9236	20.591	20.5816	22.0436	5	5	5	21.6	21.6	21.6	52.228	0	19.35	77590000	11	sp|Q92917|GPKOW_HUMAN G-patch domain and KOW motifs-containing protein OS=Homo sapiens OX=9606 GN=GPKOW PE=1 SV=2
ATPase WRNIP1	WRNIP1	Q96S55	1.63189	0.0200635	1.46694	3.57168	+	1.61898	0.0104966	1.49145	3.53856	+	22.3928	21.8552	21.9715	22.1216	22.4121	21.7595	19.8931	21.1741	20.7515	6	6	6	10.5	10.5	10.5	72.132	0	14.083	129860000	18	sp|Q96S55|WRIP1_HUMAN ATPase WRNIP1 OS=Homo sapiens OX=9606 GN=WRNIP1 PE=1 SV=2
Phosphoserine aminotransferase	PSAT1	Q9Y617	0.835546	0.111654	1.4636	1.8012		0.38681	0.416732	0.749245	0.918386		22.8025	22.5778	22.5887	22.0689	22.0197	21.7374	22.7554	20.0464	20.7765	4	4	4	11.4	11.4	11.4	40.422	0	7.1435	125010000	7	sp|Q9Y617|SERC_HUMAN Phosphoserine aminotransferase OS=Homo sapiens OX=9606 GN=PSAT1 PE=1 SV=2
Mediator of RNA polymerase II transcription subunit 27	MED27	Q6P2C8	0.873563	0.0990338	1.46115	1.87668		0.310111	0.52841	-0.969461	-0.759869		22.9678	22.5672	22.5642	22.2696	19.6112	18.9266	21.9671	19.7053	22.0434	6	6	6	33.4	33.4	33.4	35.431	0	22.426	115630000	8	sp|Q6P2C8|MED27_HUMAN Mediator of RNA polymerase II transcription subunit 27 OS=Homo sapiens OX=9606 GN=MED27 PE=1 SV=1
Integrator complex subunit 7	INTS7	Q9NVH2	0.446593	0.36923	1.45965	1.03869		0.8561	0.0835218	-2.5247	-1.84195		23.1361	24.1851	24.393	19.8785	20.3468	19.5359	21.3003	20.8992	25.1359	7	7	7	10.3	10.3	10.3	106.83	0	17.66	319460000	8	sp|Q9NVH2|INT7_HUMAN Integrator complex subunit 7 OS=Homo sapiens OX=9606 GN=INTS7 PE=1 SV=1
AP-5 complex subunit zeta-1	AP5Z1	O43299	2.29482	0.0103333	1.45829	5.57551	+	NaN	1	0	NaN		22.8793	22.6659	22.4329	19.2546	20.465	19.6682	21.5529	20.7751	21.2752	2	2	2	3.5	3.5	3.5	88.604	0.00033102	5.0406	117860000	8	sp|O43299|AP5Z1_HUMAN AP-5 complex subunit zeta-1 OS=Homo sapiens OX=9606 GN=AP5Z1 PE=1 SV=2
DNA topoisomerase 2-alpha	TOP2A	P11388	1.79516	0.0169985	1.45624	4.00775	+	1.23462	0.0248585	0.978446	2.62877	+	27.0014	26.9192	26.7818	26.2729	26.3759	26.6203	24.7789	25.5506	26.0042	47	47	37	37.6	37.6	31.3	174.38	0	240.57	2828700000	202	sp|P11388|TOP2A_HUMAN DNA topoisomerase 2-alpha OS=Homo sapiens OX=9606 GN=TOP2A PE=1 SV=3
Importin subunit alpha-7	KPNA6	O60684	1.11049	0.0522801	1.45546	2.36148		0.447891	0.335516	0.621921	1.04128		24.524	24.0858	23.9868	23.493	23.3094	23.2935	23.1607	21.5718	23.4977	13	8	8	35.6	26.1	26.1	60.029	0	68.387	403330000	44	sp|O60684|IMA7_HUMAN Importin subunit alpha-7 OS=Homo sapiens OX=9606 GN=KPNA6 PE=1 SV=1
Ras-related protein Rab-34	RAB34	Q9BZG1	1.09343	0.0542261	1.45285	2.32556		1.53919	0.0120741	1.98825	3.33783	+	21.7725	22.0763	21.2055	22.3771	21.8762	22.4072	19.439	21.3383	19.9185	5	5	5	17	17	17	29.044	0	19.348	124210000	17	sp|Q9BZG1|RAB34_HUMAN Ras-related protein Rab-34 OS=Homo sapiens OX=9606 GN=RAB34 PE=1 SV=1
Sequestosome-1	SQSTM1	Q13501	2.08217	0.0122441	1.449	4.86051	+	1.1608	0.0308488	0.723433	2.46852	+	23.7198	23.4381	23.4798	22.8484	22.9228	22.6898	22.3429	21.5288	22.419	6	6	6	21.1	21.1	21.1	47.687	0	134.93	249590000	30	sp|Q13501|SQSTM_HUMAN Sequestosome-1 OS=Homo sapiens OX=9606 GN=SQSTM1 PE=1 SV=1
ATP-dependent RNA helicase DDX24	DDX24	G3V529	1.22283	0.0418266	1.44532	2.6029	+	1.53226	0.0120295	1.83418	3.32071	+	24.9005	24.7639	24.4741	25.1776	24.8811	25.2464	22.5446	22.9321	24.3258	16	16	16	28.9	28.9	28.9	91.48	0	79.409	921680000	57	tr|G3V529|G3V529_HUMAN RNA helicase OS=Homo sapiens OX=9606 GN=DDX24 PE=1 SV=1
V-type proton ATPase subunit D	ATP6V1D	Q9Y5K8	0.518106	0.299703	1.44375	1.18019		1.94753	0.00611506	2.33931	4.44568	+	23.5063	23.1646	20.0329	23.205	23.1335	23.0519	19.9347	21.7434	20.6944	6	6	6	35.2	35.2	35.2	28.262	0	24.237	261040000	13	sp|Q9Y5K8|VATD_HUMAN V-type proton ATPase subunit D OS=Homo sapiens OX=9606 GN=ATP6V1D PE=1 SV=1
ATP-dependent RNA helicase DDX42	DDX42	Q86XP3	0.541972	0.277207	1.43763	1.22702		0.462257	0.317705	1.25026	1.06987		24.7555	24.3825	24.482	24.2148	24.3801	24.463	24.3064	20.7701	24.2306	13	13	13	23.8	23.8	23.8	102.97	0	81.799	627790000	55	sp|Q86XP3|DDX42_HUMAN ATP-dependent RNA helicase DDX42 OS=Homo sapiens OX=9606 GN=DDX42 PE=1 SV=1
Vacuolar protein sorting-associated protein 33B	VPS33B	Q9H267	1.47469	0.0266588	1.43608	3.18046	+	NaN	1	0	NaN		21.9429	21.655	21.4817	20.7096	19.3469	19.6819	19.5911	20.1162	21.0642	4	4	4	7.9	7.9	7.9	70.584	0	8.7749	27225000	7	sp|Q9H267|VP33B_HUMAN Vacuolar protein sorting-associated protein 33B OS=Homo sapiens OX=9606 GN=VPS33B PE=1 SV=2
26S proteasome non-ATPase regulatory subunit 3	PSMD3	O43242	3.66325	0.00450909	1.42997	12.7631	+	2.78908	0.00323497	0.880233	7.57896	+	26.3172	26.1669	26.0634	25.5957	25.7857	25.517	24.8326	24.5838	24.8412	23	23	23	46.6	46.6	46.6	60.977	0	141.64	1622200000	98	sp|O43242|PSMD3_HUMAN 26S proteasome non-ATPase regulatory subunit 3 OS=Homo sapiens OX=9606 GN=PSMD3 PE=1 SV=2
Nuclear pore complex protein Nup160	NUP160	Q12769	2.4494	0.0103151	1.42723	6.14665	+	3.13827	0.00297046	1.97666	9.35426	+	21.3682	21.6939	21.5989	22.1008	22.0883	22.1203	19.7267	20.4439	20.2087	8	8	8	7.3	7.3	7.3	162.12	0	37.141	114700000	14	sp|Q12769|NU160_HUMAN Nuclear pore complex protein Nup160 OS=Homo sapiens OX=9606 GN=NUP160 PE=1 SV=3
Pre-mRNA-splicing factor SLU7	SLU7	O95391	0.782004	0.130788	1.42672	1.69565		0.291746	0.559756	-0.860832	-0.720991		23.7873	23.7558	23.8774	19.8294	22.4868	22.2415	23.3481	20.7057	23.0865	8	8	8	27	27	27	68.386	0	69.101	207090000	29	sp|O95391|SLU7_HUMAN Pre-mRNA-splicing factor SLU7 OS=Homo sapiens OX=9606 GN=SLU7 PE=1 SV=2
Protein Wiz	WIZ	M0QXA7	1.07124	0.0585401	1.42349	2.2791		0.189752	0.729215	-0.560608	-0.495827		22.9986	23.0922	22.8951	21.971	19.1229	21.9398	22.1532	20.3287	22.2335	6	6	6	8.1	8.1	8.1	103.28	0	12.652	127930000	10	tr|M0QXA7|M0QXA7_HUMAN Protein Wiz OS=Homo sapiens OX=9606 GN=WIZ PE=1 SV=1
DNA-directed RNA polymerase III subunit RPC2	POLR3B	Q9NW08	1.74746	0.018713	1.42015	3.87699	+	0.0992865	0.861345	0.093881	0.27682		22.3588	22.0859	21.8033	20.9136	20.7115	20.6441	20.1198	20.6105	21.2571	6	6	6	7.7	7.7	7.7	127.78	0	12.581	72807000	18	sp|Q9NW08|RPC2_HUMAN DNA-directed RNA polymerase III subunit RPC2 OS=Homo sapiens OX=9606 GN=POLR3B PE=1 SV=2
ATP synthase subunit O, mitochondrial	ATP5O	P48047	0.538754	0.279879	1.41844	1.22071		1.68169	0.00899702	4.32001	3.7013	+	22.6886	22.5365	22.6861	25.436	25.4004	25.7794	19.913	23.5341	20.2087	8	8	8	48.4	48.4	48.4	23.277	0	28.655	981850000	30	sp|P48047|ATPO_HUMAN ATP synthase subunit O, mitochondrial OS=Homo sapiens OX=9606 GN=ATP5PO PE=1 SV=1
5-AMP-activated protein kinase catalytic subunit alpha-1	PRKAA1	Q13131	3.31244	0.00529825	1.4175	10.3763	+	2.43405	0.00491149	0.769861	6.08786	+	22.2483	21.9124	22.1021	21.5748	21.2905	21.4545	20.7094	20.4878	20.8131	4	4	4	8.8	8.8	8.8	64.009	0	9.2049	90477000	15	sp|Q13131|AAPK1_HUMAN 5-AMP-activated protein kinase catalytic subunit alpha-1 OS=Homo sapiens OX=9606 GN=PRKAA1 PE=1 SV=4
AP-1 complex subunit mu-1	AP1M1	Q9BXS5	2.14678	0.0122616	1.41706	5.06965	+	2.57324	0.00364579	-2.03841	-6.63897	+	26.9067	26.5802	26.3661	23.5235	23.1385	22.8246	25.4739	24.741	25.3869	18	18	18	52	52	52	48.586	0	88.024	1117400000	80	sp|Q9BXS5|AP1M1_HUMAN AP-1 complex subunit mu-1 OS=Homo sapiens OX=9606 GN=AP1M1 PE=1 SV=3
NAD(P) transhydrogenase, mitochondrial	NNT	Q13423	1.29237	0.0369312	1.41621	2.757	+	3.18317	0.00315695	4.03388	9.60832	+	23.0156	21.6288	21.9097	24.2224	24.9428	25.242	20.3611	20.6122	21.3322	16	16	16	19.3	19.3	19.3	113.89	0	77.97	588870000	44	sp|Q13423|NNTM_HUMAN NAD(P) transhydrogenase, mitochondrial OS=Homo sapiens OX=9606 GN=NNT PE=1 SV=3
B-cell receptor-associated protein 31	BCAP31	P51572	1.27516	0.0378342	1.41611	2.71851	+	1.17644	0.0291263	1.34797	2.50215	+	26.7657	27.1798	27.115	27.0676	26.5841	27.2043	24.6183	26.286	25.9078	11	11	11	34.6	34.6	34.6	27.991	0	197.98	3480700000	93	sp|P51572|BAP31_HUMAN B-cell receptor-associated protein 31 OS=Homo sapiens OX=9606 GN=BCAP31 PE=1 SV=3
DnaJ homolog subfamily C member 7	DNAJC7	Q99615	0.498403	0.315314	1.41487	1.1414		0.23263	0.656692	0.73823	0.592662		24.0616	24.1981	24.0746	23.3206	23.694	23.2897	24.2478	20.2478	23.594	10	10	10	23.3	23.3	23.3	56.44	0	36.199	401310000	37	sp|Q99615|DNJC7_HUMAN DnaJ homolog subfamily C member 7 OS=Homo sapiens OX=9606 GN=DNAJC7 PE=1 SV=2
Intron-binding protein aquarius	AQR	O60306	2.67159	0.0106777	1.41053	7.05373	+	2.1987	0.00468923	0.937461	5.24271	+	24.5917	24.1352	23.998	23.478	24.0101	23.8176	22.9305	22.9076	22.6552	17	17	17	17.3	17.3	17.3	171.29	0	60.147	467820000	45	sp|O60306|AQR_HUMAN RNA helicase aquarius OS=Homo sapiens OX=9606 GN=AQR PE=1 SV=4
Transmembrane 9 superfamily member 4	TM9SF4	A0A0C4DFM1	0.816261	0.118112	1.40825	1.76309		0.731558	0.126222	1.28104	1.59682		22.6185	22.6628	22.4481	22.6367	22.2977	22.4134	22.7415	20.5928	20.1703	4	4	4	9.9	9.9	9.9	72.54	0	40.599	175440000	17	tr|A0A0C4DFM1|A0A0C4DFM1_HUMAN Transmembrane 9 superfamily member OS=Homo sapiens OX=9606 GN=TM9SF4 PE=1 SV=1
Wings apart-like protein homolog	WAPAL	Q7Z5K2	1.35807	0.0326581	1.40816	2.90617	+	0.182609	0.739447	-0.32186	-0.479324		21.5598	21.3973	20.929	18.563	20.0214	20.1117	19.0433	20.0583	20.5601	4	4	4	5.1	5.1	5.1	132.94	0	12.743	27628000	5	sp|Q7Z5K2|WAPL_HUMAN Wings apart-like protein homolog OS=Homo sapiens OX=9606 GN=WAPL PE=1 SV=1
Glycerol-3-phosphate dehydrogenase, mitochondrial	GPD2	P43304	1.77145	0.0171065	1.40788	3.94238	+	2.45732	0.00488716	2.56253	6.17719	+	21.7043	21.4528	21.7728	22.3624	23.1564	22.8751	20.7904	20.3089	19.607	10	10	10	21.6	21.6	21.6	80.852	0	67.076	176510000	26	sp|P43304|GPDM_HUMAN Glycerol-3-phosphate dehydrogenase, mitochondrial OS=Homo sapiens OX=9606 GN=GPD2 PE=1 SV=3
Intraflagellar transport protein 81 homolog	IFT81	H0YHE2	1.4986	0.0252014	1.40653	3.23829	+	NaN	1	0	NaN		21.0723	22.1616	21.5377	18.4436	17.9853	19.6663	20.7626	20.0218	19.7676	3	3	3	6.7	6.7	6.7	73.366	0	6.7414	47718000	7	tr|H0YHE2|H0YHE2_HUMAN Intraflagellar transport protein 81 homolog (Fragment) OS=Homo sapiens OX=9606 GN=IFT81 PE=1 SV=1
Integrator complex subunit 4	INTS4	Q96HW7	1.60341	0.0214869	1.406	3.49884	+	0.566177	0.215276	0.498676	1.27437		22.5058	22.3279	22.143	21.3571	21.3779	21.5198	21.0592	21.5108	20.1888	8	8	8	12.3	12.3	12.3	108.17	0	22.472	73276000	14	sp|Q96HW7|INT4_HUMAN Integrator complex subunit 4 OS=Homo sapiens OX=9606 GN=INTS4 PE=1 SV=2
Double-stranded RNA-binding protein Staufen homolog 2	STAU2	E5RJN7	1.12887	0.0490536	1.40223	2.4004	+	2.03464	0.00521307	2.65964	4.71092	+	22.0573	22.1417	22.6157	23.549	23.6699	23.368	20.322	20.3013	21.9847	9	9	9	36.2	36.2	36.2	34.861	0	43.457	291000000	26	tr|E5RJN7|E5RJN7_HUMAN Double-stranded RNA-binding protein Staufen homolog 2 (Fragment) OS=Homo sapiens OX=9606 GN=STAU2 PE=1 SV=1
Tubulin alpha-1C chain	TUBA1C	Q9BQE3	3.18634	0.00539394	1.40209	9.62652	+	0.349609	0.467424	-0.165674	-0.8422		25.7984	25.5444	25.58	23.783	24.1276	24.3088	24.1946	24.0529	24.4689	32	5	4	82	18	15.1	49.895	0	68.175	822570000	72	sp|Q9BQE3|TBA1C_HUMAN Tubulin alpha-1C chain OS=Homo sapiens OX=9606 GN=TUBA1C PE=1 SV=1
Integrator complex subunit 12	INTS12	A0A087WXN4	1.16212	0.0461852	1.40167	2.47136	+	0.918761	0.0665166	-1.8773	-1.9671		23.4068	23.0706	22.7493	20.0489	21.0223	18.3185	22.1135	20.6103	22.2979	5	5	5	18.7	18.7	18.7	46.666	0	43.874	93899000	13	tr|A0A087WXN4|A0A087WXN4_HUMAN Integrator complex subunit 12 OS=Homo sapiens OX=9606 GN=INTS12 PE=1 SV=1
Histone deacetylase 2	HDAC2	Q92769	2.5109	0.0112958	1.40057	6.3871	+	0.582534	0.203275	-0.299356	-1.30631		27.7086	27.6864	27.6407	25.9901	26.0929	25.8529	26.3932	25.8555	26.5852	18	18	10	50.8	50.8	30.7	55.364	0	121.72	3122100000	146	sp|Q92769|HDAC2_HUMAN Histone deacetylase 2 OS=Homo sapiens OX=9606 GN=HDAC2 PE=1 SV=2
Aldehyde dehydrogenase, mitochondrial	ALDH2	P05091	1.15153	0.047192	1.39891	2.44868	+	0.4449	0.337794	-1.17376	-1.03532		22.8454	23.26	22.6295	22.0434	20.3815	18.5919	22.1893	20.4443	21.9046	9	9	8	20.7	20.7	19.1	56.381	0	17.673	116310000	12	sp|P05091|ALDH2_HUMAN Aldehyde dehydrogenase, mitochondrial OS=Homo sapiens OX=9606 GN=ALDH2 PE=1 SV=2
Histone acetyltransferase type B catalytic subunit	HAT1	O14929	2.32488	0.00979275	1.39599	5.68298	+	0.833464	0.0888045	-0.427474	-1.79708		25.268	25.1131	24.9954	23.3749	23.3243	23.207	23.9969	23.2661	23.9256	7	7	7	29.4	29.4	29.4	49.512	0	57.766	507450000	54	sp|O14929|HAT1_HUMAN Histone acetyltransferase type B catalytic subunit OS=Homo sapiens OX=9606 GN=HAT1 PE=1 SV=1
Cytoplasmic dynein 2 light intermediate chain 1	DYNC2LI1	Q8TCX1	0.940992	0.0824568	1.39447	2.01188		0.849629	0.0848544	-1.37856	-1.8291		22.9547	22.1447	22.4074	20.4763	19.4786	19.2329	21.8905	19.8159	21.6171	4	4	4	19.9	19.9	19.9	39.624	0	33.825	61723000	9	sp|Q8TCX1|DC2L1_HUMAN Cytoplasmic dynein 2 light intermediate chain 1 OS=Homo sapiens OX=9606 GN=DYNC2LI1 PE=1 SV=1
Puromycin-sensitive aminopeptidase	NPEPPS	P55786	2.87808	0.00851613	1.39254	7.99967	+	3.43356	0.00264327	-2.21205	-11.1479	+	27.0664	26.9018	26.6814	23.1829	23.5666	23.0864	25.4022	25.3164	25.7533	28	28	28	44	44	44	103.28	0	179.54	1366700000	94	sp|P55786|PSA_HUMAN Puromycin-sensitive aminopeptidase OS=Homo sapiens OX=9606 GN=NPEPPS PE=1 SV=2
Nicalin	NCLN	Q969V3	0.819739	0.116807	1.39158	1.76996		2.08065	0.00476374	3.65476	4.85569	+	24.6448	24.204	23.8544	26.4638	26.481	26.548	23.5633	21.3388	23.6264	22	22	22	45.1	45.1	45.1	62.974	0	189.64	1919900000	90	sp|Q969V3|NCLN_HUMAN Nicalin OS=Homo sapiens OX=9606 GN=NCLN PE=1 SV=2
Protein enabled homolog	ENAH	Q8N8S7	4.10356	0	1.39129	16.5117	+	0.36691	0.444902	-1.10563	-0.877779		24.4341	24.3502	24.3038	19.3581	23.2821	22.9571	22.8461	22.9622	23.1059	7	7	7	18.3	18.3	18.3	66.509	0	84.093	303730000	14	sp|Q8N8S7|ENAH_HUMAN Protein enabled homolog OS=Homo sapiens OX=9606 GN=ENAH PE=1 SV=2
Importin subunit beta-1	KPNB1	Q14974	2.92001	0.00756818	1.39053	8.20511	+	0.888474	0.0734508	-0.334978	-1.90642		29.428	29.3837	29.2352	27.4867	27.7431	27.6407	27.961	27.6816	28.2328	40	40	40	65.2	65.2	65.2	97.169	0	323.31	10381000000	445	sp|Q14974|IMB1_HUMAN Importin subunit beta-1 OS=Homo sapiens OX=9606 GN=KPNB1 PE=1 SV=2
cAMP-dependent protein kinase type II-beta regulatory subunit	PRKAR2B	P31323	1.15616	0.0468987	1.39006	2.45859	+	0.290703	0.560588	0.361243	0.718771		22.2087	21.8057	21.2888	20.8493	20.7316	20.636	19.3965	21.024	20.7126	4	3	3	17.5	13.9	13.9	46.302	0	18.115	59784000	14	sp|P31323|KAP3_HUMAN cAMP-dependent protein kinase type II-beta regulatory subunit OS=Homo sapiens OX=9606 GN=PRKAR2B PE=1 SV=3
AarF domain-containing protein kinase 4	ADCK4	A0A7I2V4Z6	1.12128	0.0506548	1.38964	2.38431		0.0102303	0.986209	-0.0270964	-0.0310473		22.9402	22.0169	21.9224	21.539	21.6644	19.4258	20.4241	21.8715	20.4149	3	3	3	19.6	19.6	19.6	36.706	0	10.996	84281000	8	tr|A0A7I2V4Z6|A0A7I2V4Z6_HUMAN Atypical kinase COQ8B, mitochondrial OS=Homo sapiens OX=9606 GN=COQ8B PE=4 SV=1
UPF0505 protein C16orf62	C16orf62	H3BVG8	1.10458	0.0528425	1.38918	2.34903		0.848765	0.0851058	-1.06405	-1.82739		21.8371	21.4066	21.3085	19.001	19.3056	18.886	21.2083	19.8969	19.2795	3	3	3	10.2	10.2	10.2	50.604	0	8.4081	36885000	8	tr|H3BVG8|H3BVG8_HUMAN VPS35 endosomal protein-sorting factor-like OS=Homo sapiens OX=9606 GN=VPS35L PE=1 SV=2
Torsin-1A-interacting protein 1	TOR1AIP1	J3KN66	1.33813	0.0343323	1.38802	2.8605	+	1.62816	0.010334	1.72771	3.56208	+	23.6228	23.5349	23.4555	23.7875	23.9404	23.9044	22.2381	21.2728	22.9383	10	10	10	22.7	22.7	22.7	67.821	0	73.312	407670000	43	tr|J3KN66|J3KN66_HUMAN Torsin-1A-interacting protein 1 OS=Homo sapiens OX=9606 GN=TOR1AIP1 PE=1 SV=1
Glutamine--fructose-6-phosphate aminotransferase [isomerizing] 1	GFPT1	A0A6I8PRN4	1.0981	0.0536881	1.38636	2.33539		0.192101	0.725707	-0.291689	-0.50123		24.2743	24.2385	23.8199	22.4577	22.5693	22.2716	21.6034	23.0602	23.51	10	10	10	22.5	22.5	22.5	68.541	0	39.318	277920000	26	tr|A0A6I8PRN4|A0A6I8PRN4_HUMAN Glutamine--fructose-6-phosphate transaminase (isomerizing) OS=Homo sapiens OX=9606 GN=GFPT1 PE=1 SV=1
28S ribosomal protein S31, mitochondrial	MRPS31	Q92665	0.823919	0.115049	1.38586	1.77821		0.379534	0.426567	0.68532	0.903577		22.9838	22.4143	22.4277	21.9682	21.7976	21.9584	22.0476	19.712	21.9086	6	6	6	25.1	25.1	25.1	45.318	0	35.847	131050000	19	sp|Q92665|RT31_HUMAN 28S ribosomal protein S31, mitochondrial OS=Homo sapiens OX=9606 GN=MRPS31 PE=1 SV=3
HEAT repeat-containing protein 3	HEATR3	Q7Z4Q2	1.95546	0.0134692	1.38534	4.46939	+	0.74128	0.122062	0.468142	1.61583		21.8555	21.81	21.4613	20.6806	20.8183	20.8762	20.4518	20.7384	19.7805	5	5	5	11	11	11	74.582	0	24.251	60103000	22	sp|Q7Z4Q2|HEAT3_HUMAN HEAT repeat-containing protein 3 OS=Homo sapiens OX=9606 GN=HEATR3 PE=1 SV=2
39S ribosomal protein L37, mitochondrial	MRPL37	Q9BZE1	1.24673	0.039851	1.38525	2.65544	+	1.26612	0.0223425	1.3695	2.69839	+	23.7838	23.3148	23.2862	23.6508	23.3972	23.2895	22.8993	22.1448	21.1849	10	10	10	35	35	35	48.117	0	60.242	318870000	28	sp|Q9BZE1|RM37_HUMAN 39S ribosomal protein L37, mitochondrial OS=Homo sapiens OX=9606 GN=MRPL37 PE=1 SV=2
Basic leucine zipper and W2 domain-containing protein 1	BZW1	Q7L1Q6	2.49935	0.0111389	1.38367	6.34134	+	2.19566	0.00467485	-1.07842	-5.23248	+	24.4898	23.7649	24.2994	22.0896	21.6966	21.3816	22.8069	22.8376	22.7586	7	6	6	22.9	21.2	21.2	48.043	0	18.711	247440000	14	sp|Q7L1Q6|BZW1_HUMAN Basic leucine zipper and W2 domain-containing protein 1 OS=Homo sapiens OX=9606 GN=BZW1 PE=1 SV=1
Chitobiosyldiphosphodolichol beta-mannosyltransferase	ALG1	Q9BT22	1.03991	0.0627104	1.38123	2.21399		1.40641	0.0164825	1.87504	3.01834	+	23.6074	23.4176	23.3691	24.0053	23.8693	24.0009	22.7275	20.8446	22.6783	7	7	7	20.5	20.5	20.5	52.518	0	26.357	428870000	21	sp|Q9BT22|ALG1_HUMAN Chitobiosyldiphosphodolichol beta-mannosyltransferase OS=Homo sapiens OX=9606 GN=ALG1 PE=1 SV=2
L-2-hydroxyglutarate dehydrogenase, mitochondrial	L2HGDH	Q9H9P8	1.72709	0.0192479	1.3811	3.822	+	0.488195	0.28604	-0.765406	-1.12126		21.8926	21.2606	21.3818	18.497	19.0552	20.5432	20.0857	19.626	20.68	5	5	5	14.7	14.7	14.7	50.315	0	13.904	66564000	10	sp|Q9H9P8|L2HDH_HUMAN L-2-hydroxyglutarate dehydrogenase, mitochondrial OS=Homo sapiens OX=9606 GN=L2HGDH PE=1 SV=3
28S ribosomal protein S18b, mitochondrial	MRPS18B	Q9Y676	0.614807	0.216988	1.38102	1.36924		0.825018	0.0918285	1.09449	1.78038		23.0816	22.3417	20.2825	21.1907	22.0523	21.6031	20.0571	19.8658	21.6398	5	5	5	28.7	28.7	28.7	29.395	0	15.474	129830000	15	sp|Q9Y676|RT18B_HUMAN 28S ribosomal protein S18b, mitochondrial OS=Homo sapiens OX=9606 GN=MRPS18B PE=1 SV=1
Phosphatidate cytidylyltransferase, mitochondrial	TAMM41	Q96BW9	0.734533	0.15105	1.38028	1.60264		1.08237	0.0383597	1.543	2.30237	+	22.4323	20.5409	22.083	22.2724	21.6444	21.6277	20.4678	21.3159	19.1318	4	4	4	12.2	12.2	12.2	51.066	0	11.712	102130000	8	sp|Q96BW9|TAM41_HUMAN Phosphatidate cytidylyltransferase, mitochondrial OS=Homo sapiens OX=9606 GN=TAMM41 PE=1 SV=2
Secretory carrier-associated membrane protein 2	SCAMP2	O15127	0.690059	0.173493	1.37961	1.51583		3.925	0.00133333	4.64762	14.878	+	23.3243	22.993	20.6045	25.6626	25.4679	25.5954	20.4875	21.5188	20.7767	3	3	3	10	10	10	36.648	0	171.76	938050000	16	sp|O15127|SCAM2_HUMAN Secretory carrier-associated membrane protein 2 OS=Homo sapiens OX=9606 GN=SCAMP2 PE=1 SV=2
Spermatogenesis-associated protein 5	SPATA5	A0A6Q8PGU6	1.49415	0.0251799	1.37746	3.2275	+	0.663804	0.155094	-0.520739	-1.46467		22.1882	21.3619	21.954	19.9052	20.068	19.8364	20.1012	21.1549	20.1157	6	5	5	12.7	11.4	11.4	100.35	0	12.417	43854000	11	tr|A0A6Q8PGU6|A0A6Q8PGU6_HUMAN Vesicle-fusing ATPase OS=Homo sapiens OX=9606 GN=SPATA5 PE=1 SV=1
THO complex subunit 5 homolog	THOC5	Q13769	2.16529	0.0121217	1.37582	5.13083	+	1.80649	0.00748332	1.25461	4.03924	+	22.1158	22.4053	22.6496	21.928	22.6802	22.1989	21.4043	20.6455	20.9934	7	7	7	13.3	13.3	13.3	78.507	0	30.563	133690000	22	sp|Q13769|THOC5_HUMAN THO complex subunit 5 homolog OS=Homo sapiens OX=9606 GN=THOC5 PE=1 SV=2
Lysine-specific histone demethylase 1A	KDM1A	O60341	1.39379	0.02984	1.37375	2.98885	+	0.235858	0.650995	0.283272	0.599813		25.5725	25.4121	25.4013	24.2332	24.6144	24.2669	24.4167	23.1867	24.6613	16	16	16	28.8	28.8	28.8	92.902	0	107.29	810570000	78	sp|O60341|KDM1A_HUMAN Lysine-specific histone demethylase 1A OS=Homo sapiens OX=9606 GN=KDM1A PE=1 SV=2
Lysozyme C	LYZ	P61626	0.559511	0.262478	1.37049	1.26134		0.670356	0.151764	-1.33593	-1.47744		22.8732	25.6466	22.9271	19.7807	21.4536	22.0934	23.414	21.3926	22.5288	4	4	4	37.2	37.2	37.2	16.537	0	35.361	258210000	11	sp|P61626|LYSC_HUMAN Lysozyme C OS=Homo sapiens OX=9606 GN=LYZ PE=1 SV=1
Mediator of RNA polymerase II transcription subunit 17	MED17	A0A1W2PRB8	1.35816	0.0326932	1.36887	2.90638	+	1.28592	0.021289	-1.42547	-2.74255	+	23.2894	23.0023	22.6017	20.7235	19.7074	20.0794	22.3945	20.9363	21.4559	9	9	9	16	16	16	93.444	0	25.474	88638000	16	tr|A0A1W2PRB8|A0A1W2PRB8_HUMAN Cofactor required for Sp1 transcriptional activation subunit 6 OS=Homo sapiens OX=9606 PE=3 SV=1
SWI/SNF complex subunit SMARCC1	SMARCC1	Q92922	1.67937	0.0195781	1.36765	3.6952	+	0.0499244	0.932195	0.050813	0.145429		24.8179	24.5674	24.3774	23.2128	23.3395	23.26	23.0703	22.7071	23.8824	12	8	8	15.9	12.9	12.9	122.87	0	194.09	399180000	33	sp|Q92922|SMRC1_HUMAN SWI/SNF complex subunit SMARCC1 OS=Homo sapiens OX=9606 GN=SMARCC1 PE=1 SV=3
Translin-associated protein X	TSNAX	Q99598	2.30232	0.0103858	1.36516	5.60216	+	0.705948	0.1354	0.361102	1.54682		22.3507	22.1336	21.9723	21.3146	21.0403	21.0895	20.5179	21.2179	20.6254	3	3	3	17.9	17.9	17.9	33.112	0	27.069	87667000	20	sp|Q99598|TSNAX_HUMAN Translin-associated protein X OS=Homo sapiens OX=9606 GN=TSNAX PE=1 SV=1
Metastasis-associated protein MTA1	MTA1	E7ESY4	3.4214	0.00521739	1.36071	11.068	+	1.54423	0.0118848	-0.538375	-3.3503	+	27.2085	27.0272	26.9756	25.1525	25.3972	24.9644	25.7288	25.5267	25.8737	24	24	18	41.3	41.3	31	79.372	0	168.96	1924200000	107	tr|E7ESY4|E7ESY4_HUMAN Metastasis-associated protein MTA1 OS=Homo sapiens OX=9606 GN=MTA1 PE=1 SV=1
Probable ATP-dependent RNA helicase DDX10	DDX10	Q13206	1.0224	0.0656498	1.35646	2.17785		2.24764	0.0048535	3.07428	5.41011	+	22.8116	22.7602	21.619	23.5296	24.4583	24.3564	20.2292	20.9818	21.9105	15	15	15	25.3	25.3	25.3	100.89	0	93.899	397130000	34	sp|Q13206|DDX10_HUMAN Probable ATP-dependent RNA helicase DDX10 OS=Homo sapiens OX=9606 GN=DDX10 PE=1 SV=2
Interferon regulatory factor 2-binding protein 2	IRF2BP2	Q7Z5L9	1.14264	0.0481812	1.35545	2.42969	+	0.987864	0.0527356	-1.57471	-2.10703		23.0724	22.7695	22.7359	19.1695	20.8951	19.7228	21.6876	20.4771	22.3468	5	5	5	14.3	14.3	14.3	61.024	0	21.635	79751000	16	sp|Q7Z5L9|I2BP2_HUMAN Interferon regulatory factor 2-binding protein 2 OS=Homo sapiens OX=9606 GN=IRF2BP2 PE=1 SV=2
Elongation factor Tu, mitochondrial	TUFM	P49411	2.64159	0.0105984	1.35471	6.9249	+	0.534269	0.240499	-0.252661	-1.21192		28.4869	28.4148	28.3667	26.9228	26.8648	26.6588	27.4529	26.8667	26.8847	26	26	26	69	69	69	49.541	0	289.33	5494900000	219	sp|P49411|EFTU_HUMAN Elongation factor Tu, mitochondrial OS=Homo sapiens OX=9606 GN=TUFM PE=1 SV=2
Phosphatidylinositide phosphatase SAC1	SACM1L	A0A5F9ZHN7	0.939505	0.0825598	1.35144	2.00888		1.91711	0.00630059	2.83482	4.3557	+	24.6493	24.5388	24.0877	25.9453	25.9135	25.8672	23.5568	21.7863	23.8784	22	22	22	44.8	44.8	44.8	69.359	0	124.64	1374200000	62	tr|A0A5F9ZHN7|A0A5F9ZHN7_HUMAN Phosphatidylinositol-3-phosphatase SAC1 OS=Homo sapiens OX=9606 GN=SACM1L PE=1 SV=1
Negative elongation factor B	NELFB	A0A5H1ZRP4	2.40046	0.00968605	1.34875	5.96083	+	0.0533601	0.927579	0.0320193	0.154927		24.3051	24.0343	23.9374	22.7994	22.8658	22.6614	22.7953	22.3782	23.0572	11	11	11	25.3	25.3	25.3	70.038	0	48.428	291420000	34	tr|A0A5H1ZRP4|A0A5H1ZRP4_HUMAN Negative elongation factor B OS=Homo sapiens OX=9606 GN=NELFB PE=1 SV=1
Structural maintenance of chromosomes flexible hinge domain-containing protein 1	SMCHD1	A6NHR9	0.974159	0.0763863	1.34502	2.0791		0.91476	0.0677375	-1.36532	-1.95906		24.3132	24.6167	24.088	21.028	21.9636	21.8952	21.8233	23.1839	23.9756	18	18	18	13	13	13	226.37	0	49.055	248630000	42	sp|A6NHR9|SMHD1_HUMAN Structural maintenance of chromosomes flexible hinge domain-containing protein 1 OS=Homo sapiens OX=9606 GN=SMCHD1 PE=1 SV=2
Pre-mRNA-splicing factor SYF1	XAB2	Q9HCS7	1.16558	0.0461991	1.3439	2.47879	+	0.0697733	0.903593	0.108049	0.199528		25.4061	25.2902	25.2984	24.1326	24.1103	24.0443	24.2222	22.9559	24.7849	21	21	21	32.6	32.6	32.6	100.01	0	82.751	713830000	79	sp|Q9HCS7|SYF1_HUMAN Pre-mRNA-splicing factor SYF1 OS=Homo sapiens OX=9606 GN=XAB2 PE=1 SV=2
Histone H2A.V	H2AFV	Q71UI9	0.685571	0.175602	1.34019	1.50708		1.53884	0.0120629	2.96964	3.33695	+	22.4539	22.5568	22.3144	24.015	23.9729	24.2256	20.3499	20.0867	22.868	5	3	3	53.9	41.4	41.4	13.509	0	189.35	385370000	19	sp|Q71UI9|H2AV_HUMAN Histone H2A.V OS=Homo sapiens OX=9606 GN=H2AZ2 PE=1 SV=3
Chromatin assembly factor 1 subunit B	CHAF1B	Q13112	0.625477	0.209656	1.33831	1.39003		0.087778	0.879076	-0.237405	-0.247094		23.837	23.5822	23.3707	22.2332	21.8193	22.0102	22.8834	20.3858	23.5057	6	6	6	14	14	14	61.492	0	18.976	197320000	18	sp|Q13112|CAF1B_HUMAN Chromatin assembly factor 1 subunit B OS=Homo sapiens OX=9606 GN=CHAF1B PE=1 SV=1
Serine/threonine-protein kinase PLK1	PLK1	P53350	2.91017	0.00752542	1.33413	8.15647	+	2.06354	0.0048735	0.665544	4.80145	+	24.6254	24.3249	24.3469	23.8006	23.812	23.6788	23.1727	22.8419	23.2802	10	10	10	25	25	25	68.254	0	53.59	434850000	38	sp|P53350|PLK1_HUMAN Serine/threonine-protein kinase PLK1 OS=Homo sapiens OX=9606 GN=PLK1 PE=1 SV=1
Argininosuccinate synthase	ASS1	P00966	0.905473	0.0898935	1.33173	1.94043		1.83922	0.00689456	-3.14715	-4.13114	+	23.5784	23.3322	23.2189	19.5271	18.3286	18.8373	23.1303	20.7981	22.206	6	6	6	17.7	17.7	17.7	46.53	0	12.788	132500000	12	sp|P00966|ASSY_HUMAN Argininosuccinate synthase OS=Homo sapiens OX=9606 GN=ASS1 PE=1 SV=2
Ubiquitin-associated protein 2	UBAP2	Q5T6F2	1.46724	0.0271756	1.3282	3.16254	+	0.401045	0.396039	-0.659518	-0.947247		22.3801	22.0771	21.7619	19.0397	21.0562	20.1601	21.2408	20.996	19.9978	3	3	3	5	5	5	117.11	0	11.718	56374000	9	sp|Q5T6F2|UBAP2_HUMAN Ubiquitin-associated protein 2 OS=Homo sapiens OX=9606 GN=UBAP2 PE=1 SV=1
Exosome component 10	EXOSC10	Q01780	1.44486	0.028037	1.32676	3.10909	+	0.439048	0.345584	0.468114	1.02363		23.7623	23.7594	23.7532	22.642	22.8515	23.2054	22.4258	21.6953	23.1735	11	11	11	19.1	19.1	19.1	100.83	0	48.018	261620000	35	sp|Q01780|EXOSX_HUMAN Exosome component 10 OS=Homo sapiens OX=9606 GN=EXOSC10 PE=1 SV=2
WD repeat-containing protein 11	WDR11	Q9BZH6	1.23931	0.040878	1.32654	2.6391	+	0.707612	0.13494	0.766246	1.55006		22.2355	21.8247	22.1742	21.5576	21.6497	21.3462	20.7461	21.5963	19.9124	7	7	7	8.6	8.6	8.6	136.68	0	23.559	80731000	10	sp|Q9BZH6|WDR11_HUMAN WD repeat-containing protein 11 OS=Homo sapiens OX=9606 GN=WDR11 PE=1 SV=1
Catenin beta-1	CTNNB1	A0A2R8Y804	0.675205	0.179575	1.32451	1.48688		1.28011	0.0216625	2.37318	2.72955	+	24.1079	23.4595	23.4786	24.5753	24.8807	24.7361	20.654	23.47	22.9485	22	17	17	44.7	38.7	38.7	77.206	0	210.03	708330000	60	tr|A0A2R8Y804|A0A2R8Y804_HUMAN Catenin beta-1 OS=Homo sapiens OX=9606 GN=CTNNB1 PE=1 SV=1
Sorting nexin-9	SNX9	Q9Y5X1	2.27437	0.0102829	1.32406	5.50333	+	0.617743	0.180253	-0.873313	-1.37496		22.9799	22.4532	22.8369	19.3455	21.2419	21.0906	21.1371	21.3961	21.7647	6	6	6	16.3	16.3	16.3	66.591	0	24.978	98172000	14	sp|Q9Y5X1|SNX9_HUMAN Sorting nexin-9 OS=Homo sapiens OX=9606 GN=SNX9 PE=1 SV=1
26S proteasome non-ATPase regulatory subunit 7	PSMD7	P51665	0.787479	0.128443	1.32002	1.70641		1.25029	0.0234689	2.0668	2.66331	+	23.5092	23.2611	23.2855	24.2127	24.1845	23.8989	22.2519	20.6027	23.2411	7	7	7	36.1	36.1	36.1	37.025	0	60.892	439400000	43	sp|P51665|PSMD7_HUMAN 26S proteasome non-ATPase regulatory subunit 7 OS=Homo sapiens OX=9606 GN=PSMD7 PE=1 SV=2
Thioredoxin-related transmembrane protein 4	TMX4	Q9H1E5	3.50868	0.00470886	1.31791	11.6534	+	0.152323	0.783622	0.21182	0.407997		21.4199	21.517	21.3077	20.5828	21.0232	19.3204	20.1804	19.9063	20.2041	2	2	2	8.6	8.6	8.6	38.952	0	7.9036	52854000	9	sp|Q9H1E5|TMX4_HUMAN Thioredoxin-related transmembrane protein 4 OS=Homo sapiens OX=9606 GN=TMX4 PE=1 SV=1
F-box-like/WD repeat-containing protein TBL1XR1	TBL1XR1	Q9BZK7	1.46742	0.0272075	1.31703	3.16299	+	0.989748	0.0522098	-0.808655	-2.11088		25.3971	24.8901	24.831	23.036	22.7767	22.9284	24.1738	22.9766	24.0167	11	11	11	27.8	27.8	27.8	55.594	0	64.195	453520000	32	sp|Q9BZK7|TBL1R_HUMAN F-box-like/WD repeat-containing protein TBL1XR1 OS=Homo sapiens OX=9606 GN=TBL1XR1 PE=1 SV=1
26S protease regulatory subunit 7	PSMC2	P35998	2.94244	0.00694253	1.31375	8.31691	+	0.152583	0.783541	-0.0752195	-0.408621		27.1127	26.9232	26.887	25.7684	25.6218	25.3659	25.9247	25.617	25.4399	22	22	22	64.2	64.2	64.2	48.633	0	179.36	2115500000	137	sp|P35998|PRS7_HUMAN 26S proteasome regulatory subunit 7 OS=Homo sapiens OX=9606 GN=PSMC2 PE=1 SV=3
Probable serine carboxypeptidase CPVL	CPVL	Q9H3G5	2.58526	0.0112302	1.3121	6.68849	+	1.6933	0.008828	-0.690035	-3.73192	+	26.6057	26.3171	26.2444	24.428	24.5159	24.2168	25.4013	24.9211	24.9085	14	14	14	40.3	40.3	40.3	54.163	0	111.8	1208600000	89	sp|Q9H3G5|CPVL_HUMAN Probable serine carboxypeptidase CPVL OS=Homo sapiens OX=9606 GN=CPVL PE=1 SV=2
AH receptor-interacting protein	AIP	O00170	0.580167	0.24617	1.30889	1.30169		0.137918	0.803085	0.372843	0.373226		23.6147	22.858	22.5442	22.6411	21.9198	21.6478	22.6191	19.7891	22.6821	6	6	6	25.8	25.8	25.8	37.636	0	18.823	171010000	15	sp|O00170|AIP_HUMAN AH receptor-interacting protein OS=Homo sapiens OX=9606 GN=AIP PE=1 SV=2
Probable ATP-dependent RNA helicase DDX23	DDX23	Q9BUQ8	2.00395	0.0126642	1.30823	4.6162	+	2.85687	0.00277745	2.07293	7.89755	+	26.6948	26.8646	26.4824	27.4205	27.5018	27.4135	24.8683	25.5074	25.7414	27	27	27	40	40	40	95.581	0	268.51	4540100000	178	sp|Q9BUQ8|DDX23_HUMAN Probable ATP-dependent RNA helicase DDX23 OS=Homo sapiens OX=9606 GN=DDX23 PE=1 SV=3
Sorting nexin-2	SNX2	O60749	1.1623	0.0462709	1.3019	2.47175	+	0.751163	0.117494	-1.8015	-1.63517		23.1895	22.9351	22.4837	18.3295	21.6629	19.3057	22.3201	20.6624	21.72	5	5	4	11.6	11.6	9.4	58.47	0	11.493	93727000	13	sp|O60749|SNX2_HUMAN Sorting nexin-2 OS=Homo sapiens OX=9606 GN=SNX2 PE=1 SV=2
DNA replication licensing factor MCM6	MCM6	Q14566	1.67225	0.0198209	1.29987	3.6765	+	2.12366	0.00468012	1.70515	4.99405	+	26.4759	26.3475	26.1348	26.6642	26.7142	26.7955	25.1529	24.3766	25.529	26	26	26	41.2	41.2	41.2	92.888	0	323.31	2857600000	168	sp|Q14566|MCM6_HUMAN DNA replication licensing factor MCM6 OS=Homo sapiens OX=9606 GN=MCM6 PE=1 SV=1
Cytosolic Fe-S cluster assembly factor NUBP2	NUBP2	Q9Y5Y2	1.06305	0.0598144	1.29804	2.26203		NaN	1	0	NaN		22.1237	22.0287	21.6544	19.2368	19.5276	19.3749	21.3698	20.9954	19.5474	5	5	5	28	28	28	28.825	0	12.422	40450000	10	sp|Q9Y5Y2|NUBP2_HUMAN Cytosolic Fe-S cluster assembly factor NUBP2 OS=Homo sapiens OX=9606 GN=NUBP2 PE=1 SV=1
Protein argonaute-2	AGO2	Q9UKV8	0.658781	0.188487	1.29721	1.45489		0.456099	0.325595	0.945289	1.05763		22.9372	22.8192	22.8938	22.3939	22.6311	22.5695	22.4622	19.8044	22.492	10	10	5	18.5	18.5	11.3	97.207	0	37.362	208290000	29	sp|Q9UKV8|AGO2_HUMAN Protein argonaute-2 OS=Homo sapiens OX=9606 GN=AGO2 PE=1 SV=3
Gamma-tubulin complex component 3	TUBGCP3	Q96CW5	1.21884	0.0422	1.29253	2.59418	+	0.957968	0.0582566	1.00929	2.04622		22.3078	22.0707	21.9808	21.8115	21.964	21.7341	20.2099	20.4798	21.7919	7	7	5	12.1	12.1	9.3	103.57	0	20.631	107430000	21	sp|Q96CW5|GCP3_HUMAN Gamma-tubulin complex component 3 OS=Homo sapiens OX=9606 GN=TUBGCP3 PE=1 SV=2
Nuclear pore complex protein Nup50	NUP50	Q9UKX7	3.00106	0.006775	1.28993	8.61581	+	0.68238	0.146024	0.236801	1.50086		24.0092	24.4541	24.3405	23.0929	23.4987	23.0528	22.8423	23.0484	23.0434	10	10	10	35	35	35	50.144	0	64.764	330000000	32	sp|Q9UKX7|NUP50_HUMAN Nuclear pore complex protein Nup50 OS=Homo sapiens OX=9606 GN=NUP50 PE=1 SV=2
Transducin beta-like protein 3	TBL3	Q12788	2.07327	0.0125714	1.28917	4.83223	+	1.11579	0.0351475	0.620681	2.37268	+	26.4354	26.275	26.1182	25.4578	25.6914	25.6738	24.73	24.7429	25.4881	20	20	20	37.7	37.7	37.7	89.034	0	185.33	1760300000	134	sp|Q12788|TBL3_HUMAN Transducin beta-like protein 3 OS=Homo sapiens OX=9606 GN=TBL3 PE=1 SV=2
Putative ATP-dependent RNA helicase DHX30	DHX30	H7BXY3	1.00828	0.0679573	1.28823	2.14883		2.29941	0.00509699	3.36912	5.59179	+	25.5219	25.4767	25.2957	27.3291	27.6057	27.6022	23.1354	24.0975	25.1967	52	52	52	56.9	56.9	56.9	130.55	0	323.31	4079500000	204	tr|H7BXY3|H7BXY3_HUMAN RNA helicase OS=Homo sapiens OX=9606 GN=DHX30 PE=1 SV=1
Protein FAM114A2	FAM114A2	E5RGF9	0.983521	0.0746356	1.2876	2.09817		NaN	1	0	NaN		21.449	21.4258	21.3492	19.2959	18.1828	19.4309	18.985	21.0883	20.2879	3	3	3	22.9	22.9	22.9	22.076	0	5.7468	30881000	6	tr|E5RGF9|E5RGF9_HUMAN Protein FAM114A2 (Fragment) OS=Homo sapiens OX=9606 GN=FAM114A2 PE=1 SV=1
Coatomer subunit beta	COPB1	P53618	2.28954	0.010593	1.28674	5.5568	+	0.788722	0.104169	0.399487	1.70885		26.7642	26.6213	26.4465	25.6306	25.918	25.6217	25.0653	25.161	25.7455	28	28	28	42.1	42.1	42.1	107.14	0	181.13	2031200000	145	sp|P53618|COPB_HUMAN Coatomer subunit beta OS=Homo sapiens OX=9606 GN=COPB1 PE=1 SV=3
Uridine 5-monophosphate synthase	UMPS	P11172	0.955931	0.0791317	1.28168	2.04209		0.930824	0.0641228	-1.24363	-1.99137		22.0121	21.7057	22.1059	19.4811	19.5533	19.2134	19.5206	21.6352	20.8228	3	3	3	9.8	9.8	9.8	52.221	0	12.54	38919000	8	sp|P11172|UMPS_HUMAN Uridine 5-monophosphate synthase OS=Homo sapiens OX=9606 GN=UMPS PE=1 SV=1
Heat shock 70 kDa protein 6	HSPA6	P17066	0.207153	0.696684	1.28087	0.535566		0.0362333	0.948312	-0.344116	-0.106981		27.79	23.9761	27.5755	27.515	27.0861	19.8657	27.3122	21.0743	27.1125	8	2	2	15.7	5.4	5.4	71.027	0	39.264	4608000000	24	sp|P17066|HSP76_HUMAN Heat shock 70 kDa protein 6 OS=Homo sapiens OX=9606 GN=HSPA6 PE=1 SV=2
Cleavage stimulation factor subunit 3	CSTF3	Q12996	1.12998	0.0491413	1.28062	2.40275	+	0.889701	0.0730759	-1.23055	-1.90887		24.9634	24.3742	24.2973	21.2127	22.5915	22.2973	23.5571	22.3086	23.9274	16	16	16	35	35	35	82.921	0	82.898	322040000	54	sp|Q12996|CSTF3_HUMAN Cleavage stimulation factor subunit 3 OS=Homo sapiens OX=9606 GN=CSTF3 PE=1 SV=1
Ribonucleoprotein PTB-binding 1	RAVER1	A0A087WZ13	1.89687	0.0151761	1.27926	4.29654	+	0.550457	0.226695	0.33356	1.24363		23.1236	22.7367	23.1426	22.0308	22.1108	22.0242	21.4442	21.4659	22.2551	7	7	7	19.6	19.6	19.6	77.843	0	46.423	150990000	18	tr|A0A087WZ13|A0A087WZ13_HUMAN Ribonucleoprotein PTB-binding 1 OS=Homo sapiens OX=9606 GN=RAVER1 PE=1 SV=1
Cellular tumor antigen p53	TP53	A0A0U1RQC9	3.29804	0.00525217	1.27639	10.288	+	4.09452	0	2.53089	16.4249	+	26.2298	26.1631	25.9874	27.5675	27.4095	27.1668	24.8783	24.6635	25.0094	12	12	12	38.8	38.8	38.8	45.884	0	193.84	3858400000	97	tr|A0A0U1RQC9|A0A0U1RQC9_HUMAN Cellular tumor antigen p53 OS=Homo sapiens OX=9606 GN=TP53 PE=1 SV=1
Elongator complex protein 1	IKBKAP	O95163	2.48084	0.0108746	1.27574	6.26859	+	0.583997	0.201974	-0.28163	-1.30917		25.4981	25.4247	25.3231	23.9334	23.9545	23.6859	23.9081	23.9789	24.5316	22	22	22	25.9	25.9	25.9	150.25	0	130.47	670240000	68	sp|O95163|ELP1_HUMAN Elongator complex protein 1 OS=Homo sapiens OX=9606 GN=ELP1 PE=1 SV=3
Histone-lysine N-methyltransferase EHMT1	EHMT1	A0A1B0GV09	2.6099	0.0106667	1.2747	6.79101	+	NaN	1	0	NaN		21.902	21.9926	21.8735	20.0959	18.8771	20.1817	20.359	20.9904	20.5946	3	3	3	3	3	3	138.25	0	5.7719	67586000	5	tr|A0A1B0GV09|A0A1B0GV09_HUMAN Histone-lysine N-methyltransferase EHMT1 OS=Homo sapiens OX=9606 GN=EHMT1 PE=1 SV=1
Integrator complex subunit 6	INTS6	Q9UL03	1.4971	0.0251711	1.27071	3.23466	+	0.378006	0.428336	-0.357731	-0.900461		22.2321	22.1033	22.1368	20.6693	20.4732	20.4444	20.3449	21.6458	20.6694	7	7	7	11.7	11.7	11.7	100.39	0	15.161	56667000	15	sp|Q9UL03|INT6_HUMAN Integrator complex subunit 6 OS=Homo sapiens OX=9606 GN=INTS6 PE=1 SV=1
TBC1 domain family member 10B	TBC1D10B	Q4KMP7	0.81394	0.118844	1.27018	1.75851		0.0798091	0.888408	0.165311	0.226207		21.1073	22.1268	21.9883	21.3077	20.3655	20.2344	19.3301	21.5736	20.5081	2	2	2	5.1	5.1	5.1	87.198	0	5.8034	41975000	4	sp|Q4KMP7|TB10B_HUMAN TBC1 domain family member 10B OS=Homo sapiens OX=9606 GN=TBC1D10B PE=1 SV=3
Retinoblastoma-binding protein 5	RBBP5	Q15291	1.9576	0.0135168	1.26893	4.47577	+	0.55095	0.226584	-0.27254	-1.2446		24.1562	23.5852	23.6413	22.2115	22.2958	22.251	22.8139	22.0989	22.6631	7	7	7	17.5	17.5	17.5	59.152	0	27.409	238210000	24	sp|Q15291|RBBP5_HUMAN Retinoblastoma-binding protein 5 OS=Homo sapiens OX=9606 GN=RBBP5 PE=1 SV=2
Matrin-3	MATR3	A8MXP9	2.42736	0.0102209	1.26817	6.06238	+	1.05535	0.0411713	-0.47609	-2.24601	+	30.343	30.2591	30.1458	28.3764	28.5994	28.5393	28.7113	28.8574	29.3746	36	36	36	50.8	50.8	50.8	99.966	0	323.31	18962000000	485	tr|A8MXP9|A8MXP9_HUMAN Matrin-3 OS=Homo sapiens OX=9606 GN=MATR3 PE=1 SV=1
Protein phosphatase 1 regulatory subunit 12A	PPP1R12A	O14974	1.19315	0.0445633	1.26705	2.53826	+	1.96258	0.00618317	2.2507	4.49071	+	25.2193	25.1442	24.7465	25.7674	26.2971	25.9964	24.1021	22.8287	24.378	21	21	21	24.3	24.3	24.3	115.28	0	309.76	1566800000	76	sp|O14974|MYPT1_HUMAN Protein phosphatase 1 regulatory subunit 12A OS=Homo sapiens OX=9606 GN=PPP1R12A PE=1 SV=1
Inositol monophosphatase 3	IMPAD1	Q9NX62	0.462765	0.351292	1.26315	1.07088		1.90923	0.00638398	1.90351	4.3326	+	22.7316	22.2968	19.2444	22.172	22.0982	21.9237	19.2978	20.5309	20.6546	5	5	5	22.6	22.6	22.6	38.681	0	29.597	126880000	6	sp|Q9NX62|IMPA3_HUMAN Golgi-resident adenosine 3,5-bisphosphate 3-phosphatase OS=Homo sapiens OX=9606 GN=BPNT2 PE=1 SV=1
ATP-binding cassette sub-family B member 10, mitochondrial	ABCB10	Q9NRK6	2.38492	0.00974504	1.26	5.90278	+	2.98842	0.00245296	1.87221	8.55054	+	21.5999	21.5905	21.2982	21.9667	22.0325	22.3259	20.163	20.5941	19.9515	4	4	4	6.9	6.9	6.9	79.147	0	23.691	110830000	9	sp|Q9NRK6|ABCBA_HUMAN ATP-binding cassette sub-family B member 10, mitochondrial OS=Homo sapiens OX=9606 GN=ABCB10 PE=1 SV=2
V-type proton ATPase subunit S1	ATP6AP1	Q15904	0.482451	0.330846	1.2564	1.1099		1.40591	0.0165607	3.2108	3.01717	+	23.7359	23.2242	22.394	24.9475	25.1236	25.1462	22.8291	19.7398	23.0161	11	11	11	27.2	27.2	27.2	52.025	0	88.081	714900000	36	sp|Q15904|VAS1_HUMAN V-type proton ATPase subunit S1 OS=Homo sapiens OX=9606 GN=ATP6AP1 PE=1 SV=2
Double-stranded RNA-specific adenosine deaminase	ADAR	P55265	1.84052	0.0160892	1.25233	4.13483	+	0.640287	0.168328	0.494576	1.41887		25.1787	25.4836	25.211	24.1378	24.7355	24.7268	23.5308	24.0613	24.5243	16	16	16	17.4	17.4	17.4	136.06	0	54.435	821780000	42	sp|P55265|DSRAD_HUMAN Double-stranded RNA-specific adenosine deaminase OS=Homo sapiens OX=9606 GN=ADAR PE=1 SV=4
Kelch-like protein 15	KLHL15	Q96M94	0.791604	0.126711	1.25131	1.71452		0.726904	0.127512	1.13961	1.58773		23.5681	23.3034	23.0997	23.1519	23.2358	23.2484	22.8724	20.6415	22.7034	10	10	10	23.3	23.3	23.3	69.774	0	56.503	295540000	25	sp|Q96M94|KLH15_HUMAN Kelch-like protein 15 OS=Homo sapiens OX=9606 GN=KLHL15 PE=1 SV=2
Phosphate carrier protein, mitochondrial	SLC25A3	Q00325	2.31099	0.010268	1.24559	5.6331	+	3.85007	0.00117391	3.36684	14.2403	+	25.3682	25.4029	25.3439	27.5447	27.326	27.6081	23.7019	24.4423	24.2341	15	15	4	38.4	38.4	3.3	40.094	0	103.41	3835800000	74	sp|Q00325|MPCP_HUMAN Phosphate carrier protein, mitochondrial OS=Homo sapiens OX=9606 GN=SLC25A3 PE=1 SV=2
DnaJ homolog subfamily C member 10	DNAJC10	Q8IXB1	0.74712	0.145112	1.24009	1.62726		0.360645	0.452424	0.650313	0.864926		22.9338	22.6367	23.0589	22.2749	22.3173	22.2679	22.3095	20.1356	22.464	7	7	7	11.5	11.5	11.5	91.079	0	14.838	167100000	18	sp|Q8IXB1|DJC10_HUMAN DnaJ homolog subfamily C member 10 OS=Homo sapiens OX=9606 GN=DNAJC10 PE=1 SV=2
ATP-dependent zinc metalloprotease YME1L1	YME1L1	Q96TA2	0.767132	0.135838	1.23937	1.66646		2.32399	0.00502564	3.40039	5.67979	+	22.5597	21.0336	22.0396	24.0552	24.1632	23.8974	21.4087	21.0354	19.4706	13	13	13	24.8	24.8	24.8	86.454	0	53.857	343990000	31	sp|Q96TA2|YMEL1_HUMAN ATP-dependent zinc metalloprotease YME1L1 OS=Homo sapiens OX=9606 GN=YME1L1 PE=1 SV=2
Ubiquitin carboxyl-terminal hydrolase 22	USP22	Q9UPT9	0.995029	0.0715426	1.23834	2.12167		0.199988	0.713614	0.305953	0.51928		22.1452	21.6568	21.8783	20.6458	21.1873	21.0502	19.5467	21.0075	21.4112	3	3	3	12.2	12.2	12.2	59.96	0	26.387	72886000	12	sp|Q9UPT9|UBP22_HUMAN Ubiquitin carboxyl-terminal hydrolase 22 OS=Homo sapiens OX=9606 GN=USP22 PE=1 SV=2
Band 4.1-like protein 2	EPB41L2	O43491	1.4607	0.0273186	1.23647	3.14687	+	1.62353	0.010438	1.40385	3.55022	+	24.5564	24.3526	24.1915	24.4352	24.7626	24.4048	23.5225	22.3736	23.495	22	19	19	32.6	30	30	112.59	0	120.69	682890000	60	sp|O43491|E41L2_HUMAN Band 4.1-like protein 2 OS=Homo sapiens OX=9606 GN=EPB41L2 PE=1 SV=1
Chromosome alignment-maintaining phosphoprotein 1	CHAMP1	Q96JM3	0.909905	0.0887807	1.23594	1.94932		0.841511	0.0869107	-1.21107	-1.81301		23.2929	22.7645	22.5861	20.1382	20.1327	21.0316	20.4599	22.1073	22.3686	7	7	7	10.5	10.5	10.5	89.098	0	14.698	93954000	9	sp|Q96JM3|CHAP1_HUMAN Chromosome alignment-maintaining phosphoprotein 1 OS=Homo sapiens OX=9606 GN=CHAMP1 PE=1 SV=2
Cationic amino acid transporter 2	SLC7A2	A0A1W2PR06	0.768512	0.135593	1.23108	1.66917		1.10647	0.0364734	1.85012	2.35301	+	21.2506	21.0192	21.3653	21.3836	21.7319	22.3767	21.3512	18.8573	19.7333	4	4	3	6	6	4.1	74.301	0	7.3175	105940000	8	tr|A0A1W2PR06|A0A1W2PR06_HUMAN Cationic amino acid transporter 2 (Fragment) OS=Homo sapiens OX=9606 GN=SLC7A2 PE=1 SV=1
Probable ATP-dependent RNA helicase DDX46	DDX46	Q7L014	0.653114	0.191884	1.22962	1.44385		1.10269	0.0370708	1.9709	2.34504	+	22.2611	22.5502	21.9983	23.0819	23.1013	22.8503	19.6421	20.9434	22.5353	8	8	8	8.3	8.3	8.3	117.36	0	30.847	229280000	17	sp|Q7L014|DDX46_HUMAN Probable ATP-dependent RNA helicase DDX46 OS=Homo sapiens OX=9606 GN=DDX46 PE=1 SV=2
Leucine-rich repeat-containing protein 59	LRRC59	Q96AG4	2.12829	0.0125667	1.22911	5.0091	+	2.77724	0.00353514	1.8584	7.5245	+	28.0742	27.8754	27.8661	28.5937	28.4297	28.6802	26.2426	27.0005	26.8854	12	12	12	46.9	46.9	46.9	34.93	0	323.31	9633000000	186	sp|Q96AG4|LRC59_HUMAN Leucine-rich repeat-containing protein 59 OS=Homo sapiens OX=9606 GN=LRRC59 PE=1 SV=1
Ran GTPase-activating protein 1	RANGAP1	P46060	2.96769	0.0064142	1.2288	8.44446	+	0.836119	0.08801	-0.162766	-1.80234		26.4253	26.1492	26.0385	24.8236	24.7839	24.8309	25.1297	24.821	24.9759	23	23	23	46.7	46.7	46.7	63.541	0	223.1	1293300000	96	sp|P46060|RAGP1_HUMAN Ran GTPase-activating protein 1 OS=Homo sapiens OX=9606 GN=RANGAP1 PE=1 SV=1
Stomatin-like protein 2, mitochondrial	STOML2	Q9UJZ1	1.09956	0.0536064	1.22548	2.33844		3.50175	0.00293506	4.10582	11.6059	+	23.5908	22.6991	22.1686	25.9814	25.4662	25.652	22.0347	20.9715	21.7759	14	14	14	57.6	57.6	57.6	38.534	0	185.36	1051200000	67	sp|Q9UJZ1|STML2_HUMAN Stomatin-like protein 2, mitochondrial OS=Homo sapiens OX=9606 GN=STOML2 PE=1 SV=1
RAD50-interacting protein 1	RINT1	Q6NUQ1	1.09228	0.0544799	1.2249	2.32314		0.398639	0.399455	0.482589	0.94238		22.541	22.383	22.1074	21.6345	21.5781	21.5919	20.8477	22.1093	20.3997	6	6	6	12.5	12.5	12.5	90.631	0	19.289	113950000	17	sp|Q6NUQ1|RINT1_HUMAN RAD50-interacting protein 1 OS=Homo sapiens OX=9606 GN=RINT1 PE=1 SV=1
Origin recognition complex subunit 3	ORC3	Q9UBD5	1.36181	0.0327021	1.22028	2.91477	+	0.569104	0.213265	-0.465377	-1.28009		24.167	23.8207	23.4353	22.0434	22.1666	22.156	22.7232	21.9047	23.1343	9	9	9	19.3	19.3	19.3	82.253	0	36.711	216470000	39	sp|Q9UBD5|ORC3_HUMAN Origin recognition complex subunit 3 OS=Homo sapiens OX=9606 GN=ORC3 PE=1 SV=1
Integrin beta	ITGB1	H7C4K3	0.866643	0.10155	1.22027	1.8629		2.21025	0.00475507	3.86509	5.28185	+	23.4546	23.2069	23.3163	25.3358	26.1088	26.4678	21.4251	21.4845	23.4074	15	15	15	30.2	30.2	30.2	82.23	0	63.806	1315300000	55	tr|H7C4K3|H7C4K3_HUMAN Integrin beta-1 OS=Homo sapiens OX=9606 GN=ITGB1 PE=1 SV=2
Histone acetyltransferase KAT7	KAT7	O95251	0.553292	0.268022	1.22008	1.24918		0.0462961	0.935993	0.129711	0.135335		23.3864	22.682	22.6874	21.557	21.9093	22.0184	19.805	22.7382	22.5524	8	8	4	20	20	9.8	70.642	0	56.409	160060000	25	sp|O95251|KAT7_HUMAN Histone acetyltransferase KAT7 OS=Homo sapiens OX=9606 GN=KAT7 PE=1 SV=1
Complement component 1 Q subcomponent-binding protein, mitochondrial	C1QBP	Q07021	2.25508	0.0103942	1.21943	5.43591	+	1.29117	0.0207414	0.674328	2.75429	+	27.1827	27.2435	27.0971	26.8419	26.5042	26.5418	26.1966	26.1532	25.5151	9	9	9	60.6	60.6	60.6	31.362	0	323.31	3415000000	135	sp|Q07021|C1QBP_HUMAN Complement component 1 Q subcomponent-binding protein, mitochondrial OS=Homo sapiens OX=9606 GN=C1QBP PE=1 SV=1
Elongation factor G, mitochondrial	GFM1	F8WAU4	1.60532	0.0215151	1.21796	3.5037	+	NaN	1	0	NaN		21.9034	21.7615	21.9036	18.3798	19.905	19.2497	20.2855	21.3269	20.3023	4	4	4	9.3	9.3	9.3	50.911	0	7.359	37148000	6	tr|F8WAU4|F8WAU4_HUMAN Elongation factor G, mitochondrial OS=Homo sapiens OX=9606 GN=GFM1 PE=1 SV=1
Translation initiation factor eIF-2B subunit delta	EIF2B4	A0A087WTA5	2.09827	0.0122725	1.21706	4.912	+	0.547209	0.229233	-0.287503	-1.23727		24.6558	24.7106	24.9594	23.3206	23.1996	23.2919	23.3119	23.346	24.0167	9	9	9	22.9	22.9	22.9	57.495	0	38.67	459740000	51	tr|A0A087WTA5|A0A087WTA5_HUMAN Translation initiation factor eIF-2B subunit delta OS=Homo sapiens OX=9606 GN=EIF2B4 PE=1 SV=1
Acetyl-CoA acetyltransferase, mitochondrial	ACAT1	A0A5F9ZHL1	0.998203	0.0705647	1.21693	2.12817		0.723908	0.129048	0.965728	1.58188		23.3863	23.3947	23.6463	23.6817	23.0429	22.9489	22.6962	21.137	22.9432	7	7	7	22.8	22.8	22.8	46.108	0	42.517	295870000	23	tr|A0A5F9ZHL1|A0A5F9ZHL1_HUMAN Acetyl-CoA acetyltransferase, mitochondrial OS=Homo sapiens OX=9606 GN=ACAT1 PE=1 SV=1
Alpha-adducin	ADD1	E7EV99	1.23929	0.0408382	1.21592	2.63904	+	1.81751	0.00712227	1.59725	4.07003	+	21.9466	21.0133	21.1397	21.6345	22.0726	21.5364	20.1742	20.7553	19.5223	6	6	6	16	16	16	70.055	0	29.178	89129000	7	tr|E7EV99|E7EV99_HUMAN Alpha-adducin OS=Homo sapiens OX=9606 GN=ADD1 PE=1 SV=1
Translocating chain-associated membrane protein 1	TRAM1	G3XAN4	1.02883	0.0648307	1.21412	2.19109		2.06142	0.00486056	2.66805	4.79477	+	22.4328	22.5368	22.4003	24.0334	23.8099	23.8884	21.0548	20.3932	22.2796	4	4	4	13.9	13.9	13.9	33.435	0	67.24	345030000	23	tr|G3XAN4|G3XAN4_HUMAN Translocating chain-associated membrane protein 1 OS=Homo sapiens OX=9606 GN=TRAM1 PE=1 SV=1
Replication factor C subunit 5	RFC5	P40937	2.48892	0.0110241	1.21309	6.30028	+	0.0516745	0.929719	0.0257734	0.150275		26.4297	26.1803	26.1283	25.1189	25.0125	25.0449	25.0077	24.7545	25.3369	17	17	17	67.1	67.1	67.1	38.496	0	156.51	1444900000	134	sp|P40937|RFC5_HUMAN Replication factor C subunit 5 OS=Homo sapiens OX=9606 GN=RFC5 PE=1 SV=1
Golgin subfamily A member 3	GOLGA3	Q08378	0.673381	0.180356	1.21113	1.48333		0.44343	0.339373	-1.26752	-1.03238		23.2663	23.3494	22.9381	19.8151	22.5564	19.7462	23.0024	20.3826	22.5354	12	12	12	9.9	9.9	9.9	167.35	0	33.61	149670000	17	sp|Q08378|GOGA3_HUMAN Golgin subfamily A member 3 OS=Homo sapiens OX=9606 GN=GOLGA3 PE=1 SV=2
28S ribosomal protein S2, mitochondrial	MRPS2	Q9Y399	0.686913	0.175088	1.21093	1.5097		0.475585	0.30036	0.856463	1.09631		23.5482	23.0931	22.9382	22.8627	22.7964	22.857	23.0977	20.4777	22.3713	7	7	7	25.3	25.3	25.3	33.249	0	43.435	246580000	22	sp|Q9Y399|RT02_HUMAN 28S ribosomal protein S2, mitochondrial OS=Homo sapiens OX=9606 GN=MRPS2 PE=1 SV=1
Mitochondrial Rho GTPase 2	RHOT2	Q8IXI1	0.472705	0.340753	1.20969	1.09061		3.0056	0.00256	3.825	8.63934	+	22.6784	22.4542	19.5049	23.9928	24.1334	24.3573	20.38	21.0578	19.5707	10	10	9	28.8	28.8	27	68.117	0	88.081	394690000	25	sp|Q8IXI1|MIRO2_HUMAN Mitochondrial Rho GTPase 2 OS=Homo sapiens OX=9606 GN=RHOT2 PE=1 SV=2
Histone-binding protein RBBP4	RBBP4	Q09028	1.32906	0.0343924	1.20714	2.83984	+	0.839754	0.0872618	-0.742605	-1.80953		28.1937	27.7563	27.9218	26.0401	26.0968	25.8856	27.2423	25.9458	27.0623	18	13	13	75.8	67.1	67.1	47.655	0	323.31	3686900000	147	sp|Q09028|RBBP4_HUMAN Histone-binding protein RBBP4 OS=Homo sapiens OX=9606 GN=RBBP4 PE=1 SV=3
Fatty aldehyde dehydrogenase	ALDH3A2	P51648	2.80973	0.00784158	1.20604	7.67475	+	3.4318	0.00262791	1.61211	11.1363	+	25.5326	25.4228	25.246	25.9063	25.7094	25.804	23.9309	24.2933	24.3592	12	12	12	34.6	34.6	34.6	54.847	0	84.253	1550700000	87	sp|P51648|AL3A2_HUMAN Aldehyde dehydrogenase family 3 member A2 OS=Homo sapiens OX=9606 GN=ALDH3A2 PE=1 SV=1
DnaJ homolog subfamily C member 5	DNAJC5	Q9H3Z4	0.39421	0.433919	1.20565	0.933409		3.28297	0.00353769	4.57289	10.1963	+	23.1066	19.8266	19.1787	23.93	24.0085	24.2752	19.2886	20.3365	18.8699	4	4	4	45.5	45.5	45.5	22.149	0	53.705	360230000	16	sp|Q9H3Z4|DNJC5_HUMAN DnaJ homolog subfamily C member 5 OS=Homo sapiens OX=9606 GN=DNAJC5 PE=1 SV=1
General transcription factor 3C polypeptide 2	GTF3C2	Q8WUA4	1.7197	0.0193021	1.20425	3.80219	+	0.506451	0.265975	0.368651	1.15726		23.0935	22.6592	22.5204	22.2589	21.8421	21.6654	21.4893	21.1289	22.0421	6	6	6	13.2	13.2	13.2	100.68	0	14.219	130860000	11	sp|Q8WUA4|TF3C2_HUMAN General transcription factor 3C polypeptide 2 OS=Homo sapiens OX=9606 GN=GTF3C2 PE=1 SV=2
Gephyrin	GPHN	F5H039	0.720626	0.158085	1.20242	1.57547		0.987351	0.0527002	-1.61764	-2.10599		22.8168	23.0636	23.1653	20.4321	19.9648	20.1886	20.3071	22.4432	22.6881	6	6	6	9.2	9.2	9.2	84.733	0	15.995	125460000	14	tr|F5H039|F5H039_HUMAN Molybdopterin molybdenumtransferase OS=Homo sapiens OX=9606 GN=GPHN PE=1 SV=1
ATP-citrate synthase	ACLY	P53396	2.25461	0.0103693	1.202	5.43427	+	1.17702	0.029148	0.55729	2.5034	+	24.7774	24.8834	24.857	24.2119	24.2545	24.1172	23.576	23.2925	24.0433	22	22	22	26.6	26.6	26.6	120.84	0	65.652	672300000	57	sp|P53396|ACLY_HUMAN ATP-citrate synthase OS=Homo sapiens OX=9606 GN=ACLY PE=1 SV=3
Perilipin-3	PLIN3	O60664	0.902563	0.0906247	1.19804	1.9346		0.432216	0.355121	-0.980893	-1.00996		23.2395	22.945	23.0127	19.8877	20.4094	22.3633	22.766	20.6964	22.1407	7	7	7	28.1	28.1	28.1	47.074	0	46.977	137170000	14	sp|O60664|PLIN3_HUMAN Perilipin-3 OS=Homo sapiens OX=9606 GN=PLIN3 PE=1 SV=3
Phosphoribosyl pyrophosphate synthase-associated protein 1	PRPSAP1	Q14558	0.794126	0.125869	1.1966	1.71948		0.154172	0.782163	-0.281136	-0.41242		22.8699	22.3897	22.7207	21.1707	21.2268	21.1496	21.9931	20.1115	22.2859	7	7	7	32.6	32.6	32.6	39.393	0	24.048	102270000	26	sp|Q14558|KPRA_HUMAN Phosphoribosyl pyrophosphate synthase-associated protein 1 OS=Homo sapiens OX=9606 GN=PRPSAP1 PE=1 SV=2
CCR4-NOT transcription complex subunit 11	CNOT11	Q9UKZ1	1.74637	0.0188249	1.1948	3.87401	+	1.71319	0.00859574	0.807131	3.78479	+	24.487	23.9658	23.707	23.567	23.7551	23.6748	22.9076	23.1885	22.4794	7	7	7	24.1	24.1	24.1	55.215	0	53.683	415350000	36	sp|Q9UKZ1|CNO11_HUMAN CCR4-NOT transcription complex subunit 11 OS=Homo sapiens OX=9606 GN=CNOT11 PE=1 SV=1
Manganese-transporting ATPase 13A1	ATP13A1	Q9HD20	0.703906	0.167645	1.19405	1.54283		1.72246	0.00825662	3.11692	3.80957	+	22.0604	21.714	21.7528	23.3002	24.2896	23.706	19.4987	20.3459	22.1004	13	13	13	15	15	15	132.95	0	33.835	333340000	20	sp|Q9HD20|AT131_HUMAN Endoplasmic reticulum transmembrane helix translocase OS=Homo sapiens OX=9606 GN=ATP13A1 PE=1 SV=2
Uridine-cytidine kinase 2	UCK2	A0A2R8Y653	1.31888	0.0351056	1.19165	2.81674	+	0.372595	0.435904	-0.449809	-0.889413		22.3137	21.9209	21.5672	20.9936	19.9076	19.9762	21.1953	21.0093	20.0222	3	3	3	13.3	13.3	13.3	27.408	0	5.5593	53516000	8	tr|A0A2R8Y653|A0A2R8Y653_HUMAN Uridine/cytidine kinase OS=Homo sapiens OX=9606 GN=UCK2 PE=1 SV=1
E3 ubiquitin-protein ligase listerin	LTN1	O94822	2.3102	0.0102416	1.19141	5.63029	+	2.19337	0.00464634	1.18291	5.22473	+	21.641	22.074	21.8097	21.5662	22.0834	21.8496	20.3929	20.9713	20.5863	10	10	10	8.3	8.3	8.3	200.55	0	33.217	113590000	22	sp|O94822|LTN1_HUMAN E3 ubiquitin-protein ligase listerin OS=Homo sapiens OX=9606 GN=LTN1 PE=1 SV=6
Coatomer subunit delta	ARCN1	B0YIW6	0.57028	0.253972	1.189	1.28239		0.55665	0.221932	1.17035	1.25575		24.0069	23.8216	23.8676	23.9752	24.004	23.661	23.6298	20.8587	23.6406	12	12	12	25.9	25.9	25.9	61.626	0	31.236	445650000	38	tr|B0YIW6|B0YIW6_HUMAN Coatomer subunit delta OS=Homo sapiens OX=9606 GN=ARCN1 PE=1 SV=1
Chromatin modification-related protein MEAF6	MEAF6	Q9HAF1	1.2953	0.0367465	1.18861	2.76357	+	1.98457	0.00617952	-2.19659	-4.5571	+	22.3012	21.9457	22.0862	18.9197	19.0109	18.2469	21.7331	20.6901	20.344	3	3	3	23.6	23.6	23.6	21.635	0	5.6236	74977000	4	sp|Q9HAF1|EAF6_HUMAN Chromatin modification-related protein MEAF6 OS=Homo sapiens OX=9606 GN=MEAF6 PE=1 SV=1
HBS1-like protein	HBS1L	B7Z524	1.2317	0.041354	1.18662	2.62235	+	0.143752	0.794982	0.214955	0.387378		22.1488	22.0779	22.329	20.9636	20.81	21.8671	20.3513	20.79	21.8545	6	6	6	19	19	19	56.961	0	15.427	90152000	13	tr|B7Z524|B7Z524_HUMAN HBS1-like protein OS=Homo sapiens OX=9606 GN=HBS1L PE=1 SV=1
Histone deacetylase 1	HDAC1	Q13547	2.11554	0.0123354	1.18626	4.96768	+	2.10082	0.00472316	-1.03877	-4.92021	+	26.3479	25.9193	25.9581	23.9983	23.8245	23.7273	25.1151	24.4992	25.0523	18	10	10	51.5	31.1	31.1	55.102	0	108.34	868330000	50	sp|Q13547|HDAC1_HUMAN Histone deacetylase 1 OS=Homo sapiens OX=9606 GN=HDAC1 PE=1 SV=1
Afadin	MLLT4	Q5TIG5	2.20579	0.0113756	1.18589	5.26672	+	NaN	1	0	NaN		21.9069	21.6886	21.1655	20.4053	20.1123	21.205	20.4603	20.3057	20.4373	6	6	6	6.1	6.1	6.1	189.15	0	9.5424	25369000	7	tr|Q5TIG5|Q5TIG5_HUMAN Afadin OS=Homo sapiens OX=9606 GN=AFDN PE=1 SV=1
DNA replication licensing factor MCM7	MCM7	P33993	2.65829	0.0104194	1.18587	6.99638	+	1.53791	0.0120518	0.384782	3.33467	+	27.855	27.6321	27.4229	26.8347	26.8567	26.8153	26.4706	26.2429	26.6389	31	31	31	54.1	54.1	54.1	81.307	0	274.62	4264400000	223	sp|P33993|MCM7_HUMAN DNA replication licensing factor MCM7 OS=Homo sapiens OX=9606 GN=MCM7 PE=1 SV=4
Cleavage stimulation factor subunit 2 tau variant	CSTF2T	Q9H0L4	0.831989	0.112543	1.1805	1.79416		0.487761	0.286177	-0.815936	-1.1204		21.8934	21.7144	21.5662	19.366	20.3792	19.4395	19.2896	20.8688	21.474	7	4	4	21.1	12.2	12.2	64.436	0	10.976	37451000	5	sp|Q9H0L4|CSTFT_HUMAN Cleavage stimulation factor subunit 2 tau variant OS=Homo sapiens OX=9606 GN=CSTF2T PE=1 SV=1
Transcription termination factor 2	TTF2	Q9UNY4	0.890107	0.0933472	1.17967	1.90968		NaN	1	0	NaN		22.2554	21.8513	21.8773	19.7807	19.2154	20.4168	19.6205	21.5657	21.2587	5	5	5	6.3	6.3	6.3	129.59	0	11.931	31848000	9	sp|Q9UNY4|TTF2_HUMAN Transcription termination factor 2 OS=Homo sapiens OX=9606 GN=TTF2 PE=1 SV=2
E3 ubiquitin-protein ligase AMFR	AMFR	Q9UKV5	1.42631	0.028561	1.17755	3.06513	+	2.60224	0.00381038	2.6902	6.75901	+	22.602	22.3628	21.8316	23.2987	24.1425	23.8933	21.4719	20.4756	21.3164	9	9	9	22.1	22.1	22.1	72.995	0	108.35	334380000	24	sp|Q9UKV5|AMFR_HUMAN E3 ubiquitin-protein ligase AMFR OS=Homo sapiens OX=9606 GN=AMFR PE=1 SV=2
Calpain-2 catalytic subunit	CAPN2	P17655	1.43542	0.0283954	1.17637	3.08666	+	2.0773	0.00488219	-1.57683	-4.84502	+	24.8471	24.6847	24.0081	22.0865	21.5862	21.6076	23.5603	22.7777	23.6728	12	12	12	27.9	27.9	27.9	79.994	0	85.632	296040000	30	sp|P17655|CAN2_HUMAN Calpain-2 catalytic subunit OS=Homo sapiens OX=9606 GN=CAPN2 PE=1 SV=6
Transducin beta-like protein 2	TBL2	E9PF19	1.40266	0.0296009	1.17586	3.00955	+	3.1837	0.00317117	3.19368	9.6114	+	23.2067	22.9019	22.3974	25.0842	24.72	24.7552	21.8171	21.0589	22.1024	9	9	9	27.3	27.3	27.3	45.935	0	65.802	622650000	30	tr|E9PF19|E9PF19_HUMAN Transducin beta-like protein 2 OS=Homo sapiens OX=9606 GN=TBL2 PE=1 SV=1
X-ray repair cross-complementing protein 5	XRCC5	P13010	0.426584	0.3938	1.17583	0.998678		0.468848	0.309575	1.26844	1.08296		24.0891	23.7901	23.6492	23.877	24.034	23.8953	23.3957	20.3765	24.2288	15	15	15	36.3	36.3	36.3	82.704	0	231.64	521870000	57	sp|P13010|XRCC5_HUMAN X-ray repair cross-complementing protein 5 OS=Homo sapiens OX=9606 GN=XRCC5 PE=1 SV=3
Nucleoporin p58/p45	NUPL1	Q5JRG1	1.02685	0.0651106	1.17343	2.18701		1.04128	0.0433971	-1.22712	-2.21682	+	22.7965	22.3539	22.5563	19.8043	20.4232	20.2775	21.8856	20.3539	21.9469	4	4	4	13.8	13.8	13.8	49.095	0	17.952	71205000	20	tr|Q5JRG1|Q5JRG1_HUMAN Nucleoporin p58/p45 (Fragment) OS=Homo sapiens OX=9606 GN=NUP58 PE=1 SV=1
DNA repair protein RAD50	RAD50	Q92878	1.76286	0.0180708	1.17177	3.91889	+	3.07825	0.00275	2.90339	9.02432	+	25.5951	25.4374	25.1921	27.1466	27.4255	26.8474	23.9271	23.9971	24.7851	38	38	38	32.9	32.9	32.9	153.89	0	323.31	3222600000	148	sp|Q92878|RAD50_HUMAN DNA repair protein RAD50 OS=Homo sapiens OX=9606 GN=RAD50 PE=1 SV=1
Transcription activator BRG1	SMARCA4	P51532	1.01701	0.066538	1.1717	2.16675		0.272202	0.592967	-0.43696	-0.679139		25.8539	25.9224	25.743	23.5304	24.6492	24.5138	23.5924	25.17	25.2418	22	22	22	17.1	17.1	17.1	184.64	0	174.42	952610000	84	sp|P51532|SMCA4_HUMAN Transcription activator BRG1 OS=Homo sapiens OX=9606 GN=SMARCA4 PE=1 SV=2
Serine/threonine-protein phosphatase 6 catalytic subunit	PPP6C	O00743	1.42353	0.0290934	1.16943	3.05857	+	1.43148	0.0150849	-1.33651	-3.07734	+	25.0814	24.9199	24.9525	22.8908	22.3573	22.1878	24.4363	23.1279	23.8813	10	10	10	49.5	49.5	49.5	35.144	0	62.338	400270000	38	sp|O00743|PPP6_HUMAN Serine/threonine-protein phosphatase 6 catalytic subunit OS=Homo sapiens OX=9606 GN=PPP6C PE=1 SV=1
Asparagine synthetase [glutamine-hydrolyzing]	ASNS	P08243	1.58095	0.022559	1.1691	3.44203	+	1.84485	0.00693304	-1.31328	-4.14709	+	25.4328	25.2153	24.9882	22.703	22.8034	22.6828	23.9706	23.5381	24.6203	13	13	13	30.5	30.5	30.5	64.369	0	39.24	495680000	44	sp|P08243|ASNS_HUMAN Asparagine synthetase [glutamine-hydrolyzing] OS=Homo sapiens OX=9606 GN=ASNS PE=1 SV=4
CTP synthase 1	CTPS1	A0A3B3IRI2	2.96933	0.00649102	1.16816	8.45285	+	0.430386	0.356233	-0.140567	-1.0063		26.6682	26.5846	26.5159	25.2886	25.3607	25.1933	25.226	25.368	25.6703	20	20	20	51.1	51.1	51.1	63.723	0	104.7	1660100000	95	tr|A0A3B3IRI2|A0A3B3IRI2_HUMAN CTP synthase OS=Homo sapiens OX=9606 GN=CTPS1 PE=1 SV=1
Nucleolar protein 10	NOL10	Q9BSC4	0.63948	0.200148	1.16429	1.4173		1.04903	0.0418827	1.81944	2.23288	+	22.9363	22.9587	22.6344	23.4843	23.4992	23.5114	20.2491	21.7165	23.0709	11	11	11	27	27	27	80.301	0	72.44	294220000	26	sp|Q9BSC4|NOL10_HUMAN Nucleolar protein 10 OS=Homo sapiens OX=9606 GN=NOL10 PE=1 SV=1
Protein 4.1	EPB41	P11171	0.597377	0.231401	1.16411	1.33527		0.508912	0.262973	1.0117	1.16211		23.3691	23.1727	23.1755	23.0263	23.1754	23.0584	23.1502	20.354	22.7208	9	9	9	12.7	12.7	12.7	97.016	0	28.22	261650000	29	sp|P11171|EPB41_HUMAN Protein 4.1 OS=Homo sapiens OX=9606 GN=EPB41 PE=1 SV=4
Calponin-3	CNN3	Q15417	1.40412	0.0295281	1.16354	3.01298	+	0.420901	0.368274	-1.3928	-0.987269		23.7096	23.7905	23.7391	18.476	22.5599	22.5344	23.0557	21.8192	22.8737	6	6	6	24.6	24.6	24.6	36.413	0	15.545	244520000	16	sp|Q15417|CNN3_HUMAN Calponin-3 OS=Homo sapiens OX=9606 GN=CNN3 PE=1 SV=1
Eukaryotic translation initiation factor 4 gamma 2	EIF4G2	H0Y3P2	1.79419	0.0169726	1.16257	4.00507	+	0.257175	0.618543	-0.189073	-0.646591		21.9594	21.6	21.657	20.2134	20.6096	20.3384	20.0669	20.6861	20.9756	4	4	4	4.3	4.3	4.3	98.117	0	6.1659	53611000	10	tr|H0Y3P2|H0Y3P2_HUMAN Eukaryotic translation initiation factor 4 gamma 2 OS=Homo sapiens OX=9606 GN=EIF4G2 PE=1 SV=1
Treacle protein	TCOF1	A0A3B3IS06	0.907336	0.08924	1.16205	1.94416		0.343412	0.477811	-0.902163	-0.829389		23.053	22.6726	22.8336	19.5204	20.2795	22.5665	22.0118	20.5517	22.5094	4	4	4	4.1	4.1	4.1	138.69	0	8.8226	412290000	10	tr|A0A3B3IS06|A0A3B3IS06_HUMAN Treacle protein (Fragment) OS=Homo sapiens OX=9606 GN=TCOF1 PE=1 SV=1
RNA binding protein fox-1 homolog 2	RBFOX2	O43251	1.19332	0.0446055	1.15633	2.53863	+	0.882741	0.0752897	-1.13972	-1.89497		23.2312	22.8238	22.583	21.0118	21.0265	19.7114	21.0418	21.6548	22.4723	4	4	4	15.6	15.6	15.6	41.373	0	15.054	100440000	20	sp|O43251|RFOX2_HUMAN RNA binding protein fox-1 homolog 2 OS=Homo sapiens OX=9606 GN=RBFOX2 PE=1 SV=3
Heat shock protein HSP 90-beta	HSP90AB1	P08238	4.00027	0.003875	1.14905	15.5466	+	1.1581	0.030978	0.202863	2.46274	+	29.4784	29.3547	29.2916	28.3596	28.5603	28.3662	28.1646	28.1891	28.3239	43	43	25	64.5	64.5	44.9	83.263	0	323.31	13192000000	472	sp|P08238|HS90B_HUMAN Heat shock protein HSP 90-beta OS=Homo sapiens OX=9606 GN=HSP90AB1 PE=1 SV=4
Serine/threonine-protein phosphatase 2A 65 kDa regulatory subunit A alpha isoform	PPP2R1A	P30153	3.12262	0.00494444	1.14859	9.26718	+	0.207546	0.701652	0.0781752	0.536455		28.295	28.153	27.9063	27.3057	26.9987	26.8387	26.8763	27.0458	26.9864	31	31	24	69.1	69.1	52.1	65.308	0	323.31	5495800000	281	sp|P30153|2AAA_HUMAN Serine/threonine-protein phosphatase 2A 65 kDa regulatory subunit A alpha isoform OS=Homo sapiens OX=9606 GN=PPP2R1A PE=1 SV=4
78 kDa glucose-regulated protein	HSPA5	P11021	2.44662	0.0102492	1.14767	6.13598	+	3.76826	0.00220561	1.68836	13.5742	+	28.9548	28.6629	28.4222	29.3174	29.2469	29.0977	27.7418	27.3976	27.4574	34	33	33	50	50	50	72.332	0	323.31	15370000000	459	sp|P11021|BIP_HUMAN Endoplasmic reticulum chaperone BiP OS=Homo sapiens OX=9606 GN=HSPA5 PE=1 SV=2
Golgi to ER traffic protein 4 homolog	GET4	Q7L5D6	1.42793	0.0285172	1.1473	3.06895	+	0.407325	0.385874	0.345933	0.959934		22.8027	22.5595	22.1392	22.0044	21.432	21.661	21.9039	20.7965	21.3592	4	4	4	16.2	16.2	16.2	36.504	0	21.292	111510000	25	sp|Q7L5D6|GET4_HUMAN Golgi to ER traffic protein 4 homolog OS=Homo sapiens OX=9606 GN=GET4 PE=1 SV=1
Probable ATP-dependent RNA helicase YTHDC2	YTHDC2	Q9H6S0	0.312717	0.541734	1.14701	0.765354		0.277999	0.582748	1.0381	0.691607		24.0102	24.1029	24.028	23.7665	24.0589	23.9889	19.9133	24.1809	24.6058	17	17	17	18.2	18.2	18.2	160.25	0	64.643	542930000	43	sp|Q9H6S0|YTDC2_HUMAN 3-5 RNA helicase YTHDC2 OS=Homo sapiens OX=9606 GN=YTHDC2 PE=1 SV=2
Brain-specific angiogenesis inhibitor 1-associated protein 2-like protein 1	BAIAP2L1	Q9UHR4	2.03529	0.012899	1.14688	4.71296	+	0.544494	0.231315	0.258389	1.23196		22.1613	21.9021	21.5531	21.2309	20.9006	20.8196	20.6928	20.4522	21.0309	3	3	3	11.7	11.7	11.7	56.882	0	21.301	67847000	14	sp|Q9UHR4|BI2L1_HUMAN Brain-specific angiogenesis inhibitor 1-associated protein 2-like protein 1 OS=Homo sapiens OX=9606 GN=BAIAP2L1 PE=1 SV=2
Protein MON2 homolog	MON2	Q7Z3U7	1.53368	0.0237869	1.1445	3.32421	+	NaN	1	0	NaN		21.6913	21.3721	21.3912	19.0168	19.6444	21.1293	20.3176	20.9202	19.7833	5	5	5	3.4	3.4	3.4	190.36	0	10.702	45154000	7	sp|Q7Z3U7|MON2_HUMAN Protein MON2 homolog OS=Homo sapiens OX=9606 GN=MON2 PE=1 SV=3
Tubulin beta-6 chain	TUBB6	Q9BUF5	2.22367	0.0109837	1.14437	5.3276	+	0.982739	0.0538781	-0.392937	-2.09658		25.8369	25.5654	25.3647	24.1182	23.8777	24.1592	24.6109	24.1135	24.6096	21	10	7	67.9	37.7	27.1	49.857	0	86.063	932860000	59	sp|Q9BUF5|TBB6_HUMAN Tubulin beta-6 chain OS=Homo sapiens OX=9606 GN=TUBB6 PE=1 SV=1
Sterol-4-alpha-carboxylate 3-dehydrogenase, decarboxylating	NSDHL	Q15738	2.10884	0.0121859	1.14243	4.94603	+	1.74408	0.00805372	0.818584	3.86783	+	25.8432	25.3652	25.3239	25.4637	25.0348	25.0624	24.2294	24.1883	24.6874	16	16	16	62.7	62.7	62.7	41.9	0	190.1	1216400000	98	sp|Q15738|NSDHL_HUMAN Sterol-4-alpha-carboxylate 3-dehydrogenase, decarboxylating OS=Homo sapiens OX=9606 GN=NSDHL PE=1 SV=2
NEDD8	NEDD8	Q15843	1.69344	0.0192918	1.14176	3.73231	+	1.5818	0.0112921	1.04529	3.44417	+	23.2409	23.0624	22.933	22.8271	23.0976	23.0222	21.9263	21.4356	22.4491	2	2	2	34.6	34.6	34.6	9.0714	0	30.176	238660000	25	sp|Q15843|NEDD8_HUMAN NEDD8 OS=Homo sapiens OX=9606 GN=NEDD8 PE=1 SV=1
Heat shock protein 105 kDa	HSPH1	Q92598	2.09161	0.0122236	1.13958	4.89065	+	2.28525	0.00500493	1.32544	5.54163	+	25.5762	25.3599	25.3364	25.6447	25.7518	25.4336	24.2172	23.9415	24.6951	25	25	23	39.5	39.5	36.2	96.864	0	229	1464100000	88	sp|Q92598|HS105_HUMAN Heat shock protein 105 kDa OS=Homo sapiens OX=9606 GN=HSPH1 PE=1 SV=1
GTP-binding protein 1	GTPBP1	O00178	0.896489	0.0919344	1.13746	1.92244		0.41249	0.378748	0.57154	0.970347		21.4187	21.0621	21.4931	20.9947	20.6839	20.5976	19.4685	21.3274	19.7656	4	4	4	9.4	9.4	9.4	72.453	0	10.333	55179000	9	sp|O00178|GTPB1_HUMAN GTP-binding protein 1 OS=Homo sapiens OX=9606 GN=GTPBP1 PE=1 SV=3
Torsin-1A	TOR1A	O14656	0.884426	0.0958284	1.13639	1.89834		3.38588	0.00252514	3.36067	10.8379	+	22.1881	20.7922	20.525	23.4917	23.2822	23.4042	20.2275	19.4355	20.433	6	6	6	25	25	25	37.808	0	14.546	221960000	23	sp|O14656|TOR1A_HUMAN Torsin-1A OS=Homo sapiens OX=9606 GN=TOR1A PE=1 SV=1
RNA-binding protein 5	RBM5	P52756	0.472122	0.341034	1.13456	1.08945		0.243878	0.637662	0.639322	0.6175		23.1674	23.5931	23.4366	22.797	22.9545	22.9598	23.1631	20.2022	23.428	12	10	10	17.9	16.4	16.4	92.153	0	55.196	294560000	23	sp|P52756|RBM5_HUMAN RNA-binding protein 5 OS=Homo sapiens OX=9606 GN=RBM5 PE=1 SV=2
Apoptosis-inducing factor 1, mitochondrial	AIFM1	A0A6Q8PFM5	0.958071	0.0784314	1.13151	2.04643		1.94255	0.00609268	2.58526	4.43086	+	23.5836	23.5151	23.4271	24.6233	25.2871	24.9767	21.495	23.3903	22.246	14	14	14	36.6	36.6	36.6	66.801	0	111.99	723380000	40	tr|A0A6Q8PFM5|A0A6Q8PFM5_HUMAN Apoptosis-inducing factor 1, mitochondrial OS=Homo sapiens OX=9606 GN=AIFM1 PE=1 SV=1
Importin-7	IPO7	O95373	1.44539	0.0280695	1.13136	3.11033	+	1.82948	0.0070363	-1.52196	-4.10366	+	26.1719	26.162	25.8545	23.3255	23.6588	23.244	24.986	24.3024	25.5059	25	24	24	37.1	36.1	36.1	119.52	0	113.72	876200000	106	sp|O95373|IPO7_HUMAN Importin-7 OS=Homo sapiens OX=9606 GN=IPO7 PE=1 SV=1
PHD finger protein 6	PHF6	Q5JRC6	0.503396	0.311411	1.13097	1.15124		0.962092	0.0577105	1.99177	2.05458		22.5605	22.6933	23.1966	23.6107	23.8937	23.5285	22.6678	19.7598	22.63	3	3	3	8.3	8.3	8.3	36.43	0	9.4424	277570000	20	tr|Q5JRC6|Q5JRC6_HUMAN PHD finger protein 6 OS=Homo sapiens OX=9606 GN=PHF6 PE=1 SV=1
La-related protein 4B	LARP4B	Q92615	0.600799	0.228668	1.12857	1.34194		1.27529	0.0218694	2.27663	2.71879	+	24.0539	23.7339	23.8487	25.0901	24.9245	25.066	23.3644	21.0968	23.7895	15	15	15	30.2	30.2	30.2	80.551	0	114.55	736710000	54	sp|Q92615|LAR4B_HUMAN La-related protein 4B OS=Homo sapiens OX=9606 GN=LARP4B PE=1 SV=3
Tyrosine-protein phosphatase non-receptor type 9	PTPN9	P43378	2.67294	0.010722	1.12399	7.05961	+	2.64026	0.00339336	0.788076	6.91925	+	21.8717	22.3374	22.2253	21.7435	21.9785	21.7046	20.8757	21.0594	21.1273	6	6	6	11.6	11.6	11.6	68.019	0	16.676	131010000	15	sp|P43378|PTN9_HUMAN Tyrosine-protein phosphatase non-receptor type 9 OS=Homo sapiens OX=9606 GN=PTPN9 PE=1 SV=1
Protein sel-1 homolog 1	SEL1L	Q9UBV2	2.27553	0.0103081	1.12275	5.50739	+	3.20862	0.00333649	2.99917	9.75519	+	22.0049	21.701	21.6823	23.1726	23.9879	23.8569	20.3536	20.9566	20.7097	9	9	9	23.2	23.2	23.2	88.754	0	61.289	282180000	20	sp|Q9UBV2|SE1L1_HUMAN Protein sel-1 homolog 1 OS=Homo sapiens OX=9606 GN=SEL1L PE=1 SV=3
NADH dehydrogenase [ubiquinone] 1 alpha subcomplex subunit 10, mitochondrial	NDUFA10	O95299	2.3428	0.00974005	1.12187	5.74788	+	3.0056	0.00255072	1.85581	8.63933	+	21.9393	21.6684	21.7411	22.5485	22.2936	22.7086	20.3074	20.81	20.8659	6	6	6	27	27	27	40.75	0	30.783	142120000	14	sp|O95299|NDUAA_HUMAN NADH dehydrogenase [ubiquinone] 1 alpha subcomplex subunit 10, mitochondrial OS=Homo sapiens OX=9606 GN=NDUFA10 PE=1 SV=1
Myb-binding protein 1A	MYBBP1A	Q9BQG0	0.753835	0.141508	1.12082	1.6404		2.17257	0.00455605	3.58541	5.15506	+	26.9771	27.026	26.9146	29.1703	29.5509	29.5902	24.5623	26.1085	26.8844	57	57	57	61.4	61.4	61.4	148.85	0	323.31	15007000000	475	sp|Q9BQG0|MBB1A_HUMAN Myb-binding protein 1A OS=Homo sapiens OX=9606 GN=MYBBP1A PE=1 SV=2
Protein RRP5 homolog	PDCD11	Q14690	0.478597	0.333652	1.1206	1.10228		1.50037	0.0128605	3.45274	3.24261	+	24.3344	24.5178	24.1945	26.0576	26.8042	27.1814	21.5423	23.1006	25.042	54	54	54	38.6	38.6	38.6	208.7	0	323.31	2223700000	148	sp|Q14690|RRP5_HUMAN Protein RRP5 homolog OS=Homo sapiens OX=9606 GN=PDCD11 PE=1 SV=3
Synaptobrevin homolog YKT6	YKT6	A0A7I2V3A1	2.55141	0.0108613	1.11657	6.54983	+	2.98475	0.00241924	1.35622	8.53169	+	23.0646	23.2598	23.2788	23.4881	23.3855	23.4486	21.8957	22.3943	21.9635	7	7	7	48.3	48.3	48.3	20.129	0	17.69	299350000	18	tr|A0A7I2V3A1|A0A7I2V3A1_HUMAN Synaptobrevin homolog YKT6 OS=Homo sapiens OX=9606 GN=YKT6 PE=4 SV=1
28S ribosomal protein S30, mitochondrial	MRPS30	Q9NP92	1.32068	0.0351883	1.11426	2.82083	+	1.73374	0.00812333	1.20971	3.83988	+	21.501	20.596	20.8651	21.305	21.0645	20.879	20.2131	20.1098	19.2964	3	3	3	11.8	11.8	11.8	50.364	0	19.867	50121000	9	sp|Q9NP92|RT30_HUMAN 39S ribosomal protein S30, mitochondrial OS=Homo sapiens OX=9606 GN=MRPS30 PE=1 SV=2
Nardilysin	NRD1	G3V1R5	1.42175	0.0290603	1.11268	3.05437	+	NaN	1	0	NaN		20.7842	21.05	21.4018	19.5407	19.4779	20.5106	19.3313	20.2869	20.2797	3	3	3	3.5	3.5	3.5	125.12	0.0003283	4.8925	33495000	7	tr|G3V1R5|G3V1R5_HUMAN Nardilysin OS=Homo sapiens OX=9606 GN=NRDC PE=1 SV=1
39S ribosomal protein L39, mitochondrial	MRPL39	C9JG87	0.626474	0.209244	1.11183	1.39197		0.376569	0.429891	0.706006	0.897529		23.5471	23.4707	23.0223	23.0441	22.7682	23.0104	23.2981	20.7104	22.6961	6	6	6	20.2	20.2	20.2	34.032	0	18.569	257050000	24	tr|C9JG87|C9JG87_HUMAN 39S ribosomal protein L39, mitochondrial (Fragment) OS=Homo sapiens OX=9606 GN=MRPL39 PE=1 SV=1
Transcriptional repressor CTCF	CTCF	A0A2R8Y595	0.493668	0.319305	1.11099	1.13206		0.181304	0.740812	0.464102	0.476296		23.2687	23.3561	22.9399	22.6379	22.4807	22.5055	20.1348	22.9426	23.1544	4	4	4	10.8	10.8	10.8	72.999	0	36.394	223290000	30	tr|A0A2R8Y595|A0A2R8Y595_HUMAN Transcriptional repressor CTCF OS=Homo sapiens OX=9606 GN=CTCF PE=1 SV=1
DNA damage-binding protein 1	DDB1	Q16531	1.93969	0.0138062	1.10891	4.42237	+	0.434894	0.35126	0.246282	1.01533		27.1907	26.9895	26.9573	26.2052	26.2315	26.1128	26.2083	25.4586	26.1437	32	32	32	34.8	34.8	34.8	126.97	0	185.18	2728100000	190	sp|Q16531|DDB1_HUMAN DNA damage-binding protein 1 OS=Homo sapiens OX=9606 GN=DDB1 PE=1 SV=1
Eukaryotic translation initiation factor 4E	EIF4E	P06730	0.508106	0.307172	1.10781	1.16052		0.205613	0.703735	0.502529	0.532074		23.6299	23.5365	24.0992	22.9476	23.3027	23.1994	23.521	20.7717	23.6494	5	5	5	34.1	34.1	34.1	25.097	0	46.919	279640000	18	sp|P06730|IF4E_HUMAN Eukaryotic translation initiation factor 4E OS=Homo sapiens OX=9606 GN=EIF4E PE=1 SV=2
Ubiquitin-associated protein 2-like	UBAP2L	F8W726	1.58487	0.0223218	1.10681	3.45191	+	1.45187	0.0145404	-0.948958	-3.12578	+	24.8595	24.5468	24.3515	22.6316	22.6407	22.3182	22.9318	23.6181	23.8874	9	9	9	14	14	14	113.63	0	30.746	331860000	27	tr|F8W726|F8W726_HUMAN Ubiquitin-associated protein 2-like OS=Homo sapiens OX=9606 GN=UBAP2L PE=1 SV=2
Serine/threonine-protein phosphatase 1 regulatory subunit 10	PPP1R10	Q96QC0	1.78426	0.017142	1.10655	3.97761	+	1.29734	0.0204533	-0.786976	-2.76815	+	25.1203	24.9715	24.8343	23.0792	23.2585	22.9078	23.5169	23.7001	24.3895	13	13	13	18.3	18.3	18.3	99.057	0	43.615	453900000	49	sp|Q96QC0|PP1RA_HUMAN Serine/threonine-protein phosphatase 1 regulatory subunit 10 OS=Homo sapiens OX=9606 GN=PPP1R10 PE=1 SV=1
Rac GTPase-activating protein 1	RACGAP1	Q9H0H5	1.95206	0.013614	1.10645	4.45922	+	1.11906	0.0347934	0.509148	2.3796	+	23.88	23.8098	23.4645	23.1059	23.1722	23.0842	22.1937	22.7557	22.8855	11	11	11	23.6	23.6	23.6	71.026	0	63.33	307500000	38	sp|Q9H0H5|RGAP1_HUMAN Rac GTPase-activating protein 1 OS=Homo sapiens OX=9606 GN=RACGAP1 PE=1 SV=1
Zinc finger and BTB domain-containing protein 2	ZBTB2	Q8N680	0.49397	0.319291	1.09978	1.13266		1.32423	0.0192026	2.76276	2.82889	+	22.8533	22.8821	22.8491	24.3149	24.6496	24.609	22.8422	19.8242	22.6188	9	9	9	27	27	27	57.336	0	88.8	551080000	34	sp|Q8N680|ZBTB2_HUMAN Zinc finger and BTB domain-containing protein 2 OS=Homo sapiens OX=9606 GN=ZBTB2 PE=1 SV=1
Septin-9	2009-09-01	Q9UHD8	2.2757	0.0103333	1.09916	5.50798	+	0.482656	0.290641	0.218068	1.11031		23.4154	23.5642	23.5316	22.6334	22.665	22.5695	22.1747	22.791	22.2481	8	8	8	15.7	15.7	15.7	65.401	0	18.111	183570000	15	sp|Q9UHD8|SEPT9_HUMAN Septin-9 OS=Homo sapiens OX=9606 GN=SEPTIN9 PE=1 SV=2
Probable ATP-dependent RNA helicase DHX37	DHX37	Q8IY37	0.481065	0.332126	1.09754	1.10716		0.772796	0.110136	1.65835	1.67757		23.672	23.2971	23.2265	23.7322	24.1193	24.0266	20.3538	23.0574	23.4918	14	14	14	15.1	15.1	15.1	129.54	0	48.861	441440000	36	sp|Q8IY37|DHX37_HUMAN Probable ATP-dependent RNA helicase DHX37 OS=Homo sapiens OX=9606 GN=DHX37 PE=1 SV=1
39S ribosomal protein L38, mitochondrial	MRPL38	Q96DV4	0.735944	0.150192	1.09667	1.6054		0.743494	0.121252	1.05851	1.62016		22.7878	22.3826	22.0962	22.4267	22.3607	22.3648	21.6896	20.0574	22.2297	4	4	4	13.2	13.2	13.2	44.596	0	12.949	169180000	16	sp|Q96DV4|RM38_HUMAN 39S ribosomal protein L38, mitochondrial OS=Homo sapiens OX=9606 GN=MRPL38 PE=1 SV=2
Mitochondrial 2-oxoglutarate/malate carrier protein	SLC25A11	Q02978	1.28368	0.036989	1.09443	2.73752	+	2.91898	0.00225641	3.30225	8.19998	+	24.0076	24.2246	24.1273	26.3853	26.1709	26.4268	22.4238	22.8832	23.7692	14	14	14	58.6	58.6	58.6	34.061	0	192.55	1707800000	66	sp|Q02978|M2OM_HUMAN Mitochondrial 2-oxoglutarate/malate carrier protein OS=Homo sapiens OX=9606 GN=SLC25A11 PE=1 SV=3
Valine--tRNA ligase	VARS	P26640	1.69464	0.0193186	1.0929	3.73547	+	0.649789	0.162407	0.457263	1.43738		24.605	24.5774	24.4245	23.7418	24.1727	23.7855	22.9148	23.511	23.9024	17	17	17	20.3	20.3	20.3	140.47	0	102.49	522560000	59	sp|P26640|SYVC_HUMAN Valine--tRNA ligase OS=Homo sapiens OX=9606 GN=VARS1 PE=1 SV=4
NADH dehydrogenase [ubiquinone] iron-sulfur protein 8, mitochondrial	NDUFS8	E9PKH6	2.75952	0.00743662	1.09253	7.44367	+	2.08526	0.00477686	2.11375	4.87038	+	21.2164	21.2245	21.0344	21.827	21.7089	23.0031	19.8734	20.0032	20.3212	3	3	3	27.5	27.5	27.5	15.892	0	15.232	120460000	16	tr|E9PKH6|E9PKH6_HUMAN Complex I-23kD (Fragment) OS=Homo sapiens OX=9606 GN=NDUFS8 PE=1 SV=1
Arf-GAP with coiled-coil, ANK repeat and PH domain-containing protein 2	ACAP2	Q15057	0.893681	0.0927173	1.09252	1.91682		0.253701	0.624589	-0.389444	-0.639016		22.7066	22.4361	22.5439	21.5348	20.7959	20.91	22.0849	20.3422	21.9819	5	5	5	8.5	8.5	8.5	88.028	0	13.766	89781000	15	sp|Q15057|ACAP2_HUMAN Arf-GAP with coiled-coil, ANK repeat and PH domain-containing protein 2 OS=Homo sapiens OX=9606 GN=ACAP2 PE=1 SV=3
COP9 signalosome complex subunit 3	COPS3	Q9UNS2	0.844436	0.110078	1.09162	1.81881		0.238668	0.646508	0.311967	0.606022		22.8302	21.78	22.0249	21.5674	21.4142	21.3146	21.4295	21.8062	20.1246	6	6	6	22.7	22.7	22.7	47.873	0	42.162	91892000	13	sp|Q9UNS2|CSN3_HUMAN COP9 signalosome complex subunit 3 OS=Homo sapiens OX=9606 GN=COPS3 PE=1 SV=3
		A8K968	2.47194	0.0107651	1.08213	6.23387	+	2.00142	0.00581026	0.79872	4.60843	+	25.8038	25.6609	25.627	25.3428	25.5182	25.3805	24.8445	24.2952	24.7056	25	25	2	50.3	50.3	4.2	84.711	0	137.9	1304200000	87	tr|A8K968|A8K968_HUMAN Band 4.1-like protein 3 OS=Homo sapiens OX=9606 GN=EPB41L3 PE=1 SV=1
Dolichyl-phosphate beta-glucosyltransferase	ALG5	Q9Y673	1.56341	0.0230558	1.08151	3.39802	+	2.62692	0.00330716	2.24183	6.86263	+	23.7666	23.6005	23.3073	24.7232	24.4509	24.9812	22.0516	22.3509	23.0273	8	8	8	32.7	32.7	32.7	36.946	0	57.307	615770000	39	sp|Q9Y673|ALG5_HUMAN Dolichyl-phosphate beta-glucosyltransferase OS=Homo sapiens OX=9606 GN=ALG5 PE=1 SV=1
Catechol O-methyltransferase	COMT	P21964	0.690058	0.173378	1.07768	1.51583		1.52297	0.0121207	2.33965	3.29784	+	23.8259	23.6553	23.7136	24.9937	24.96	25.0269	23.2471	21.2416	23.4731	11	11	11	59	59	59	30.037	0	169.24	756590000	57	sp|P21964|COMT_HUMAN Catechol O-methyltransferase OS=Homo sapiens OX=9606 GN=COMT PE=1 SV=2
WASH complex subunit FAM21A	FAM21C	A0A0A0MR88	2.39348	0.00982857	1.07528	5.93469	+	NaN	1	0	NaN		22.3838	21.9741	22.5064	18.7388	18.3169	20.2705	21.0465	21.3016	21.2905	5	5	5	9.5	9.5	9.5	147.05	0	25.116	46575000	9	tr|A0A0A0MR88|A0A0A0MR88_HUMAN WASH complex subunit 2C OS=Homo sapiens OX=9606 GN=WASHC2C PE=1 SV=1
AP-2 complex subunit alpha-1	AP2A1	O95782	1.75955	0.0179648	1.07451	3.90984	+	0.265	0.606841	-0.174742	-0.66358		26.3518	26.0121	25.9642	24.7108	25.0316	24.838	24.8432	24.7378	25.5236	31	31	23	43.5	43.5	33.4	107.54	0	220.14	1304400000	103	sp|O95782|AP2A1_HUMAN AP-2 complex subunit alpha-1 OS=Homo sapiens OX=9606 GN=AP2A1 PE=1 SV=3
WD repeat-containing protein 43	WDR43	Q15061	0.545571	0.273926	1.07382	1.23406		1.18545	0.0278773	1.8796	2.52159	+	20.6327	21.8861	22.1035	22.2027	22.318	22.5191	20.8719	21.4967	19.0324	3	3	3	7.2	7.2	7.2	74.89	0	9.7479	117190000	7	sp|Q15061|WDR43_HUMAN WD repeat-containing protein 43 OS=Homo sapiens OX=9606 GN=WDR43 PE=1 SV=3
Programmed cell death protein 2	PDCD2	Q16342	0.854358	0.106807	1.07368	1.83849		0.134022	0.810485	-0.314227	-0.363719		22.3155	20.8592	21.0099	18.5266	21.2094	20.2849	19.941	21.0342	19.9883	4	4	4	16.6	16.6	16.6	38.592	0	12.586	33197000	9	sp|Q16342|PDCD2_HUMAN Programmed cell death protein 2 OS=Homo sapiens OX=9606 GN=PDCD2 PE=1 SV=2
Prenylcysteine oxidase 1	PCYOX1	Q9UHG3	4.4788	0	1.07065	20.5367	+	4.48294	0	1.00719	20.586	+	24.98	24.9378	24.8957	24.8855	24.8955	24.8421	23.8389	23.8053	23.9573	10	10	10	23.6	23.6	23.6	56.639	0	108.87	907070000	47	sp|Q9UHG3|PCYOX_HUMAN Prenylcysteine oxidase 1 OS=Homo sapiens OX=9606 GN=PCYOX1 PE=1 SV=3
DNA replication licensing factor MCM4	MCM4	A0A3B3IU45	2.14909	0.0123397	1.06627	5.07727	+	2.33039	0.00510417	1.14209	5.70287	+	26.8088	26.5696	26.4482	26.5243	26.8137	26.7161	25.4916	25.2571	25.879	32	32	32	52.2	52.2	52.2	91.19	0	293.63	3006500000	163	tr|A0A3B3IU45|A0A3B3IU45_HUMAN DNA helicase OS=Homo sapiens OX=9606 GN=MCM4 PE=1 SV=1
39S ribosomal protein L44, mitochondrial	MRPL44	Q9H9J2	1.32791	0.0346205	1.06586	2.83722	+	0.994067	0.051776	0.698579	2.11971		23.4564	22.8238	23.0234	22.7643	22.6392	22.7983	22.4523	21.3928	22.2609	6	6	6	20.8	20.8	20.8	37.535	0	31.571	226940000	33	sp|Q9H9J2|RM44_HUMAN 39S ribosomal protein L44, mitochondrial OS=Homo sapiens OX=9606 GN=MRPL44 PE=1 SV=1
Lamina-associated polypeptide 2, isoform alpha	TMPO	P42166	2.33731	0.00994737	1.06571	5.72793	+	1.84605	0.00694855	0.525977	4.15051	+	26.8601	26.5472	26.3927	26.0633	26.0269	26.0906	25.3167	25.5353	25.751	22	22	13	49.9	49.9	30.5	75.491	0	174.6	2196100000	123	sp|P42166|LAP2A_HUMAN Lamina-associated polypeptide 2, isoform alpha OS=Homo sapiens OX=9606 GN=TMPO PE=1 SV=2
Acylglycerol kinase, mitochondrial	AGK	E9PC15	1.3602	0.0325259	1.0654	2.91108	+	3.64224	0.002752	3.49337	12.6066	+	22.7529	22.583	21.964	24.8912	24.8302	24.8625	21.6103	20.8162	21.6772	8	8	8	34	34	34	43.796	0	65.701	584870000	32	tr|E9PC15|E9PC15_HUMAN Acylglycerol kinase, mitochondrial OS=Homo sapiens OX=9606 GN=AGK PE=1 SV=1
SWI/SNF-related matrix-associated actin-dependent regulator of chromatin subfamily A member 5	SMARCA5	O60264	1.39234	0.0299445	1.06485	2.98547	+	0.520418	0.251495	0.427427	1.18473		27.2647	27.3229	27.2413	26.5275	26.7305	26.6585	25.5062	26.481	26.6471	40	40	28	44.8	44.8	35.5	121.9	0	323.31	3506600000	217	sp|O60264|SMCA5_HUMAN SWI/SNF-related matrix-associated actin-dependent regulator of chromatin subfamily A member 5 OS=Homo sapiens OX=9606 GN=SMARCA5 PE=1 SV=1
Protein FAM3C	FAM3C	Q92520	0.818817	0.117407	1.06243	1.76814		1.22839	0.0251026	1.63124	2.61508	+	22.7428	22.6896	22.7719	23.3649	22.9846	23.561	20.8078	21.3827	22.8263	6	6	6	36.6	36.6	36.6	24.68	0	31.977	250200000	21	sp|Q92520|FAM3C_HUMAN Protein FAM3C OS=Homo sapiens OX=9606 GN=FAM3C PE=1 SV=1
UBX domain-containing protein 4	UBXN4	Q92575	2.42219	0.0101277	1.0598	6.04273	+	5.16776	0	2.21242	30.5989	+	22.1521	21.7291	21.5842	22.8696	22.9794	23.0743	20.8452	20.7234	20.7174	4	4	4	12.8	12.8	12.8	56.777	0	21.262	186620000	26	sp|Q92575|UBXN4_HUMAN UBX domain-containing protein 4 OS=Homo sapiens OX=9606 GN=UBXN4 PE=1 SV=2
Probable global transcription activator SNF2L1	SMARCA1	B7ZLQ5	0.789242	0.128145	1.05936	1.70988		0.116975	0.833672	0.200425	0.321571		23.1596	23.1918	23.0142	22.3648	22.3346	22.0894	20.9188	22.2325	23.0363	20	8	8	17.8	8.6	8.6	124.33	0	25.03	198200000	20	tr|B7ZLQ5|B7ZLQ5_HUMAN Probable global transcription activator SNF2L1 OS=Homo sapiens OX=9606 GN=SMARCA1 PE=1 SV=1
Unconventional myosin-VI	MYO6	A0A0A0MRM8	1.95906	0.0135406	1.05914	4.48017	+	0.382695	0.423055	0.204875	0.910015		25.9398	25.8381	25.6536	24.8919	25.0367	24.94	24.3801	24.729	25.1449	32	32	32	33.6	33.6	33.6	145.01	0	133.39	1144700000	96	tr|A0A0A0MRM8|A0A0A0MRM8_HUMAN Unconventional myosin-6 OS=Homo sapiens OX=9606 GN=MYO6 PE=1 SV=1
Exportin-6	XPO6	Q96QU8	1.11793	0.050944	1.05875	2.37721		0.0806755	0.887083	-0.109435	-0.22849		21.3414	21.2363	20.8945	20.3041	20.1026	19.561	20.8745	20.0091	19.4124	5	5	5	6.3	6.3	6.3	128.88	0	12.778	34861000	13	sp|Q96QU8|XPO6_HUMAN Exportin-6 OS=Homo sapiens OX=9606 GN=XPO6 PE=1 SV=1
Bromodomain-containing protein 7	BRD7	Q9NPI1	0.531657	0.28745	1.05773	1.2068		0.230893	0.659802	0.510061	0.588807		22.6229	22.3171	22.143	21.7333	21.8246	21.882	22.153	19.573	22.1837	5	5	5	12	12	12	74.138	0	22.885	122750000	18	sp|Q9NPI1|BRD7_HUMAN Bromodomain-containing protein 7 OS=Homo sapiens OX=9606 GN=BRD7 PE=1 SV=1
Transcription factor E2F7	E2F7	Q96AV8	0.443199	0.37344	1.05757	1.03192		0.612859	0.18272	1.40282	1.36544		23.9241	23.5059	23.4116	23.8828	24.2897	23.7048	23.73	20.5399	23.3988	17	17	17	26.8	26.8	26.8	99.887	0	78.384	461310000	50	sp|Q96AV8|E2F7_HUMAN Transcription factor E2F7 OS=Homo sapiens OX=9606 GN=E2F7 PE=1 SV=3
Glucosylceramidase	GBA	P04062	1.49216	0.0251497	1.05701	3.22267	+	1.266	0.022325	0.840936	2.69812	+	21.4666	21.4836	21.9584	21.1892	21.4542	21.6169	20.2641	21.1495	20.324	3	3	3	9.7	9.7	9.7	59.716	0	10.474	85066000	11	sp|P04062|GLCM_HUMAN Lysosomal acid glucosylceramidase OS=Homo sapiens OX=9606 GN=GBA PE=1 SV=3
UPF0600 protein C5orf51	C5orf51	A0A0C4DGW6	0.955545	0.0790697	1.05484	2.04131		1.20493	0.0262663	-1.3904	-2.56385	+	21.7233	21.8768	21.8278	19.6725	19.3366	19.0832	21.4035	19.7379	21.1221	2	2	2	15.1	15.1	15.1	16.961	0.00033091	5.04	48940000	6	tr|A0A0C4DGW6|A0A0C4DGW6_HUMAN UPF0600 protein C5orf51 OS=Homo sapiens OX=9606 GN=C5orf51 PE=1 SV=1
26S protease regulatory subunit 6B	PSMC4	P43686	1.78422	0.0171164	1.05219	3.9775	+	0.961039	0.0577439	-0.535742	-2.05245		28.1709	27.9596	27.8406	26.5589	26.3881	26.2603	27.4193	26.6064	26.7888	24	24	24	69.9	69.9	69.9	47.366	0	263.06	4205700000	203	sp|P43686|PRS6B_HUMAN 26S proteasome regulatory subunit 6B OS=Homo sapiens OX=9606 GN=PSMC4 PE=1 SV=2
Transcription factor p65	RELA	Q2TAM5	0.567839	0.256015	1.05073	1.27762		0.737584	0.123536	-1.5111	-1.6086		23.2441	22.7224	22.6885	20.0036	19.6838	21.2821	22.7341	20.2334	22.5354	5	5	5	16.4	16.4	16.4	42.868	0	13.149	102490000	10	tr|Q2TAM5|Q2TAM5_HUMAN RELA protein OS=Homo sapiens OX=9606 GN=RELA PE=1 SV=1
Superkiller viralicidic activity 2-like 2	SKIV2L2	P42285	1.76207	0.0180442	1.04999	3.91673	+	1.29274	0.0205828	0.751196	2.75783	+	26.5583	26.4415	26.438	26.0948	26.3019	26.1448	25.3617	25.0076	25.9186	33	33	33	42.1	42.1	42.1	117.8	0	257.95	2382500000	185	sp|P42285|MTREX_HUMAN Exosome RNA helicase MTR4 OS=Homo sapiens OX=9606 GN=MTREX PE=1 SV=3
Inositol-3-phosphate synthase 1	ISYNA1	Q9NPH2	1.09446	0.054209	1.0488	2.32771		0.17646	0.747077	0.240128	0.465024		21.739	21.6537	21.807	21.3916	20.8733	20.5088	19.7999	20.9991	21.2544	6	6	6	16.3	16.3	16.3	61.067	0	13.19	67656000	13	sp|Q9NPH2|INO1_HUMAN Inositol-3-phosphate synthase 1 OS=Homo sapiens OX=9606 GN=ISYNA1 PE=1 SV=1
Replication factor C subunit 2	RFC2	P35250	4.1743	0	1.04458	17.2061	+	0.282344	0.575914	0.0929737	0.700921		25.9432	25.9188	25.8671	25.191	24.8922	24.7911	24.8066	24.9779	24.8109	17	17	17	58.5	58.5	58.5	39.157	0	96.277	1178400000	53	sp|P35250|RFC2_HUMAN Replication factor C subunit 2 OS=Homo sapiens OX=9606 GN=RFC2 PE=1 SV=3
Probable ATP-dependent RNA helicase DDX56	DDX56	Q9NY93	1.97273	0.0137594	1.04158	4.52127	+	2.22869	0.00480757	1.37099	5.3448	+	24.1081	23.8906	24.0369	24.0826	24.4877	24.4536	22.5597	23.0326	23.3187	15	15	15	43.1	43.1	43.1	61.589	0	56.371	567910000	38	sp|Q9NY93|DDX56_HUMAN Probable ATP-dependent RNA helicase DDX56 OS=Homo sapiens OX=9606 GN=DDX56 PE=1 SV=1
RNA polymerase II-associated protein 3	RPAP3	Q9H6T3	0.819334	0.116907	1.03959	1.76916		0.635735	0.170876	-1.15855	-1.41001		22.8886	21.9029	21.8434	19.3408	19.3525	21.3472	21.607	20.2134	21.6958	7	7	7	14.4	14.4	14.4	75.718	0	16.906	69519000	6	sp|Q9H6T3|RPAP3_HUMAN RNA polymerase II-associated protein 3 OS=Homo sapiens OX=9606 GN=RPAP3 PE=1 SV=2
FAS-associated factor 2	FAF2	Q96CS3	0.961085	0.0778268	1.03882	2.05254		2.46365	0.00472299	2.98033	6.20169	+	24.1037	23.593	23.6035	25.6113	25.7067	25.8067	22.5295	22.0186	23.6357	13	13	13	45.2	45.2	45.2	52.623	0	133.49	1111300000	69	sp|Q96CS3|FAF2_HUMAN FAS-associated factor 2 OS=Homo sapiens OX=9606 GN=FAF2 PE=1 SV=2
Alpha-soluble NSF attachment protein	NAPA	P54920	1.32527	0.035113	1.03875	2.83125	+	3.92844	0.00136709	4.54475	14.9079	+	22.3279	22.1872	21.6524	25.5154	25.5647	25.6054	21.1631	20.4334	21.4547	14	14	14	69.5	69.5	69.5	33.232	0	153.72	901790000	51	sp|P54920|SNAA_HUMAN Alpha-soluble NSF attachment protein OS=Homo sapiens OX=9606 GN=NAPA PE=1 SV=3
28S ribosomal protein S29, mitochondrial	DAP3	P51398	1.3383	0.0343686	1.03701	2.86089	+	0.787214	0.104632	0.572282	1.70589		24.3831	24.3113	23.8392	23.9157	23.6113	23.6125	23.4979	22.5027	23.422	12	12	12	36.4	36.4	36.4	45.566	0	119.72	435560000	44	sp|P51398|RT29_HUMAN 28S ribosomal protein S29, mitochondrial OS=Homo sapiens OX=9606 GN=DAP3 PE=1 SV=1
Clathrin heavy chain	CLTC	A0A087WVQ6	2.85326	0.00820725	1.03403	7.88027	+	0.0233541	0.966773	0.00964801	0.0698771		28.1206	28.0652	27.9042	26.9271	27.1613	26.9285	26.8179	26.9616	27.2084	66	66	66	53.9	53.9	53.9	192.06	0	323.31	5352000000	380	tr|A0A087WVQ6|A0A087WVQ6_HUMAN Clathrin heavy chain OS=Homo sapiens OX=9606 GN=CLTC PE=1 SV=1
Clathrin interactor 1	CLINT1	Q14677	1.11219	0.0520603	1.03147	2.36507		0.88539	0.0740373	0.847692	1.90026		25.6588	25.5085	25.6009	25.2568	25.6046	25.3555	24.9653	23.6906	25.0179	14	14	14	24.2	24.2	24.2	68.259	0	115.43	1374600000	84	sp|Q14677|EPN4_HUMAN Clathrin interactor 1 OS=Homo sapiens OX=9606 GN=CLINT1 PE=1 SV=1
Fanconi anemia group D2 protein	FANCD2	Q9BXW9	0.791565	0.126623	1.03076	1.71444		0.770721	0.111267	0.990314	1.6735		21.5307	21.1811	21.2461	21.2611	21.3096	21.2659	19.6594	19.7354	21.4709	7	7	7	8.1	8.1	8.1	164.13	0	28.165	77996000	20	sp|Q9BXW9|FACD2_HUMAN Fanconi anemia group D2 protein OS=Homo sapiens OX=9606 GN=FANCD2 PE=1 SV=2
Zinc finger MYM-type protein 2	ZMYM2	Q9UBW7	1.85596	0.0158973	1.03028	4.1787	+	0.704061	0.136124	-0.779472	-1.54314		22.2517	21.5068	22.0289	20.4159	20.7856	19.1567	21.0752	20.9241	20.6973	5	5	5	6	6	6	154.91	0	11.521	57026000	10	sp|Q9UBW7|ZMYM2_HUMAN Zinc finger MYM-type protein 2 OS=Homo sapiens OX=9606 GN=ZMYM2 PE=1 SV=1
Translocation protein SEC62	SEC62	F8WF48	1.17449	0.0456165	1.02916	2.49795	+	3.20633	0.00330516	3.76932	9.74189	+	21.8014	22.1172	22.3373	24.9505	24.7898	24.7361	20.2978	21.3622	21.5085	4	4	4	42.4	42.4	42.4	9.8703	0	14.25	551990000	14	tr|F8WF48|F8WF48_HUMAN Translocation protein SEC62 OS=Homo sapiens OX=9606 GN=SEC62 PE=1 SV=1
Pantothenate kinase 4	PANK4	E9PHT6	1.53625	0.0238756	1.027	3.33057	+	2.01796	0.00554839	-1.74818	-4.65925	+	23.7469	24.1197	23.4578	20.4264	21.2585	21.314	22.6331	22.3986	23.2117	11	11	11	22.1	22.1	22.1	81.385	0	54.401	181550000	23	tr|E9PHT6|E9PHT6_HUMAN 4-phosphopantetheine phosphatase OS=Homo sapiens OX=9606 GN=PANK4 PE=1 SV=3
Cullin-4A	CUL4A	Q13619	1.43416	0.0283628	1.02662	3.08368	+	NaN	1	0	NaN		21.5341	21.314	21.3013	20.0602	19.1236	18.4142	20.416	20.886	19.7675	11	2	2	16.9	4.6	4.6	87.679	0	12.608	24474000	4	sp|Q13619|CUL4A_HUMAN Cullin-4A OS=Homo sapiens OX=9606 GN=CUL4A PE=1 SV=3
Spartin	SPG20	Q8N0X7	1.99885	0.0127692	1.02661	4.60059	+	1.21366	0.0256487	0.382663	2.58287	+	23.9682	24.3474	23.6892	23.209	23.527	23.337	22.8735	22.8454	23.2061	8	8	8	17.6	17.6	17.6	72.832	0	43.33	358920000	19	sp|Q8N0X7|SPART_HUMAN Spartin OS=Homo sapiens OX=9606 GN=SPART PE=1 SV=1
tRNA (uracil-5-)-methyltransferase homolog A	TRMT2A	F2Z2W7	1.41527	0.0288633	1.02433	3.03912	+	0.0533841	0.927885	-0.0661894	-0.154993		21.2988	21.3719	21.1567	19.9044	19.9268	20.7246	20.2294	20.8356	19.6894	3	3	3	5.4	5.4	5.4	70.834	0.00032394	4.6637	34622000	5	tr|F2Z2W7|F2Z2W7_HUMAN tRNA (uracil-5-)-methyltransferase homolog A OS=Homo sapiens OX=9606 GN=TRMT2A PE=1 SV=1
Mitofusin-2	MFN2	A0A6Q8PGA3	0.832474	0.112547	1.02275	1.79512		2.0712	0.00493927	2.32179	4.82567	+	21.3611	21.4609	20.4314	22.4299	22.1569	22.5636	20.9908	19.6611	19.5332	6	6	6	13.2	13.2	13.2	78.702	0	25.18	108290000	8	tr|A0A6Q8PGA3|A0A6Q8PGA3_HUMAN Mitofusin-2 OS=Homo sapiens OX=9606 GN=MFN2 PE=1 SV=1
Chromodomain-helicase-DNA-binding protein 1	CHD1	O14646	0.646751	0.196038	1.02147	1.43146		0.243065	0.639071	0.473631	0.61571		21.9932	22.5244	22.1847	21.0585	21.8441	22.1563	19.8836	21.516	22.2384	6	6	5	5.5	5.5	4.7	196.69	0	15.769	116930000	23	sp|O14646|CHD1_HUMAN Chromodomain-helicase-DNA-binding protein 1 OS=Homo sapiens OX=9606 GN=CHD1 PE=1 SV=2
Glycogen phosphorylase, brain form	PYGB	P11216	1.9922	0.0127226	1.02143	4.58028	+	3.60402	0.00332353	-3.11396	-12.3265	+	26.5169	26.4104	26.331	22.5356	22.2175	22.099	25.3748	25.0353	25.7839	22	22	17	31.8	31.8	24.6	96.695	0	72.282	940860000	82	sp|P11216|PYGB_HUMAN Glycogen phosphorylase, brain form OS=Homo sapiens OX=9606 GN=PYGB PE=1 SV=5
REST corepressor 1	RCOR1	Q9UKL0	2.46389	0.0106578	1.0208	6.20261	+	0.678852	0.147677	-0.250364	-1.49399		23.7767	23.6437	23.5194	22.5222	22.3603	22.2438	22.8675	22.3604	22.6495	5	5	5	14.2	14.2	14.2	53.327	0	28.035	226740000	24	sp|Q9UKL0|RCOR1_HUMAN REST corepressor 1 OS=Homo sapiens OX=9606 GN=RCOR1 PE=1 SV=2
Coatomer subunit alpha	COPA	P53621	1.56096	0.0229975	1.01888	3.39191	+	0.425844	0.361908	0.30552	0.997194		27.9761	27.9258	27.777	27.0325	27.3267	27.1796	26.3364	26.9352	27.3507	50	50	50	56.7	56.7	56.7	138.34	0	323.31	5238500000	294	sp|P53621|COPA_HUMAN Coatomer subunit alpha OS=Homo sapiens OX=9606 GN=COPA PE=1 SV=2
Protein AATF	AATF	Q9NY61	0.458151	0.355692	1.01854	1.06171		0.546884	0.229562	1.17062	1.23664		23.8193	23.5311	23.2362	23.5927	23.6447	23.8054	20.6216	23.4302	23.4791	13	13	13	38.2	38.2	38.2	63.132	0	130.36	413870000	50	sp|Q9NY61|AATF_HUMAN Protein AATF OS=Homo sapiens OX=9606 GN=AATF PE=1 SV=1
Anaphase-promoting complex subunit 5	ANAPC5	Q9UJX4	1.79059	0.0169639	1.01815	3.99509	+	2.05286	0.00482213	-0.987214	-4.76785	+	24.7023	24.6682	24.2362	22.5356	22.4917	22.5633	23.1758	23.8877	23.4887	17	17	17	34	34	34	85.076	0	69.547	351000000	46	sp|Q9UJX4|APC5_HUMAN Anaphase-promoting complex subunit 5 OS=Homo sapiens OX=9606 GN=ANAPC5 PE=1 SV=2
Coilin	COIL	P38432	0.61837	0.21444	1.01372	1.37618		1.18941	0.0273063	1.87552	2.53017	+	23.2496	23.0316	23.1532	23.8934	23.9119	24.2145	20.6697	22.7423	22.9812	10	10	10	18.8	18.8	18.8	62.608	0	60.91	411060000	33	sp|P38432|COIL_HUMAN Coilin OS=Homo sapiens OX=9606 GN=COIL PE=1 SV=1
Regulation of nuclear pre-mRNA domain-containing protein 1A	RPRD1A	Q96P16	0.987231	0.0734226	1.01079	2.10574		0.0604341	0.916508	-0.0847899	-0.174303		22.9698	22.9371	22.834	21.9789	21.8033	21.6721	22.2433	20.9585	22.5068	8	8	5	32.1	32.1	19.9	35.719	0	24.696	132330000	19	sp|Q96P16|RPR1A_HUMAN Regulation of nuclear pre-mRNA domain-containing protein 1A OS=Homo sapiens OX=9606 GN=RPRD1A PE=1 SV=1
Importin-11	IPO11	Q9UI26	1.36181	0.0327375	1.01061	2.91477	+	0.621295	0.177854	-0.473012	-1.38188		24.1112	23.8733	23.9541	22.46	22.5812	22.4467	22.8263	22.4652	23.6154	11	11	11	19	19	19	112.53	0	38.215	292430000	28	sp|Q9UI26|IPO11_HUMAN Importin-11 OS=Homo sapiens OX=9606 GN=IPO11 PE=1 SV=1
Tumor susceptibility gene 101 protein	TSG101	F5H442	2.28137	0.0104099	1.00966	5.52795	+	0.590986	0.196926	-0.465668	-1.3228		22.0625	21.824	21.8202	20.8527	20.6077	19.8203	20.8155	21.2075	20.6548	3	3	3	10.1	10.1	10.1	40.917	0.00032723	4.8605	60082000	11	tr|F5H442|F5H442_HUMAN Tumor susceptibility gene 101 protein OS=Homo sapiens OX=9606 GN=TSG101 PE=1 SV=1
DnaJ homolog subfamily A member 1	DNAJA1	P31689	1.64352	0.020251	1.00953	3.60171	+	0.359794	0.453599	0.183741	0.863178		27.51	26.9495	26.9373	26.3204	26.384	26.215	26.4755	25.7584	26.1343	14	14	14	54.7	54.7	54.7	44.868	0	212.07	2929900000	147	sp|P31689|DNJA1_HUMAN DnaJ homolog subfamily A member 1 OS=Homo sapiens OX=9606 GN=DNAJA1 PE=1 SV=2
Regulatory-associated protein of mTOR	RPTOR	Q8N122	1.19615	0.0444432	1.00919	2.54478	+	0.635563	0.170902	-0.812492	-1.40967		21.8327	21.8362	21.2827	18.9288	20.142	20.4158	19.9636	20.8195	21.1409	5	5	5	4.3	4.3	4.3	149.04	0	11.42	41248000	12	sp|Q8N122|RPTOR_HUMAN Regulatory-associated protein of mTOR OS=Homo sapiens OX=9606 GN=RPTOR PE=1 SV=1
Ran-binding protein 9	RANBP9	Q96S59	2.41551	0.00991667	1.00902	6.01744	+	0.782189	0.107056	0.28453	1.69602		24.7057	24.4451	24.4041	23.7996	23.9546	23.6271	23.776	23.441	23.3108	11	11	10	22.5	22.5	20.2	77.846	0	63.026	460960000	43	sp|Q96S59|RANB9_HUMAN Ran-binding protein 9 OS=Homo sapiens OX=9606 GN=RANBP9 PE=1 SV=1
Regulator of nonsense transcripts 1	UPF1	Q92900	0.980153	0.0753007	1.00521	2.09131		2.51065	0.00443621	3.08036	6.38609	+	25.5542	25.384	25.2383	27.2859	27.4858	27.6303	24.0263	23.812	25.3226	42	42	42	48.1	48.1	48.1	124.34	0	323.31	3865500000	178	sp|Q92900|RENT1_HUMAN Regulator of nonsense transcripts 1 OS=Homo sapiens OX=9606 GN=UPF1 PE=1 SV=2
NADH dehydrogenase [ubiquinone] 1 beta subcomplex subunit 10	NDUFB10	O96000	1.36153	0.0326314	1.00355	2.91413	+	2.15365	0.00479764	1.69566	5.09229	+	22.588	22.2204	22.3319	22.9631	23.1856	23.0681	20.7617	21.8756	21.4924	4	4	4	30.8	30.8	30.8	20.776	0	19.471	214300000	12	sp|O96000|NDUBA_HUMAN NADH dehydrogenase [ubiquinone] 1 beta subcomplex subunit 10 OS=Homo sapiens OX=9606 GN=NDUFB10 PE=1 SV=3
Disks large homolog 1	DLG1	Q12959	0.615281	0.216845	1.00132	1.37016		0.823408	0.0925565	1.31815	1.7772		21.8414	21.879	22.0259	21.9754	22.451	22.2704	19.535	22.0114	21.1959	6	6	6	10.2	10.2	10.2	100.45	0	24.993	140080000	14	sp|Q12959|DLG1_HUMAN Disks large homolog 1 OS=Homo sapiens OX=9606 GN=DLG1 PE=1 SV=2
Glucose-6-phosphate 1-dehydrogenase	G6PD	E7EUI8	0.592889	0.234813	1.00125	1.32652		0.472672	0.30451	-1.19153	-1.09054		21.8546	21.6412	21.6818	20.9608	19.4162	18.2223	19.2711	21.7858	21.1169	6	6	6	21.9	21.9	21.9	38.45	0	10.77	63110000	10	tr|E7EUI8|E7EUI8_HUMAN Glucose-6-phosphate 1-dehydrogenase (Fragment) OS=Homo sapiens OX=9606 GN=G6PD PE=1 SV=8
Protein SCO2 homolog, mitochondrial	SCO2	O43819	0.71848	0.159396	1.00019	1.57128		2.67969	0.00322167	2.43632	7.08888	+	20.2132	21.8157	21.9678	23.0967	22.5515	22.6569	20.4308	20.7958	19.7694	3	3	3	15.4	15.4	15.4	29.81	0	9.6579	152750000	7	sp|O43819|SCO2_HUMAN Protein SCO2 homolog, mitochondrial OS=Homo sapiens OX=9606 GN=SCO2 PE=1 SV=3
Exosome complex exonuclease RRP44	DIS3	Q9Y2L1	2.00164	0.0128162	0.998334	4.60912	+	2.108	0.00475676	-1.04304	-4.94331	+	25.1216	24.6227	24.8966	22.981	22.9681	22.5676	23.7021	23.7393	24.2044	19	19	19	27	27	27	109	0	61.198	411980000	43	sp|Q9Y2L1|RRP44_HUMAN Exosome complex exonuclease RRP44 OS=Homo sapiens OX=9606 GN=DIS3 PE=1 SV=2
Threonine--tRNA ligase, cytoplasmic	TARS	P26639	1.92419	0.0145145	0.997597	4.37651	+	1.01428	0.0474527	-0.549362	-2.16114	+	24.5513	24.5851	24.4949	23.0102	23.1899	22.7903	23.5978	23.1308	23.91	18	18	18	30.2	30.2	30.2	83.434	0	53.177	399380000	44	sp|P26639|SYTC_HUMAN Threonine--tRNA ligase 1, cytoplasmic OS=Homo sapiens OX=9606 GN=TARS1 PE=1 SV=3
Translocation protein SEC63 homolog	SEC63	Q9UGP8	1.01289	0.0671067	0.997312	2.15828		2.14254	0.00474854	2.3244	5.05571	+	25.3894	25.4534	24.9097	26.272	26.623	26.8388	23.403	24.7776	24.5799	25	25	25	41.3	41.3	41.3	87.996	0	227.38	2021500000	95	sp|Q9UGP8|SEC63_HUMAN Translocation protein SEC63 homolog OS=Homo sapiens OX=9606 GN=SEC63 PE=1 SV=2
DNA-directed RNA polymerase II subunit RPB3	POLR2C	P19387	0.485371	0.327888	0.995998	1.11568		0.0793341	0.888837	-0.20112	-0.224954		23.4043	22.921	22.9241	22.2146	21.7804	21.663	23.0548	20.3339	22.8726	7	7	7	49.5	49.5	49.5	31.441	0	66.96	153270000	27	sp|P19387|RPB3_HUMAN DNA-directed RNA polymerase II subunit RPB3 OS=Homo sapiens OX=9606 GN=POLR2C PE=1 SV=2
Protein phosphatase 1G	PPM1G	O15355	0.987789	0.0734818	0.995951	2.10688		0.706924	0.135273	-0.82277	-1.54872		22.0299	21.9417	21.6834	19.5574	20.2002	20.4412	21.7935	20.5932	20.2805	4	4	4	10.6	10.6	10.6	59.271	0	12.824	54516000	10	sp|O15355|PPM1G_HUMAN Protein phosphatase 1G OS=Homo sapiens OX=9606 GN=PPM1G PE=1 SV=1
Exosome complex component RRP42	EXOSC7	Q15024	0.343545	0.498448	0.990784	0.829663		0.945276	0.0609954	1.88998	2.02053		22.8953	22.7258	20.5446	23.2493	22.8145	22.7995	20.0251	22.9068	20.2615	6	6	6	27.1	27.1	27.1	31.821	0	25.699	222970000	13	sp|Q15024|EXOS7_HUMAN Exosome complex component RRP42 OS=Homo sapiens OX=9606 GN=EXOSC7 PE=1 SV=3
E3 UFM1-protein ligase 1	UFL1	O94874	0.652456	0.192005	0.989687	1.44257		1.59513	0.0113013	2.38016	3.47783	+	23.916	23.6209	23.4694	24.8881	25.2955	24.9939	23.2018	21.3427	23.4927	20	20	20	35.8	35.8	35.8	89.594	0	165.52	817120000	53	sp|O94874|UFL1_HUMAN E3 UFM1-protein ligase 1 OS=Homo sapiens OX=9606 GN=UFL1 PE=1 SV=2
Eukaryotic translation initiation factor 3 subunit A	EIF3A	Q14152	1.23593	0.0409291	0.983594	2.63164	+	1.92485	0.00622434	1.69669	4.37848	+	26.4023	26.3449	26.1871	26.8243	27.2419	27.0074	24.6093	25.5478	25.8265	41	41	41	33.9	33.9	33.9	166.57	0	323.31	3501400000	171	sp|Q14152|EIF3A_HUMAN Eukaryotic translation initiation factor 3 subunit A OS=Homo sapiens OX=9606 GN=EIF3A PE=1 SV=1
Double-strand break repair protein MRE11A	MRE11A	F8W7U8	2.5007	0.0112168	0.982278	6.34666	+	2.51974	0.00445455	0.864023	6.42232	+	27.6584	27.3665	27.316	27.4129	27.3929	27.1804	26.5599	26.2413	26.5929	28	28	28	48.8	48.8	48.8	80.521	0	323.31	4887300000	184	tr|F8W7U8|F8W7U8_HUMAN Double-strand break repair protein OS=Homo sapiens OX=9606 GN=MRE11 PE=1 SV=1
Heat shock cognate 71 kDa protein	HSPA8	P11142	2.17695	0.0118496	0.978383	5.16967	+	1.20032	0.0263529	0.496482	2.55383	+	30.4135	30.288	30.2285	29.9166	29.8786	29.6891	29.586	28.9808	29.428	35	35	22	73.5	73.5	51.9	70.897	0	323.31	29708000000	647	sp|P11142|HSP7C_HUMAN Heat shock cognate 71 kDa protein OS=Homo sapiens OX=9606 GN=HSPA8 PE=1 SV=1
Serine/threonine-protein phosphatase PGAM5, mitochondrial	PGAM5	Q96HS1	3.52754	0.00509589	0.977244	11.7837	+	5.938	0	2.44682	47.7221	+	25.2619	25.3172	25.5103	26.9029	26.7739	26.8214	24.3198	24.4378	24.4001	15	15	15	54.3	54.3	54.3	32.004	0	120.8	2507900000	57	sp|Q96HS1|PGAM5_HUMAN Serine/threonine-protein phosphatase PGAM5, mitochondrial OS=Homo sapiens OX=9606 GN=PGAM5 PE=1 SV=2
28S ribosomal protein S27, mitochondrial	MRPS27	G5EA06	2.39722	0.00963006	0.977013	5.94867	+	1.37531	0.0173457	0.273992	2.94593	+	25.119	24.7595	24.6307	24.2173	24.1528	24.03	24.0025	23.7486	23.8272	13	13	13	42.5	42.5	42.5	41.329	0	75.182	589770000	51	tr|G5EA06|G5EA06_HUMAN 28S ribosomal protein S27, mitochondrial OS=Homo sapiens OX=9606 GN=MRPS27 PE=1 SV=1
Heat shock 70 kDa protein 1B	HSPA1B	A0A0G2JIW1	1.87031	0.0154183	0.973476	4.21977	+	1.20828	0.0260348	0.586458	2.57114	+	30.5301	30.3029	30.2178	30.0654	30.0333	29.7911	29.6515	28.962	29.5168	30	29	19	66.8	64.8	41.1	70.108	0	323.31	32611000000	771	tr|A0A0G2JIW1|A0A0G2JIW1_HUMAN Heat shock 70 kDa protein 1B OS=Homo sapiens OX=9606 GN=HSPA1B PE=1 SV=1
Tuftelin-interacting protein 11	TFIP11	Q9UBB9	1.06095	0.0602232	0.971387	2.25765		0.981421	0.0538916	0.942602	2.09389		26.1296	26.053	26.0275	25.7747	26.2207	26.1283	25.1574	24.3277	25.8109	31	31	31	48.9	48.9	48.9	96.819	0	180.33	2004500000	131	sp|Q9UBB9|TFP11_HUMAN Tuftelin-interacting protein 11 OS=Homo sapiens OX=9606 GN=TFIP11 PE=1 SV=1
Xaa-Pro dipeptidase	PEPD	K7ES25	0.928913	0.0852609	0.970111	1.98752		0.0138557	0.979953	-0.038463	-0.0418825		20.7758	20.8866	21.553	20.6915	21.0515	18.4468	19.6597	19.6971	20.9484	4	4	4	13.5	13.5	13.5	56.406	0	17.157	42615000	7	tr|K7ES25|K7ES25_HUMAN Xaa-Pro dipeptidase (Fragment) OS=Homo sapiens OX=9606 GN=PEPD PE=1 SV=3
Alkyldihydroxyacetonephosphate synthase, peroxisomal	AGPS	O00116	0.548318	0.272343	0.969226	1.23944		2.97017	0.00237838	5.70066	8.45709	+	22.2501	21.5237	20.8635	26.2192	26.3908	26.2215	20.0033	19.811	21.9153	27	27	27	56.4	56.4	56.4	72.911	0	291.9	1431300000	91	sp|O00116|ADAS_HUMAN Alkyldihydroxyacetonephosphate synthase, peroxisomal OS=Homo sapiens OX=9606 GN=AGPS PE=1 SV=1
Adenylosuccinate lyase	ADSL	P30566	1.0606	0.06012	0.966508	2.25692		1.98531	0.00618734	-1.99919	-4.55934	+	25.3001	25.1016	24.9768	22.4249	22.0562	22.0003	24.3764	23.3525	24.7501	10	10	10	37.6	37.6	37.6	54.889	0	40.938	442810000	42	sp|P30566|PUR8_HUMAN Adenylosuccinate lyase OS=Homo sapiens OX=9606 GN=ADSL PE=1 SV=2
MAGUK p55 subfamily member 6	MPP6	B8ZZG1	2.75442	0.00733333	0.965371	7.42051	+	2.65132	0.0034506	1.09254	6.96646	+	21.422	21.5691	21.6805	21.7834	21.815	21.4547	20.8034	20.4662	20.5059	6	6	6	18.7	18.7	18.7	48.757	0	14.148	96664000	10	tr|B8ZZG1|B8ZZG1_HUMAN MAGUK p55 subfamily member 6 OS=Homo sapiens OX=9606 GN=MPP6 PE=1 SV=1
Integrin alpha-2	ITGA2	P17301	0.810169	0.119986	0.965307	1.75108		2.71778	0.00336247	3.12071	7.25627	+	21.5719	21.6239	20.2474	22.7456	23.4451	23.7187	20.0909	19.6834	20.773	12	12	4	16.1	16.1	6.4	129.29	0	46.873	221500000	20	sp|P17301|ITA2_HUMAN Integrin alpha-2 OS=Homo sapiens OX=9606 GN=ITGA2 PE=1 SV=1
Prostate tumor-overexpressed gene 1 protein	PTOV1	M0QY25	0.683706	0.176121	0.961452	1.50345		NaN	1	0	NaN		21.719	21.2437	21.2194	19.4069	18.9527	19.8006	20.7997	21.272	19.2261	2	2	2	9.6	9.6	9.6	43.263	0	7.2766	25742000	5	tr|M0QY25|M0QY25_HUMAN Prostate tumor-overexpressed gene 1 protein OS=Homo sapiens OX=9606 GN=PTOV1 PE=1 SV=1
Lamina-associated polypeptide 2, isoforms beta/gamma	TMPO	P42167	2.80158	0.00772683	0.953695	7.6368	+	1.36361	0.0176	0.46719	2.91891	+	24.4449	24.3503	24.4227	23.7157	23.9844	24.0583	23.2418	23.663	23.452	15	6	6	45.8	16.3	16.3	50.67	0	47.013	573380000	25	sp|P42167|LAP2B_HUMAN Lamina-associated polypeptide 2, isoforms beta/gamma OS=Homo sapiens OX=9606 GN=TMPO PE=1 SV=2
Elongation factor 2	EEF2	P13639	2.2961	0.0103595	0.950799	5.58005	+	0.650134	0.162438	-0.255582	-1.43805		29.9083	29.8886	29.8083	28.6791	28.7547	28.5522	28.6163	28.9409	29.1955	48	47	47	66.3	65.2	65.2	95.337	0	323.31	17531000000	565	sp|P13639|EF2_HUMAN Elongation factor 2 OS=Homo sapiens OX=9606 GN=EEF2 PE=1 SV=4
YTH domain-containing family protein 2	YTHDF2	Q9Y5A9	2.76167	0.0074717	0.950249	7.45343	+	0.652526	0.16077	-0.155684	-1.44271		25.2768	25.1133	25.0018	24.0332	24.0928	23.948	24.049	24.1168	24.3752	7	7	5	14.7	14.7	11.9	62.333	0	88.985	662380000	42	sp|Q9Y5A9|YTHD2_HUMAN YTH domain-containing family protein 2 OS=Homo sapiens OX=9606 GN=YTHDF2 PE=1 SV=2
TAR DNA-binding protein 43	TARDBP	Q13148	2.1558	0.0122667	0.948989	5.0994	+	1.5832	0.0112152	-0.456532	-3.44768	+	27.1221	26.7534	26.6568	25.5063	25.4792	25.3301	26.0318	25.6547	25.9988	12	12	12	45.2	45.2	45.2	44.739	0	188.81	1991200000	90	sp|Q13148|TADBP_HUMAN TAR DNA-binding protein 43 OS=Homo sapiens OX=9606 GN=TARDBP PE=1 SV=1
E3 ubiquitin-protein ligase RAD18	RAD18	Q9NS91	0.842005	0.110361	0.948624	1.81399		1.91859	0.00632304	-2.02667	-4.36004	+	23.2461	22.4972	22.3348	19.921	19.7971	19.434	20.8692	22.0808	22.2821	4	4	4	9.9	9.9	9.9	56.222	0	8.3259	176210000	6	sp|Q9NS91|RAD18_HUMAN E3 ubiquitin-protein ligase RAD18 OS=Homo sapiens OX=9606 GN=RAD18 PE=1 SV=2
Protein FAM60A	FAM60A	Q9NP50	1.13104	0.0492316	0.94848	2.40502	+	0.208376	0.700244	-0.21258	-0.538334		21.4622	21.6243	21.1906	20.2994	20.4671	20.0274	20.81	20.8901	19.7316	2	2	2	11.3	11.3	11.3	24.852	0	12.225	45498000	8	sp|Q9NP50|SHCAF_HUMAN SIN3-HDAC complex-associated factor OS=Homo sapiens OX=9606 GN=SINHCAF PE=1 SV=1
Tubulin alpha-1B chain	TUBA1B	P68363	2.55602	0.0109412	0.947941	6.56854	+	2.45975	0.00469531	-0.442684	-6.18658	+	32.6898	32.3601	32.2721	31.0433	31.0898	31.017	31.4907	31.3754	31.612	33	33	2	82.3	82.3	3.1	50.151	0	323.31	96814000000	1342	sp|P68363|TBA1B_HUMAN Tubulin alpha-1B chain OS=Homo sapiens OX=9606 GN=TUBA1B PE=1 SV=1
Transferrin receptor protein 1	TFRC	P02786	1.73218	0.0193859	0.94717	3.83569	+	3.49928	0.00291613	2.84872	11.5889	+	26.7081	26.7392	26.5274	28.4374	28.6074	28.6345	25.3238	25.6651	26.1442	31	31	31	50.8	50.8	50.8	84.87	0	323.31	8360000000	199	sp|P02786|TFR1_HUMAN Transferrin receptor protein 1 OS=Homo sapiens OX=9606 GN=TFRC PE=1 SV=2
Putative ATP-dependent RNA helicase DHX33	DHX33	Q9H6R0	0.915914	0.087349	0.945333	1.96138		2.59422	0.00377629	2.65825	6.72563	+	23.4437	22.6995	22.4819	24.4015	24.6867	24.6756	21.4557	21.6432	22.6902	18	18	18	31.5	31.5	31.5	78.873	0	95.914	533490000	46	sp|Q9H6R0|DHX33_HUMAN ATP-dependent RNA helicase DHX33 OS=Homo sapiens OX=9606 GN=DHX33 PE=1 SV=2
Activating signal cointegrator 1 complex subunit 1	ASCC1	A0A5F9ZH79	0.744963	0.145707	0.944394	1.62304		0.42992	0.356432	-0.961333	-1.00537		22.5869	22.188	22.7698	22.1244	19.5453	20.1577	22.1273	20.4586	22.1256	7	7	7	24.6	24.6	24.6	36.876	0	12.9	111680000	7	tr|A0A5F9ZH79|A0A5F9ZH79_HUMAN Activating signal cointegrator 1 complex subunit 1 OS=Homo sapiens OX=9606 GN=ASCC1 PE=1 SV=1
Phosphoglucomutase-2	PGM2	Q96G03	2.1236	0.0124371	0.943442	4.99384	+	3.08403	0.00279365	-2.20383	-9.0556	+	22.4629	22.266	22.1476	19.4551	19.1441	18.8355	21.6772	21.1563	21.2128	6	6	6	12.3	12.3	12.3	68.283	0	13.3	49835000	9	sp|Q96G03|PGM2_HUMAN Phosphoglucomutase-2 OS=Homo sapiens OX=9606 GN=PGM2 PE=1 SV=4
Condensin complex subunit 2	NCAPH	C9J470	1.21019	0.0428046	0.942179	2.57529	+	0.43908	0.345764	-0.547716	-1.0237		21.5569	21.7507	21.5064	19.5757	20.8902	19.8785	21.3781	20.2758	20.3336	3	3	3	6.3	6.3	6.3	68.011	0	8.8847	37544000	14	tr|C9J470|C9J470_HUMAN Condensin complex subunit 2 (Fragment) OS=Homo sapiens OX=9606 GN=NCAPH PE=1 SV=8
Nucleolar protein 58	NOP58	Q9Y2X3	2.02524	0.0127533	0.938171	4.68174	+	2.63789	0.00336941	1.39369	6.90915	+	27.6876	27.677	27.6029	28.0645	28.0891	28.1804	26.3239	26.8694	26.9597	24	24	24	57.1	57.1	57.1	59.578	0	323.31	7765000000	282	sp|Q9Y2X3|NOP58_HUMAN Nucleolar protein 58 OS=Homo sapiens OX=9606 GN=NOP58 PE=1 SV=1
DDRGK domain-containing protein 1	DDRGK1	Q96HY6	1.52583	0.0242512	0.933806	3.30487	+	3.328	0.00298969	2.50229	10.4725	+	23.963	23.5694	23.4357	25.1506	25.3144	25.2085	22.9031	22.2578	23.0057	8	8	8	46.2	46.2	46.2	35.61	0	123.9	837020000	51	sp|Q96HY6|DDRGK_HUMAN DDRGK domain-containing protein 1 OS=Homo sapiens OX=9606 GN=DDRGK1 PE=1 SV=2
Mitogen-activated protein kinase kinase kinase MLT	ZAK	Q9NYL2	1.3694	0.0316718	0.931037	2.93228	+	0.752221	0.117052	0.499715	1.63725		22.3392	22.035	22.1045	21.7338	21.7745	21.6763	21.1986	20.7177	21.7691	4	4	4	6	6	6	91.154	0	9.693	124390000	16	sp|Q9NYL2|M3K20_HUMAN Mitogen-activated protein kinase kinase kinase 20 OS=Homo sapiens OX=9606 GN=MAP3K20 PE=1 SV=3
Fragile X mental retardation syndrome-related protein 2	FXR2	P51116	0.478123	0.333881	0.930342	1.10134		0.551332	0.22627	1.03017	1.24534		23.6648	22.9945	23.2386	23.2115	23.4645	23.5215	23.1522	20.7261	23.2286	11	8	8	23.9	18.7	18.7	74.222	0	62.16	342660000	16	sp|P51116|FXR2_HUMAN Fragile X mental retardation syndrome-related protein 2 OS=Homo sapiens OX=9606 GN=FXR2 PE=1 SV=2
ADP/ATP translocase 2	SLC25A5	P05141	2.00939	0.0127347	0.930291	4.63287	+	3.75555	0.00216514	2.85412	13.4735	+	27.1372	27.2444	27.1683	29.1103	28.9763	29.2347	25.8565	26.4564	26.4461	19	19	10	56.4	56.4	32.2	32.852	0	115.88	11371000000	141	sp|P05141|ADT2_HUMAN ADP/ATP translocase 2 OS=Homo sapiens OX=9606 GN=SLC25A5 PE=1 SV=7
WD repeat-containing protein 26	WDR26	A0A499FIZ0	1.45743	0.027688	0.929987	3.13905	+	0.3139	0.522351	-0.196117	-0.76784		26.4166	26.1446	25.8442	25.0322	25.1156	24.8793	25.63	24.7783	25.2071	19	19	19	33.1	33.1	33.1	81.357	0	138.67	1354300000	102	tr|A0A499FIZ0|A0A499FIZ0_HUMAN WD repeat-containing protein 26 OS=Homo sapiens OX=9606 GN=WDR26 PE=1 SV=2
Ribosomal protein S6 kinase alpha-3	RPS6KA3	B7ZB17	0.8301	0.112959	0.929817	1.79043		0.379326	0.426826	-0.45574	-0.903151		22.7662	22.4237	22.3698	21.1413	21.1623	21.0995	21.7545	20.6461	22.3696	6	6	5	10.4	10.4	9.3	80.711	0	17.986	100780000	17	tr|B7ZB17|B7ZB17_HUMAN Non-specific serine/threonine protein kinase OS=Homo sapiens OX=9606 GN=RPS6KA3 PE=1 SV=1
Histone-binding protein RBBP7	RBBP7	Q16576	2.24295	0.0104893	0.927268	5.39389	+	2.50249	0.004409	-0.979371	-6.35375	+	28.5772	28.3057	28.2902	26.4926	26.5732	26.3874	27.7471	27.2734	27.3708	20	20	15	76.9	76.9	68.2	47.82	0	323.31	5443500000	220	sp|Q16576|RBBP7_HUMAN Histone-binding protein RBBP7 OS=Homo sapiens OX=9606 GN=RBBP7 PE=1 SV=1
Cleavage and polyadenylation specificity factor subunit 3	CPSF3	Q9UKF6	1.5209	0.0245294	0.92525	3.29277	+	0.00502174	0.991955	0.00438944	0.0153293		25.5552	25.5053	25.5342	24.5846	24.7198	24.5277	24.3552	24.2972	25.1666	15	15	15	31.3	31.3	31.3	77.485	0	77.526	891240000	50	sp|Q9UKF6|CPSF3_HUMAN Cleavage and polyadenylation specificity factor subunit 3 OS=Homo sapiens OX=9606 GN=CPSF3 PE=1 SV=1
Endoplasmic reticulum metallopeptidase 1	ERMP1	Q7Z2K6	0.398883	0.428565	0.923936	0.942873		2.4472	0.00481226	3.44752	6.13819	+	23.0045	20.2815	20.8893	23.5378	24.0618	24.1464	19.439	20.7728	21.1917	9	9	9	13.7	13.7	13.7	100.23	0	31.632	341860000	11	sp|Q7Z2K6|ERMP1_HUMAN Endoplasmic reticulum metallopeptidase 1 OS=Homo sapiens OX=9606 GN=ERMP1 PE=1 SV=2
Activating signal cointegrator 1	TRIP4	Q15650	1.45121	0.0277677	0.922932	3.1242	+	NaN	1	0	NaN		21.1526	21.3366	21.4842	19.0542	19.2122	19.644	20.934	20.2822	19.9885	2	2	2	5.2	5.2	5.2	66.145	0	7.1009	38262000	3	sp|Q15650|TRIP4_HUMAN Activating signal cointegrator 1 OS=Homo sapiens OX=9606 GN=TRIP4 PE=1 SV=4
ATPase family AAA domain-containing protein 3B	ATAD3B	Q5T9A4	0.589443	0.237075	0.917152	1.31979		4.94337	0	4.20623	26.8771	+	22.0952	20.175	19.9279	23.8153	24.1414	24.1087	19.6983	20.05	19.6983	13	4	2	23.8	9.6	4.5	72.572	0	19.628	329890000	13	sp|Q5T9A4|ATD3B_HUMAN ATPase family AAA domain-containing protein 3B OS=Homo sapiens OX=9606 GN=ATAD3B PE=1 SV=1
Nucleolar protein 11	NOL11	Q9H8H0	0.950656	0.0804028	0.916847	2.03141		0.589254	0.197802	0.615663	1.31943		22.605	22.614	22.5237	22.4627	22.3276	22.0488	21.7387	20.8492	22.4042	6	6	6	10.8	10.8	10.8	81.123	0	23.832	301260000	18	sp|Q9H8H0|NOL11_HUMAN Nucleolar protein 11 OS=Homo sapiens OX=9606 GN=NOL11 PE=1 SV=1
Nicastrin	NCSTN	Q92542	2.2355	0.0108612	0.914292	5.36818	+	3.99878	0	2.56218	15.533	+	22.6422	22.5636	22.8438	24.2868	24.2348	24.4717	21.8911	21.4734	21.9422	10	10	10	25	25	25	78.41	0	52.87	440900000	43	sp|Q92542|NICA_HUMAN Nicastrin OS=Homo sapiens OX=9606 GN=NCSTN PE=1 SV=2
Solute carrier family 35 member F2	SLC35F2	Q8IXU6	0.489746	0.324654	0.912964	1.12432		1.82154	0.00713786	3.17637	4.08132	+	20.5268	20.498	21.2684	23.0244	22.8572	23.2018	19.1656	21.3921	18.9966	4	4	4	19.3	19.3	19.3	41.211	0	46.949	166860000	12	sp|Q8IXU6|S35F2_HUMAN Solute carrier family 35 member F2 OS=Homo sapiens OX=9606 GN=SLC35F2 PE=1 SV=1
Endophilin-B2	SH3GLB2	B7ZC39	1.79936	0.0167206	0.912668	4.01941	+	0.219221	0.679426	-0.421379	-0.562764		23.4342	22.9155	22.8217	22.5158	22.4059	20.2474	21.9245	22.1566	22.3522	5	4	4	16.6	14.4	14.4	41.668	0	13.287	187200000	11	tr|B7ZC39|B7ZC39_HUMAN Endophilin-B2 OS=Homo sapiens OX=9606 GN=SH3GLB2 PE=1 SV=1
Hexokinase-2	HK2	P52789	0.927369	0.0856881	0.91105	1.98441		0.515313	0.257422	-0.579737	-1.1747		21.8145	22.006	21.7499	20.4341	19.9964	20.6675	20.9994	20.1363	21.7015	6	4	4	8.4	6.3	6.3	102.38	0	13.79	57046000	9	sp|P52789|HXK2_HUMAN Hexokinase-2 OS=Homo sapiens OX=9606 GN=HK2 PE=1 SV=2
E3 ubiquitin-protein ligase RING1	RING1	Q06587	0.486833	0.326692	0.909927	1.11857		0.269629	0.598228	-0.681562	-0.673589		22.279	22.4812	22.1543	20.131	21.9314	20.0776	22.0904	19.7841	22.3102	6	4	4	20	12.6	12.6	42.429	0	10.037	107310000	11	sp|Q06587|RING1_HUMAN E3 ubiquitin-protein ligase RING1 OS=Homo sapiens OX=9606 GN=RING1 PE=1 SV=2
Vacuolar protein sorting-associated protein 26A	VPS26A	O75436	2.90745	0.00815642	0.907052	8.14307	+	3.4939	0.00284277	-1.18414	-11.5522	+	25.4859	25.2085	25.2322	23.3477	23.2252	23.0801	24.4836	24.4534	24.2684	13	13	12	53.2	53.2	53.2	38.169	0	54.084	556780000	55	sp|O75436|VP26A_HUMAN Vacuolar protein sorting-associated protein 26A OS=Homo sapiens OX=9606 GN=VPS26A PE=1 SV=2
Zymogen granule protein 16 homolog B	ZG16B	I3L1H9	0.448695	0.366978	0.905212	1.04289		0.369838	0.439857	-0.753419	-0.883774		22.8637	22.2734	21.4505	20.7416	19.8085	21.0615	21.9293	22.1756	19.7669	2	2	2	36.2	36.2	36.2	7.3695	0	6.3834	81654000	6	tr|I3L1H9|I3L1H9_HUMAN Zymogen granule protein 16 homolog B (Fragment) OS=Homo sapiens OX=9606 GN=ZG16B PE=1 SV=1
LIM domain only protein 7	LMO7	E9PMS6	0.56638	0.257406	0.900223	1.27477		1.14605	0.032186	1.86104	2.43696	+	22.2826	21.8942	22.143	22.8575	22.6633	23.6814	21.7541	19.8224	22.0426	10	10	10	9.6	9.6	9.6	145.42	0	34.312	244450000	16	tr|E9PMS6|E9PMS6_HUMAN LIM domain only protein 7 OS=Homo sapiens OX=9606 GN=LMO7 PE=1 SV=1
Importin subunit alpha-3	KPNA4	A0A7I2YQ95	2.40235	0.00971429	0.899028	5.96789	+	2.14509	0.00476246	0.648898	5.06408	+	24.1123	23.8468	23.7641	23.7461	23.7049	23.5217	23.0351	22.8098	23.1811	12	8	8	37.3	25.6	25.6	53.034	0	56.504	404710000	40	tr|A0A7I2YQ95|A0A7I2YQ95_HUMAN Importin subunit alpha-3 OS=Homo sapiens OX=9606 GN=KPNA4 PE=4 SV=1
Cytochrome b-c1 complex subunit Rieske, mitochondrial	UQCRFS1	P47985	0.615692	0.216505	0.897807	1.37096		1.9918	0.00621093	3.02371	4.57907	+	22.7079	22.4916	22.8387	25.0684	24.6544	24.6931	22.6179	20.5083	22.2186	5	5	5	21.9	21.9	21.9	29.668	0	37.327	627690000	23	sp|P47985|UCRI_HUMAN Cytochrome b-c1 complex subunit Rieske, mitochondrial OS=Homo sapiens OX=9606 GN=UQCRFS1 PE=1 SV=2
Membralin	TMEM259	A0A0A0MTU3	0.525823	0.292949	0.896446	1.19535		1.50445	0.0127112	2.29902	3.25254	+	21.7701	20.6866	20.8794	22.9551	22.3066	22.2822	21.1992	20.5161	18.9316	6	6	6	20	20	20	46.22	0	20.754	129480000	15	tr|A0A0A0MTU3|A0A0A0MTU3_HUMAN Membralin OS=Homo sapiens OX=9606 GN=TMEM259 PE=1 SV=2
26S protease regulatory subunit 8	PSMC5	P62195	1.79194	0.0170408	0.890184	3.99882	+	1.10148	0.0370184	-0.573338	-2.34248	+	27.5028	27.1591	27.1461	26.077	25.7998	25.5406	26.7579	26.2033	26.1762	27	27	26	64.8	64.8	61.8	45.626	0	223.98	2800600000	187	sp|P62195|PRS8_HUMAN 26S proteasome regulatory subunit 8 OS=Homo sapiens OX=9606 GN=PSMC5 PE=1 SV=1
Dehydrodolichyl diphosphate syntase complex subunit DHDDS	DHDDS	Q5T0A6	0.960892	0.0777655	0.88261	2.05215		0.0480091	0.935164	-0.119989	-0.140109		21.0054	20.7453	20.6226	21.2574	18.7984	19.3097	20.4007	20.2412	19.0836	3	3	3	28.4	28.4	28.4	19.615	0	15.324	41321000	11	tr|Q5T0A6|Q5T0A6_HUMAN Ditrans,polycis-polyprenyl diphosphate synthase ((2E,6E)-farnesyldiphosphate specific) (Fragment) OS=Homo sapiens OX=9606 GN=DHDDS PE=1 SV=1
Signal recognition particle subunit SRP68	SRP68	Q9UHB9	1.31745	0.0350331	0.881654	2.8135	+	0.123483	0.824565	-0.105145	-0.33777		25.7076	25.6204	25.4654	24.4895	24.6815	24.662	24.2991	24.5386	25.3108	23	23	23	40.2	40.2	40.2	70.729	0	216.39	996810000	94	sp|Q9UHB9|SRP68_HUMAN Signal recognition particle subunit SRP68 OS=Homo sapiens OX=9606 GN=SRP68 PE=1 SV=2
ATP synthase subunit beta, mitochondrial	ATP5B	P06576	1.2294	0.0413784	0.88136	2.6173	+	3.95719	0	4.85719	15.1605	+	25.876	25.5243	25.3592	29.7644	29.5437	29.3788	24.8985	25.1009	24.116	26	26	16	76.6	76.6	47.3	56.559	0	323.31	15255000000	358	sp|P06576|ATPB_HUMAN ATP synthase subunit beta, mitochondrial OS=Homo sapiens OX=9606 GN=ATP5F1B PE=1 SV=3
Tubulin beta-4B chain	TUBB4B	P68371	2.45457	0.0104495	0.879225	6.16656	+	1.89264	0.00647375	-0.537701	-4.28424	+	31.7975	31.6029	31.5535	30.1725	30.2596	30.2711	30.685	30.619	31.0123	28	28	1	75.7	75.7	2.7	49.83	0	323.31	61680000000	1287	sp|P68371|TBB4B_HUMAN Tubulin beta-4B chain OS=Homo sapiens OX=9606 GN=TUBB4B PE=1 SV=1
Galectin-3-binding protein	LGALS3BP	Q08380	1.35709	0.0328292	0.878315	2.90393	+	0.144494	0.793838	0.105997	0.389172		24.7494	24.22	24.2377	23.7081	23.7753	23.4068	23.925	23.0716	23.5755	11	11	11	25.3	25.3	25.3	65.33	0	85.344	430030000	39	sp|Q08380|LG3BP_HUMAN Galectin-3-binding protein OS=Homo sapiens OX=9606 GN=LGALS3BP PE=1 SV=1
DnaJ homolog subfamily B member 11	DNAJB11	Q9UBS4	1.70164	0.0191564	0.878012	3.75403	+	0.16824	0.759846	0.123371	0.445769		24.6932	24.8424	24.5652	24.2083	23.9964	23.6321	24.2605	23.5746	23.6316	10	10	10	31.3	31.3	31.3	40.513	0	51.536	573490000	55	sp|Q9UBS4|DJB11_HUMAN DnaJ homolog subfamily B member 11 OS=Homo sapiens OX=9606 GN=DNAJB11 PE=1 SV=1
ARF GTPase-activating protein GIT1	GIT1	J3QRU8	0.877949	0.0977761	0.875145	1.88542		0.612878	0.182822	0.446627	1.36548		26.3473	25.9964	24.851	24.7266	25.7855	25.3971	24.6799	24.8417	25.0477	4	4	3	8.6	8.6	6.5	76.805	0	11.73	2069400000	13	tr|J3QRU8|J3QRU8_HUMAN ARF GTPase-activating protein GIT1 OS=Homo sapiens OX=9606 GN=GIT1 PE=1 SV=1
Dolichyl-diphosphooligosaccharide--protein glycosyltransferase subunit STT3B	STT3B	Q8TCJ2	0.840838	0.110608	0.873419	1.81168		1.94585	0.00610758	2.7366	4.44068	+	22.0969	22.0465	22.028	23.1803	24.4709	24.1097	21.0533	20.4223	22.0755	11	10	10	15.6	14.8	14.8	93.673	0	45.103	358320000	16	sp|Q8TCJ2|STT3B_HUMAN Dolichyl-diphosphooligosaccharide--protein glycosyltransferase subunit STT3B OS=Homo sapiens OX=9606 GN=STT3B PE=1 SV=1
FERM, RhoGEF and pleckstrin domain-containing protein 1	FARP1	C9JME2	0.950064	0.080415	0.872597	2.03022		0.92641	0.0648297	0.81367	1.98248		21.7503	21.5759	21.2784	21.4997	21.3764	21.5517	21.1027	21.0351	19.849	6	6	6	8.1	8.1	8.1	122.09	0	15.935	73620000	17	tr|C9JME2|C9JME2_HUMAN FERM, ARHGEF and pleckstrin domain-containing protein 1 OS=Homo sapiens OX=9606 GN=FARP1 PE=1 SV=2
Cytoskeleton-associated protein 4	CKAP4	Q07065	0.877165	0.0978543	0.870353	1.88385		2.2639	0.00491613	2.51791	5.46665	+	26.2713	26.1663	25.9062	27.5606	27.8321	27.8937	25.2752	24.4514	26.0061	27	27	27	53	53	53	66.022	0	323.31	5028600000	184	sp|Q07065|CKAP4_HUMAN Cytoskeleton-associated protein 4 OS=Homo sapiens OX=9606 GN=CKAP4 PE=1 SV=2
Golgi membrane protein 1	GOLM1	Q8NBJ4	0.303176	0.556351	0.869787	0.745237		0.7695	0.11184	1.50024	1.67111		23.1452	22.4759	20.5604	22.4274	22.5417	23.1037	22.0831	22.0443	19.4447	8	8	8	24.9	24.9	24.9	45.333	0	23.03	184190000	14	sp|Q8NBJ4|GOLM1_HUMAN Golgi membrane protein 1 OS=Homo sapiens OX=9606 GN=GOLM1 PE=1 SV=1
Zinc finger RNA-binding protein	ZFR	Q96KR1	1.71686	0.0193729	0.869563	3.79458	+	0.282208	0.575992	0.159876	0.700631		25.9525	25.9483	25.8678	25.2384	25.2222	25.1789	24.6225	25.1417	25.3956	20	20	20	31.9	31.9	31.9	117.01	0	248.73	1357200000	85	sp|Q96KR1|ZFR_HUMAN Zinc finger RNA-binding protein OS=Homo sapiens OX=9606 GN=ZFR PE=1 SV=2
26S proteasome non-ATPase regulatory subunit 14	PSMD14	O00487	0.47017	0.343553	0.868567	1.08558		0.767416	0.112525	1.32896	1.66702		22.4067	22.5207	22.7764	23.1928	22.9877	22.9045	22.5018	20.1142	22.4821	5	5	5	32.9	32.9	32.9	34.577	0	33.319	227870000	25	sp|O00487|PSDE_HUMAN 26S proteasome non-ATPase regulatory subunit 14 OS=Homo sapiens OX=9606 GN=PSMD14 PE=1 SV=1
Zinc finger protein 281	ZNF281	Q9Y2X9	0.965444	0.0776292	0.867567	2.06139		NaN	1	0	NaN		21.3843	21.0454	21.1932	18.7713	19.7598	19.2068	20.0619	19.8124	21.1458	5	5	5	9.3	9.3	9.3	96.914	0	11.709	25798000	7	sp|Q9Y2X9|ZN281_HUMAN Zinc finger protein 281 OS=Homo sapiens OX=9606 GN=ZNF281 PE=1 SV=1
DNA primase large subunit	PRIM2	P49643	0.336202	0.50818	0.866428	0.814435		0.0365012	0.948248	0.116898	0.107742		21.6767	22.0601	21.8526	21.5775	20.9896	20.7737	21.7481	22.3342	18.9078	8	8	8	21.4	21.4	21.4	58.805	0	24.6	59961000	20	sp|P49643|PRI2_HUMAN DNA primase large subunit OS=Homo sapiens OX=9606 GN=PRIM2 PE=1 SV=2
Trafficking protein particle complex subunit 3	TRAPPC3	A0A087WWM0	1.162	0.0461425	0.866423	2.4711	+	NaN	1	0	NaN		21.354	21.906	21.8579	20.2764	20.0343	18.7553	20.8695	21.3486	20.3004	2	2	2	10.1	10.1	10.1	21.231	0.0032728	3.3197	34742000	5	tr|A0A087WWM0|A0A087WWM0_HUMAN Trafficking protein particle complex subunit OS=Homo sapiens OX=9606 GN=TRAPPC3 PE=1 SV=1
SURP and G-patch domain-containing protein 2	SUGP2	Q8IX01	0.809015	0.120203	0.863159	1.7488		0.0512642	0.929763	0.12368	0.14914		22.0034	22.1657	22.4417	20.2083	22.5377	21.6464	20.3889	21.7642	21.8682	7	7	7	11.6	11.6	11.6	120.21	0	9.9622	104650000	11	sp|Q8IX01|SUGP2_HUMAN SURP and G-patch domain-containing protein 2 OS=Homo sapiens OX=9606 GN=SUGP2 PE=1 SV=2
Exosome complex component RRP46	EXOSC5	Q9NQT4	0.514723	0.302344	0.861551	1.17354		1.81075	0.00718527	2.17845	4.05112	+	20.2579	22.0511	21.6422	22.9086	22.2189	22.7744	19.4921	21.1311	20.7434	4	4	4	25.5	25.5	25.5	25.249	0	23.942	147950000	11	sp|Q9NQT4|EXOS5_HUMAN Exosome complex component RRP46 OS=Homo sapiens OX=9606 GN=EXOSC5 PE=1 SV=1
Prolyl 4-hydroxylase subunit alpha-1	P4HA1	P13674	0.399659	0.428031	0.860946	0.944443		3.38235	0.00251111	1.48178	10.8153	+	22.0399	21.3078	19.034	21.5786	21.3211	21.3445	20.0175	20.0658	19.7155	3	3	3	8.2	8.2	8.2	61.049	0	7.5576	67542000	4	sp|P13674|P4HA1_HUMAN Prolyl 4-hydroxylase subunit alpha-1 OS=Homo sapiens OX=9606 GN=P4HA1 PE=1 SV=2
E3 ubiquitin-protein ligase Itchy homolog	ITCH	A0A590UJW8	0.941934	0.0819459	0.860866	2.01378		0.810939	0.0959283	0.734463	1.75259		22.3919	22.1195	22.1503	22.1274	22.0709	22.0841	20.5305	21.8761	21.6725	7	7	6	10.2	10.2	9	94.746	0	20.382	136630000	18	tr|A0A590UJW8|A0A590UJW8_HUMAN E3 ubiquitin-protein ligase OS=Homo sapiens OX=9606 GN=ITCH PE=1 SV=1
60 kDa SS-A/Ro ribonucleoprotein	TROVE2	P10155	1.92585	0.0141433	0.858493	4.38142	+	2.03045	0.00518596	-0.954885	-4.6979	+	26.0386	25.9198	25.9761	24.1765	24.0485	24.2694	24.855	25.0089	25.4951	15	15	15	33.6	33.6	33.6	60.67	0	71.537	950870000	64	sp|P10155|RO60_HUMAN 60 kDa SS-A/Ro ribonucleoprotein OS=Homo sapiens OX=9606 GN=RO60 PE=1 SV=2
Tubulin beta-4A chain	TUBB4A	P04350	2.60124	0.0109924	0.855193	6.75484	+	1.40086	0.0167155	-0.678296	-3.00535	+	24.6962	24.8236	24.6927	23.2394	23.517	22.8556	23.7973	23.7322	24.1174	23	3	1	69.1	9.5	3.6	49.585	0	18.488	432650000	23	sp|P04350|TBB4A_HUMAN Tubulin beta-4A chain OS=Homo sapiens OX=9606 GN=TUBB4A PE=1 SV=2
V-type proton ATPase subunit B, brain isoform	ATP6V1B2	P21281	1.67013	0.0197673	0.853186	3.67095	+	2.10619	0.00475	0.950927	4.93748	+	24.418	23.9716	24.0184	24.3456	24.1724	24.1831	22.9859	23.2422	23.6203	13	13	13	42.5	42.5	42.5	56.5	0	94.039	551930000	48	sp|P21281|VATB2_HUMAN V-type proton ATPase subunit B, brain isoform OS=Homo sapiens OX=9606 GN=ATP6V1B2 PE=1 SV=3
mRNA-decapping enzyme 1A	DCP1A	Q9NPI6	0.558038	0.263983	0.851578	1.25846		0.102591	0.856506	0.174425	0.285265		22.923	21.9454	22.2141	21.6206	21.7211	21.7093	20.5348	21.3589	22.634	6	6	6	14.1	14.1	14.1	63.278	0	12.745	125660000	14	sp|Q9NPI6|DCP1A_HUMAN mRNA-decapping enzyme 1A OS=Homo sapiens OX=9606 GN=DCP1A PE=1 SV=3
RNA-binding protein 12	RBM12	Q9NTZ6	0.448288	0.367183	0.850462	1.04207		0.53461	0.240219	-1.558	-1.21259		23.1538	22.9501	23.1277	22.6369	19.9324	19.4368	22.9121	20.6059	23.1622	6	6	6	7.6	7.6	7.6	97.394	0	13.563	145440000	12	sp|Q9NTZ6|RBM12_HUMAN RNA-binding protein 12 OS=Homo sapiens OX=9606 GN=RBM12 PE=1 SV=1
Poly(rC)-binding protein 2	PCBP2	Q15366	3.49054	0.00578313	0.850128	11.5293	+	2.32333	0.00501706	0.407425	5.67741	+	26.8666	26.7904	26.7787	26.4071	26.3686	26.3319	25.8362	25.9774	26.0716	15	12	3	66.8	56.2	14.2	38.58	0	147.76	2620300000	88	sp|Q15366|PCBP2_HUMAN Poly(rC)-binding protein 2 OS=Homo sapiens OX=9606 GN=PCBP2 PE=1 SV=1
Sorting nexin-27	SNX27	A0A2R8Y8A7	0.584007	0.241958	0.849522	1.30919		0.516682	0.256013	0.763953	1.17739		22.4719	22.4398	22.2136	22.4343	22.28	22.1543	20.2381	22.18	22.1588	8	8	8	21.1	21.1	21.1	46.675	0	14.212	151750000	16	tr|A0A2R8Y8A7|A0A2R8Y8A7_HUMAN Sorting nexin-27 OS=Homo sapiens OX=9606 GN=SNX27 PE=1 SV=1
Glycogen phosphorylase, liver form	PYGL	P06737	1.48432	0.0260072	0.849264	3.2037	+	3.42456	0.00261272	-4.45385	-11.0887	+	25.1985	25.0111	24.668	20.1696	19.0149	19.7837	24.0764	23.7557	24.4976	20	16	15	28.6	23.3	22	97.147	0	100.21	350780000	45	sp|P06737|PYGL_HUMAN Glycogen phosphorylase, liver form OS=Homo sapiens OX=9606 GN=PYGL PE=1 SV=4
L-lactate dehydrogenase B chain	LDHB	A0A5F9ZHM4	2.28577	0.0105137	0.848944	5.54345	+	2.80282	0.00327978	-1.39195	-7.64257	+	29.1542	28.9858	28.8965	27.0039	26.7305	26.5795	28.3556	28.2267	27.9074	20	19	19	61	57.5	57.5	37.294	0	323.31	7322900000	220	tr|A0A5F9ZHM4|A0A5F9ZHM4_HUMAN L-lactate dehydrogenase OS=Homo sapiens OX=9606 GN=LDHB PE=1 SV=1
Guanine nucleotide-binding protein-like 3-like protein	GNL3L	Q9NVN8	1.67844	0.0196826	0.846642	3.69276	+	1.0225	0.0463907	0.439959	2.17806	+	24.4117	24.1212	24.0061	23.8333	23.8182	23.6674	23.0026	23.3189	23.6775	12	12	12	31.3	31.3	31.3	65.572	0	31.188	504650000	33	sp|Q9NVN8|GNL3L_HUMAN Guanine nucleotide-binding protein-like 3-like protein OS=Homo sapiens OX=9606 GN=GNL3L PE=1 SV=1
Ras GTPase-activating protein-binding protein 1	G3BP1	Q13283	0.79249	0.126736	0.843714	1.71626		2.42641	0.0048839	2.80533	6.05877	+	24.9402	24.3191	24.1482	26.0908	26.5291	26.6725	23.6939	22.8511	24.3314	15	15	14	41	41	38.4	52.164	0	154.25	2085900000	77	sp|Q13283|G3BP1_HUMAN Ras GTPase-activating protein-binding protein 1 OS=Homo sapiens OX=9606 GN=G3BP1 PE=1 SV=1
Ataxin-2	ATXN2	A0A2R8Y5A6	0.328802	0.519134	0.843515	0.799034		0.966497	0.0571018	2.06927	2.06353		22.286	21.7757	20.9548	22.6443	23.3009	22.7486	20.3402	19.4257	22.7201	8	8	8	10.9	10.9	10.9	126.01	0	23.501	197220000	13	tr|A0A2R8Y5A6|A0A2R8Y5A6_HUMAN Ataxin-2 OS=Homo sapiens OX=9606 GN=ATXN2 PE=1 SV=1
Alpha-globin transcription factor CP2	TFCP2	Q12800	0.776255	0.132885	0.842398	1.68436		1.40095	0.0167298	-2.44413	-3.00556	+	22.865	22.4621	22.5797	18.1994	20.4579	19.39	22.2872	20.822	22.2704	5	5	5	14.7	14.7	14.7	57.255	0	14.48	67828000	10	sp|Q12800|TFCP2_HUMAN Alpha-globin transcription factor CP2 OS=Homo sapiens OX=9606 GN=TFCP2 PE=1 SV=2
Cell cycle and apoptosis regulator protein 2	CCAR2	Q8N163	1.97532	0.013809	0.841948	4.52907	+	2.5321	0.00428692	-1.23998	-6.47182	+	27.41	27.3545	27.2259	25.1983	25.3893	25.1569	26.2213	26.4183	26.8249	30	30	30	55.1	55.1	55.1	102.9	0	240.08	2435100000	142	sp|Q8N163|CCAR2_HUMAN Cell cycle and apoptosis regulator protein 2 OS=Homo sapiens OX=9606 GN=CCAR2 PE=1 SV=2
ADP-ribosylation factor GTPase-activating protein 1	ARFGAP1	Q8N6T3	2.03805	0.0129237	0.841694	4.72153	+	3.0105	0.00258824	1.02035	8.6648	+	23.9335	23.4857	23.3945	23.9681	23.7528	23.6288	22.6458	22.7783	22.8644	4	4	4	13.1	13.1	13.1	44.667	0	16.158	377060000	18	sp|Q8N6T3|ARFG1_HUMAN ADP-ribosylation factor GTPase-activating protein 1 OS=Homo sapiens OX=9606 GN=ARFGAP1 PE=1 SV=2
cAMP-dependent protein kinase type I-alpha regulatory subunit	PRKAR1A	P10644	1.34954	0.0333604	0.839587	2.88659	+	1.1333	0.0334669	-0.606005	-2.40981	+	25.8774	25.4356	25.399	24.177	24.1683	24.0299	25.19	24.3436	24.6597	14	14	12	39.6	39.6	35.4	42.981	0	49.91	878680000	70	sp|P10644|KAP0_HUMAN cAMP-dependent protein kinase type I-alpha regulatory subunit OS=Homo sapiens OX=9606 GN=PRKAR1A PE=1 SV=1
Mitochondrial-processing peptidase subunit beta	PMPCB	G3V0E4	2.14577	0.0121845	0.838638	5.06633	+	0.851033	0.0846936	0.42461	1.83189		21.3476	21.7716	21.5394	21.332	20.7323	21.3522	20.6379	20.9334	20.5714	6	6	6	18.2	18.2	18.2	54.191	0	13.457	69413000	9	tr|G3V0E4|G3V0E4_HUMAN Beta-MPP OS=Homo sapiens OX=9606 GN=PMPCB PE=1 SV=1
Coronin-1C	CORO1C	Q9ULV4	0.395372	0.432313	0.838383	0.935762		1.36799	0.0173422	2.62527	2.92902	+	23.6292	23.6512	23.5619	25.3337	25.4612	25.4079	23.7766	20.9889	23.5616	11	11	11	26.2	26.2	26.2	53.248	0	210.11	987820000	48	sp|Q9ULV4|COR1C_HUMAN Coronin-1C OS=Homo sapiens OX=9606 GN=CORO1C PE=1 SV=1
CCR4-NOT transcription complex subunit 8	CNOT8	E5RIL2	0.565064	0.258138	0.837666	1.2722		0.489053	0.285009	0.73031	1.12295		21.4604	21.4233	21.794	21.4889	21.5275	21.3392	20.5548	21.9177	19.6923	4	4	4	26.7	26.7	26.7	25.929	0	11.941	78776000	6	tr|E5RIL2|E5RIL2_HUMAN Poly(A)-specific ribonuclease (Fragment) OS=Homo sapiens OX=9606 GN=CNOT8 PE=1 SV=1
Far upstream element-binding protein 3	FUBP3	Q96I24	2.76844	0.00754286	0.836843	7.48425	+	2.18791	0.00462519	-0.596532	-5.20638	+	26.256	26.2495	26.2141	24.7956	24.8599	24.7641	25.3005	25.2837	25.6249	16	16	15	40.4	40.4	38.8	61.64	0	116.78	1259900000	70	sp|Q96I24|FUBP3_HUMAN Far upstream element-binding protein 3 OS=Homo sapiens OX=9606 GN=FUBP3 PE=1 SV=2
Estradiol 17-beta-dehydrogenase 11	HSD17B11	D6RCD0	0.674983	0.179493	0.836126	1.48645		1.78166	0.00789384	1.73156	3.97045	+	22.0571	22.416	21.1253	23.0561	22.6243	22.6044	21.3986	21.4809	20.2105	7	7	7	36.7	36.7	36.7	28.102	0	28.145	172830000	13	tr|D6RCD0|D6RCD0_HUMAN Estradiol 17-beta-dehydrogenase 11 OS=Homo sapiens OX=9606 GN=HSD17B11 PE=1 SV=2
Zinc finger protein 711	ZNF711	Q9Y462	0.454519	0.359365	0.835431	1.05449		0.341447	0.480471	0.653013	0.825318		23.0479	23.1581	22.9457	22.7792	22.9332	22.892	20.6458	22.843	23.1566	7	7	5	13.1	13.1	10.8	86.244	0	22.267	238760000	13	sp|Q9Y462|ZN711_HUMAN Zinc finger protein 711 OS=Homo sapiens OX=9606 GN=ZNF711 PE=1 SV=2
Dihydropyrimidinase-related protein 3	DPYSL3	Q14195	0.939419	0.0824961	0.833367	2.0087		NaN	1	0	NaN		22.2625	22.0909	21.8461	19.7731	19.8825	22.1891	21.9064	20.5324	21.2607	6	5	5	17.9	15.1	15.1	61.963	0	13.91	42658000	7	sp|Q14195|DPYL3_HUMAN Dihydropyrimidinase-related protein 3 OS=Homo sapiens OX=9606 GN=DPYSL3 PE=1 SV=1
DNA repair protein RAD51 homolog 3	RAD51C	J3QKK3	0.664765	0.185124	0.831786	1.46654		0.395796	0.40308	0.520294	0.936622		22.0634	21.6273	21.4395	21.6712	21.1765	21.3479	21.4784	19.8084	21.3479	6	6	6	26.9	26.9	26.9	38.839	0	30.604	90068000	18	tr|J3QKK3|J3QKK3_HUMAN DNA repair protein RAD51 homolog 3 OS=Homo sapiens OX=9606 GN=RAD51C PE=1 SV=1
E3 SUMO-protein ligase CBX4	CBX4	O00257	1.26392	0.0383571	0.830009	2.6935	+	0.258474	0.617092	-0.222149	-0.649417		21.347	21.6232	21.3811	20.0929	20.4135	20.6885	20.1461	20.5519	21.1633	3	3	3	7.3	7.3	7.3	61.367	0.0003296	4.9816	36454000	3	sp|O00257|CBX4_HUMAN E3 SUMO-protein ligase CBX4 OS=Homo sapiens OX=9606 GN=CBX4 PE=1 SV=3
G patch domain-containing protein 1	GPATCH1	Q9BRR8	1.63789	0.0201702	0.827791	3.58715	+	0.0884899	0.878656	0.0592473	0.248947		21.5117	21.4109	21.6247	20.6386	20.9144	20.6886	20.2483	20.9658	20.8498	5	5	5	9.7	9.7	9.7	103.34	0	13.495	43515000	10	sp|Q9BRR8|GPTC1_HUMAN G patch domain-containing protein 1 OS=Homo sapiens OX=9606 GN=GPATCH1 PE=1 SV=1
Tyrosine-protein kinase JAK1	JAK1	P23458	0.709057	0.164942	0.826419	1.55288		0.1322	0.813397	0.186365	0.359258		26.547	26.2478	25.9951	25.6507	25.7924	25.4267	26.2015	24.4759	25.6332	34	34	34	37.7	37.7	37.7	133.28	0	181.38	1748700000	137	sp|P23458|JAK1_HUMAN Tyrosine-protein kinase JAK1 OS=Homo sapiens OX=9606 GN=JAK1 PE=1 SV=2
Zinc finger protein 598	ZNF598	H3BQQ2	1.74593	0.0187706	0.82209	3.87284	+	3.33697	0.00303665	1.55851	10.5284	+	23.8896	24.0829	23.5499	24.5247	24.5676	24.6393	22.9939	22.7822	23.2799	15	15	15	20.5	20.5	20.5	93.287	0	43.782	659940000	45	tr|H3BQQ2|H3BQQ2_HUMAN E3 ubiquitin-protein ligase ZNF598 OS=Homo sapiens OX=9606 GN=ZNF598 PE=1 SV=1
ATP-dependent 6-phosphofructokinase, liver type	PFKL	P17858	2.1224	0.012386	0.821397	4.98994	+	0.827929	0.0906252	-0.281415	-1.78614		25.9193	25.7378	25.7124	24.6306	24.7746	24.6558	24.7718	24.8678	25.2656	19	17	16	36.7	33.1	31.9	85.018	0	123.04	1121000000	67	sp|P17858|PFKAL_HUMAN ATP-dependent 6-phosphofructokinase, liver type OS=Homo sapiens OX=9606 GN=PFKL PE=1 SV=6
RuvB-like 2	RUVBL2	Q9Y230	2.32925	0.00984375	0.821112	5.69876	+	1.2255	0.0251398	0.462103	2.60876	+	27.7809	27.5867	27.4562	27.4846	27.2611	27.0011	27.0028	26.6547	26.7029	29	29	29	69.1	69.1	69.1	51.156	0	279.22	4918300000	200	sp|Q9Y230|RUVB2_HUMAN RuvB-like 2 OS=Homo sapiens OX=9606 GN=RUVBL2 PE=1 SV=3
Muskelin	MKLN1	Q9UL63	0.535127	0.283853	0.820825	1.2136		0.6487	0.163083	0.948938	1.43526		22.8992	22.5091	22.3584	22.7185	22.8464	22.5861	22.528	20.46	22.3163	6	6	6	13.5	13.5	13.5	84.767	0	28.717	186540000	15	sp|Q9UL63|MKLN1_HUMAN Muskelin OS=Homo sapiens OX=9606 GN=MKLN1 PE=1 SV=2
Tubulin gamma-1 chain	TUBG1	P23258	2.06669	0.0125224	0.820489	4.8114	+	0.154191	0.78248	0.0656967	0.412466		26.9391	26.7253	26.6625	26.1262	26.0079	25.9285	26.107	25.658	26.1005	25	25	25	80.9	80.9	80.9	51.169	0	298.64	2437800000	170	sp|P23258|TBG1_HUMAN Tubulin gamma-1 chain OS=Homo sapiens OX=9606 GN=TUBG1 PE=1 SV=2
UDP-N-acetylglucosamine--peptide N-acetylglucosaminyltransferase 110 kDa subunit	OGT	O15294	2.6333	0.0105156	0.819174	6.88966	+	1.44376	0.014726	0.575535	3.10647	+	25.1757	25.0656	24.9481	24.8227	25.089	24.5467	24.3726	24.0491	24.3102	23	23	23	31.5	31.5	31.5	116.92	0	104.07	846030000	94	sp|O15294|OGT1_HUMAN UDP-N-acetylglucosamine--peptide N-acetylglucosaminyltransferase 110 kDa subunit OS=Homo sapiens OX=9606 GN=OGT PE=1 SV=3
ESF1 homolog	ESF1	Q9H501	2.34891	0.00987097	0.819095	5.77015	+	0.600466	0.191345	-0.196826	-1.34129		22.0237	22.0173	21.9683	20.9808	21.0613	20.9194	21.2819	20.9062	21.3638	4	4	4	6.2	6.2	6.2	98.795	0	9.2125	80365000	11	sp|Q9H501|ESF1_HUMAN ESF1 homolog OS=Homo sapiens OX=9606 GN=ESF1 PE=1 SV=1
Src substrate cortactin	CTTN	Q14247	2.51807	0.0113759	0.818689	6.41566	+	1.89492	0.00648131	-0.692546	-4.29086	+	26.8439	26.7877	26.6925	25.1826	25.4778	25.1299	25.9958	25.7316	26.1405	16	16	16	38.4	38.4	38.4	61.585	0	111.06	1856900000	84	sp|Q14247|SRC8_HUMAN Src substrate cortactin OS=Homo sapiens OX=9606 GN=CTTN PE=1 SV=2
Ras-related protein Rab-5B	RAB5B	P61020	2.16954	0.01193	0.815901	5.14497	+	4.79179	0	1.99823	24.6204	+	21.3874	21.5164	21.0261	22.5867	22.3979	22.4923	20.5552	20.3738	20.5532	6	3	3	36.7	21.9	21.9	23.707	0	43.794	127160000	13	sp|P61020|RAB5B_HUMAN Ras-related protein Rab-5B OS=Homo sapiens OX=9606 GN=RAB5B PE=1 SV=1
Nucleosome assembly protein 1-like 1	NAP1L1	F5H4R6	1.39098	0.0299113	0.815519	2.98231	+	0.632431	0.171966	-0.26874	-1.40357		26.9325	26.4582	26.2083	25.4508	25.5925	25.3029	26.0599	25.5135	25.579	12	12	3	57.7	57.7	17.5	44.626	0	205.69	1885000000	94	tr|F5H4R6|F5H4R6_HUMAN Nucleosome assembly protein 1-like 1 OS=Homo sapiens OX=9606 GN=NAP1L1 PE=1 SV=1
Zinc phosphodiesterase ELAC protein 2	ELAC2	Q9BQ52	1.4036	0.0294949	0.815419	3.01177	+	1.15172	0.031496	0.633787	2.44909	+	21.7945	21.6511	21.4985	21.527	21.4236	21.4486	20.3694	20.8718	21.2567	7	7	7	12.8	12.8	12.8	92.218	0	13.832	78095000	10	sp|Q9BQ52|RNZ2_HUMAN Zinc phosphodiesterase ELAC protein 2 OS=Homo sapiens OX=9606 GN=ELAC2 PE=1 SV=2
Transcription factor 12	TCF12	B4DZP2	1.15862	0.0466827	0.814793	2.46386	+	1.78329	0.00790223	-1.04201	-3.97493	+	21.7021	21.7017	20.9501	19.4022	19.8875	19.4937	21.0633	20.478	20.3682	3	3	3	13.9	13.9	13.9	34.692	0	7.1399	34845000	7	tr|B4DZP2|B4DZP2_HUMAN Transcription factor 12 OS=Homo sapiens OX=9606 GN=TCF12 PE=1 SV=1
Uncharacterized protein KIAA2013	KIAA2013	Q8IYS2	1.52848	0.0242811	0.806807	3.31141	+	1.87616	0.0064714	1.20495	4.23659	+	22.2363	22.0785	22.1103	22.5691	22.7915	22.2589	21.4356	20.8801	21.6889	6	6	6	13.9	13.9	13.9	69.156	0	14.148	148290000	14	sp|Q8IYS2|K2013_HUMAN Uncharacterized protein KIAA2013 OS=Homo sapiens OX=9606 GN=KIAA2013 PE=1 SV=1
Tripartite motif-containing protein 26	TRIM26	Q12899	0.363981	0.469946	0.804214	0.871774		0.498915	0.274886	1.07231	1.14241		22.8657	22.7661	22.7099	22.6949	23.1763	23.2748	22.8994	20.1336	22.896	12	12	12	26.7	26.7	26.7	62.165	0	32.946	273940000	22	sp|Q12899|TRI26_HUMAN Tripartite motif-containing protein 26 OS=Homo sapiens OX=9606 GN=TRIM26 PE=1 SV=1
Epoxide hydrolase 1	EPHX1	P07099	1.8327	0.0162331	0.802868	4.11274	+	3.34213	0.00306878	1.92521	10.5606	+	26.1439	25.9592	25.9015	27.1587	27.0842	27.1288	24.8783	25.2127	25.5049	23	23	23	60.7	60.7	60.7	52.948	0	298.82	3457000000	111	sp|P07099|HYEP_HUMAN Epoxide hydrolase 1 OS=Homo sapiens OX=9606 GN=EPHX1 PE=1 SV=1
Replication factor C subunit 3	RFC3	P40938	2.68507	0.0108571	0.799241	7.11235	+	0.487381	0.286584	0.143455	1.11965		25.6076	25.5045	25.4222	25.0155	24.8047	24.7467	24.5823	24.6483	24.906	13	13	13	49.4	49.4	49.4	40.556	0	121.25	985610000	70	sp|P40938|RFC3_HUMAN Replication factor C subunit 3 OS=Homo sapiens OX=9606 GN=RFC3 PE=1 SV=2
Phosphatidylinositol 4-phosphate 3-kinase C2 domain-containing subunit alpha	PIK3C2A	O00443	0.468988	0.344481	0.795757	1.08324		0.111244	0.843342	-0.273142	-0.307191		21.8304	21.735	21.6811	20.2837	21.6786	20.0775	20.5607	22.3731	19.9254	3	3	3	2.4	2.4	2.4	190.68	0.00032819	4.8854	52682000	7	sp|O00443|P3C2A_HUMAN Phosphatidylinositol 4-phosphate 3-kinase C2 domain-containing subunit alpha OS=Homo sapiens OX=9606 GN=PIK3C2A PE=1 SV=2
Cytosolic 5-nucleotidase 3A	NT5C3A	Q9H0P0	0.842496	0.110362	0.795005	1.81496		1.76167	0.00791605	0.992993	3.91562	+	20.6206	21.6612	21.7842	21.7154	21.5515	21.393	20.2121	21.0102	20.4587	5	5	5	23.2	23.2	23.2	37.948	0	17.341	71625000	9	sp|Q9H0P0|5NT3A_HUMAN Cytosolic 5-nucleotidase 3A OS=Homo sapiens OX=9606 GN=NT5C3A PE=1 SV=3
Aurora kinase A	AURKA	O14965	0.566211	0.257156	0.792914	1.27444		0.426748	0.360571	-0.711634	-0.999006		22.7474	22.1638	22.1908	21.5247	20.1565	20.9072	22.225	20.3916	22.1067	5	4	3	18.1	16.1	11.2	45.809	0	11.642	88323000	7	sp|O14965|AURKA_HUMAN Aurora kinase A OS=Homo sapiens OX=9606 GN=AURKA PE=1 SV=2
26S proteasome non-ATPase regulatory subunit 8	PSMD8	R4GMR5	2.08813	0.0121508	0.791775	4.87952	+	1.31842	0.0197704	-0.540122	-2.8157	+	26.205	26.2597	26.2191	25.0934	24.8521	24.7426	25.2838	25.7589	25.2659	13	13	13	55.1	55.1	55.1	32.551	0	77.172	1369800000	75	tr|R4GMR5|R4GMR5_HUMAN 26S proteasome non-ATPase regulatory subunit 8 OS=Homo sapiens OX=9606 GN=PSMD8 PE=1 SV=1
Lysosome-associated membrane glycoprotein 1	LAMP1	P11279	0.912191	0.0884743	0.791519	1.9539		0.128306	0.818331	-0.393241	-0.349688		22.4938	22.9031	23.5791	22.3487	23.3756	19.6975	22.6432	21.7672	22.191	4	4	4	10.6	10.6	10.6	44.882	0	70.749	211530000	12	sp|P11279|LAMP1_HUMAN Lysosome-associated membrane glycoprotein 1 OS=Homo sapiens OX=9606 GN=LAMP1 PE=1 SV=3
Splicing factor 3A subunit 1	SF3A1	Q15459	1.9728	0.0137842	0.787142	4.52147	+	2.52078	0.00447303	0.952262	6.42647	+	24.7085	24.4202	24.2856	24.4767	24.766	24.667	23.7528	23.4482	23.8519	17	17	17	33	33	33	88.885	0	63.514	761370000	51	sp|Q15459|SF3A1_HUMAN Splicing factor 3A subunit 1 OS=Homo sapiens OX=9606 GN=SF3A1 PE=1 SV=1
Prohibitin-2	PHB2	Q99623	1.71733	0.0192475	0.786059	3.79586	+	3.61184	0.00337313	2.62623	12.3833	+	26.9176	26.8686	26.7764	28.801	28.5873	28.6948	25.7552	26.4484	26.0009	16	16	16	61.2	61.2	61.2	33.296	0	323.31	9108200000	182	sp|Q99623|PHB2_HUMAN Prohibitin-2 OS=Homo sapiens OX=9606 GN=PHB2 PE=1 SV=2
Elongation factor 1-alpha 1	EEF1A1	A0A7I2V659	2.71473	0.00829694	0.78584	7.24275	+	2.45397	0.00484942	-0.722971	-6.16427	+	30.7786	30.6319	30.4505	29.2293	29.2029	28.9025	29.9268	29.8322	29.7446	18	18	10	62.3	62.3	40.1	49.824	0	323.31	28211000000	429	tr|A0A7I2V659|A0A7I2V659_HUMAN Elongation factor 1-alpha 1 OS=Homo sapiens OX=9606 GN=EEF1A1 PE=4 SV=1
Oxysterol-binding protein-related protein 11	OSBPL11	Q9BXB4	1.53864	0.0237805	0.785213	3.33646	+	1.9514	0.00613006	1.45348	4.45724	+	21.7345	21.721	21.6062	21.9121	22.6791	22.4754	21.1883	20.4431	21.0748	6	6	5	10.2	10.2	8.8	83.642	0	13.498	142680000	13	sp|Q9BXB4|OSB11_HUMAN Oxysterol-binding protein-related protein 11 OS=Homo sapiens OX=9606 GN=OSBPL11 PE=1 SV=2
Receptor expression-enhancing protein 5	REEP5	Q00765	0.389769	0.440776	0.78468	0.924398		2.86767	0.00281928	2.12611	7.94941	+	19.4198	21.1998	22.2002	22.1222	22.2298	22.4921	20.6429	19.9172	19.9057	2	2	2	10.6	10.6	10.6	21.493	0.00033311	5.1305	120680000	8	sp|Q00765|REEP5_HUMAN Receptor expression-enhancing protein 5 OS=Homo sapiens OX=9606 GN=REEP5 PE=1 SV=3
Negative elongation factor A	NELFA	A0A0C4DFX9	3.37328	0.00592157	0.78403	10.7573	+	1.18435	0.0279283	0.242455	2.51921	+	22.7907	22.8265	22.7218	22.1611	22.3778	22.1755	22.011	21.8743	22.1017	4	4	4	10.9	10.9	10.9	58.499	0	14.388	159110000	18	tr|A0A0C4DFX9|A0A0C4DFX9_HUMAN Negative elongation factor A OS=Homo sapiens OX=9606 GN=NELFA PE=1 SV=1
26S protease regulatory subunit 6A	PSMC3	R4GNH3	1.41796	0.0289615	0.777784	3.04544	+	1.814	0.0070836	-0.862886	-4.06019	+	26.6694	26.2137	26.021	24.8793	24.6733	24.4295	25.8453	25.4475	25.278	19	19	19	56.5	56.5	56.5	47.352	0	241	1292700000	107	tr|R4GNH3|R4GNH3_HUMAN 26S proteasome regulatory subunit 6A OS=Homo sapiens OX=9606 GN=PSMC3 PE=1 SV=1
Gamma-glutamyl hydrolase	GGH	Q92820	0.322057	0.527565	0.777438	0.784945		0.419843	0.369859	0.904512	0.985144		21.3594	21.2833	22.5324	22.1196	21.5672	21.8695	19.3866	20.9375	22.5186	4	4	4	19.8	19.8	19.8	35.964	0	22.601	114450000	18	sp|Q92820|GGH_HUMAN Gamma-glutamyl hydrolase OS=Homo sapiens OX=9606 GN=GGH PE=1 SV=2
Calcineurin B homologous protein 1	CHP1	Q99653	0.631374	0.205309	0.775649	1.40151		2.24491	0.00484579	3.03633	5.40065	+	21.332	21.4824	21.1138	23.4556	23.3951	23.8595	19.9297	20.0542	21.6173	7	7	7	42.6	42.6	42.6	22.456	0	43.634	266800000	20	sp|Q99653|CHP1_HUMAN Calcineurin B homologous protein 1 OS=Homo sapiens OX=9606 GN=CHP1 PE=1 SV=3
Tubulin beta chain	TUBB	Q5JP53	2.11218	0.0122602	0.775465	4.9568	+	2.80848	0.00333521	-0.72304	-7.66895	+	30.4034	30.1511	29.914	28.5569	28.7825	28.6336	29.2963	29.3325	29.5133	27	6	5	75.1	20.4	16.9	47.766	0	323.31	19923000000	354	tr|Q5JP53|Q5JP53_HUMAN Tubulin beta chain OS=Homo sapiens OX=9606 GN=TUBB PE=1 SV=1
Catenin alpha-1	CTNNA1	P35221	0.329412	0.518075	0.772366	0.800306		2.44375	0.00479389	3.86633	6.12494	+	22.5323	21.957	20.0282	24.2442	24.941	24.6143	19.7735	21.8321	20.5948	20	20	16	32.6	32.6	27.4	100.07	0	234.11	497910000	48	sp|P35221|CTNA1_HUMAN Catenin alpha-1 OS=Homo sapiens OX=9606 GN=CTNNA1 PE=1 SV=1
WD repeat-containing protein 61	WDR61	Q9GZS3	1.5962	0.0218462	0.771794	3.48053	+	1.27851	0.0216454	-0.540992	-2.72597	+	25.9171	25.6178	25.3957	24.5563	24.2487	24.1873	25.1884	24.6514	24.7754	12	12	12	56.4	56.4	56.4	33.58	0	137.83	918950000	75	sp|Q9GZS3|WDR61_HUMAN WD repeat-containing protein 61 OS=Homo sapiens OX=9606 GN=WDR61 PE=1 SV=1
Ribonuclease P protein subunit p29	POP4	K7EQV2	2.54857	0.0107826	0.771774	6.5383	+	1.78486	0.00781237	0.480664	3.97927	+	21.4236	21.0985	21.2482	21.0555	20.7711	21.0704	20.5902	20.5162	20.3486	3	3	3	14.7	14.7	14.7	17.429	0	6.5261	61156000	12	tr|K7EQV2|K7EQV2_HUMAN Ribonuclease P protein subunit p29 (Fragment) OS=Homo sapiens OX=9606 GN=POP4 PE=1 SV=1
THO complex subunit 2	THOC2	Q8NI27	1.71838	0.0192748	0.766594	3.79865	+	1.2907	0.020725	0.600643	2.75325	+	24.4898	24.3983	24.2201	24.0898	24.4327	24.0878	23.2823	23.6007	23.9253	22	22	22	19	19	19	182.77	0	87.819	594790000	70	sp|Q8NI27|THOC2_HUMAN THO complex subunit 2 OS=Homo sapiens OX=9606 GN=THOC2 PE=1 SV=2
COP9 signalosome complex subunit 4	COPS4	D6RAX7	1.69225	0.0192652	0.763421	3.72915	+	0.982398	0.053842	-0.262264	-2.09588		23.529	23.1212	22.942	22.284	22.0678	22.1634	22.5647	22.2189	22.5184	8	8	8	28.3	28.3	28.3	47.726	0	53.571	171530000	32	tr|D6RAX7|D6RAX7_HUMAN COP9 signalosome complex subunit 4 OS=Homo sapiens OX=9606 GN=COPS4 PE=1 SV=1
Retinol dehydrogenase 11	RDH11	Q8TC12	2.36634	0.0102284	0.759626	5.83404	+	3.52994	0.00301333	1.45098	11.8004	+	24.8467	24.85	24.6336	25.5238	25.3534	25.5272	23.801	24.1035	24.1469	8	8	8	34.3	34.3	34.3	35.386	0	149.53	1157900000	47	sp|Q8TC12|RDH11_HUMAN Retinol dehydrogenase 11 OS=Homo sapiens OX=9606 GN=RDH11 PE=1 SV=2
Lysosome-associated membrane glycoprotein 2	LAMP2	P13473	2.36212	0.0101436	0.759469	5.81851	+	2.54228	0.00430508	1.03964	6.51284	+	21.571	21.737	21.9529	22.0113	21.7969	22.2933	20.9678	20.8894	21.1254	3	3	3	7.1	7.1	7.1	44.96	0	15.314	109470000	13	sp|P13473|LAMP2_HUMAN Lysosome-associated membrane glycoprotein 2 OS=Homo sapiens OX=9606 GN=LAMP2 PE=1 SV=2
TATA-box-binding protein	TBP	Q32MN6	2.36156	0.0101157	0.758766	5.81647	+	1.32057	0.0197011	-0.437928	-2.82058	+	21.8609	21.7198	21.6896	20.5646	20.3857	20.7299	20.8124	20.9611	21.2206	3	3	3	17.4	17.4	17.4	31.616	0	8.049	52803000	9	tr|Q32MN6|Q32MN6_HUMAN TATA-box-binding protein OS=Homo sapiens OX=9606 GN=TBP PE=1 SV=1
Tubulin beta-8 chain	TUBB8	Q3ZCM7	1.31142	0.0354409	0.755486	2.79987	+	0.644357	0.165341	-0.40669	-1.4268		25.1003	24.7074	24.7482	23.3855	23.7917	23.8922	23.7549	23.977	24.5575	11	2	2	24.5	7.4	7.4	49.775	0	30.143	578770000	21	sp|Q3ZCM7|TBB8_HUMAN Tubulin beta-8 chain OS=Homo sapiens OX=9606 GN=TUBB8 PE=1 SV=2
Syntaxin-binding protein 3	STXBP3	O00186	0.472704	0.340555	0.755374	1.09061		1.16742	0.0300796	1.8262	2.48274	+	22.3129	22.4752	22.0226	22.7909	23.5182	23.714	22.1447	20.1563	22.2435	8	8	8	20.3	20.3	20.3	67.764	0	28.362	260490000	21	sp|O00186|STXB3_HUMAN Syntaxin-binding protein 3 OS=Homo sapiens OX=9606 GN=STXBP3 PE=1 SV=2
Nuclear RNA export factor 1	NXF1	E9PIN3	0.973892	0.0764019	0.754419	2.07856		0.107594	0.849486	-0.100641	-0.297975		25.1043	24.6904	24.6641	24.0413	23.9858	23.8665	24.0454	23.4972	24.6529	15	15	15	34.3	34.3	34.3	68.106	0	48.986	605350000	44	tr|E9PIN3|E9PIN3_HUMAN Nuclear RNA export factor 1 (Fragment) OS=Homo sapiens OX=9606 GN=NXF1 PE=1 SV=1
A-kinase anchor protein 8-like	AKAP8L	Q9ULX6	3.13581	0.00515942	0.754257	9.34054	+	0.0369116	0.948002	0.0170225	0.108909		24.1706	23.9963	23.9592	23.0093	23.4837	23.4214	23.2239	23.381	23.2584	8	8	8	17.2	17.2	17.2	71.639	0	80.666	390750000	40	sp|Q9ULX6|AKP8L_HUMAN A-kinase anchor protein 8-like OS=Homo sapiens OX=9606 GN=AKAP8L PE=1 SV=4
Transcription intermediary factor 1-beta	TRIM28	Q13263	2.75461	0.00740187	0.753008	7.42138	+	1.24755	0.0236961	-0.239664	-2.65725	+	28.4705	28.4419	28.2717	27.3639	27.4841	27.358	27.6766	27.4885	27.76	27	27	27	58	58	58	88.549	0	323.31	6896200000	368	sp|Q13263|TIF1B_HUMAN Transcription intermediary factor 1-beta OS=Homo sapiens OX=9606 GN=TRIM28 PE=1 SV=5
ATP-dependent RNA helicase DDX55	DDX55	Q8NHQ9	1.93409	0.0137113	0.752889	4.40575	+	2.98691	0.00244444	1.66092	8.54275	+	21.8392	21.8952	21.7414	22.535	22.7838	22.881	21.1971	20.7456	21.2743	9	9	9	21.2	21.2	21.2	68.546	0	37.352	167170000	19	sp|Q8NHQ9|DDX55_HUMAN ATP-dependent RNA helicase DDX55 OS=Homo sapiens OX=9606 GN=DDX55 PE=1 SV=3
Histone H2AX	H2AFX	P16104	0.240587	0.647663	0.745938	0.610254		1.19211	0.0270677	2.84906	2.53601	+	19.8457	21.8846	21.8812	22.8652	22.7923	24.2634	19.7959	22.4533	19.1245	4	1	0	47.6	16.1	0	15.144	0	54.866	256510000	11	sp|P16104|H2AX_HUMAN Histone H2AX OS=Homo sapiens OX=9606 GN=H2AX PE=1 SV=2
Menin	MEN1	E7EN32	0.538775	0.280048	0.742546	1.22075		NaN	1	0	NaN		22.3015	21.812	21.7604	19.0616	20.9882	18.1376	20.6891	22.3803	20.5769	2	2	2	7.7	7.7	7.7	61.418	0	7.1094	66602000	4	tr|E7EN32|E7EN32_HUMAN Menin OS=Homo sapiens OX=9606 GN=MEN1 PE=1 SV=1
Glycerol kinase	GK	P32189	0.389529	0.44078	0.740305	0.923911		3.00986	0.00256934	5.86062	8.66149	+	21.6541	19.9192	20.7987	26.1448	25.3955	26.1926	18.8629	20.9849	20.3033	15	15	12	31.8	31.8	25.9	61.244	0	130.08	1148500000	58	sp|P32189|GLPK_HUMAN Glycerol kinase OS=Homo sapiens OX=9606 GN=GK PE=1 SV=3
Zinc finger CCCH-type antiviral protein 1	ZC3HAV1	Q7Z2W4	1.15142	0.0471489	0.738422	2.44845	+	1.16099	0.0308714	0.74219	2.46894	+	24.236	24.3601	24.0664	24.0982	24.1984	24.3772	23.0354	23.3877	24.0241	18	18	18	32.2	32.2	32.2	101.43	0	94.437	566770000	54	sp|Q7Z2W4|ZCCHV_HUMAN Zinc finger CCCH-type antiviral protein 1 OS=Homo sapiens OX=9606 GN=ZC3HAV1 PE=1 SV=3
Nucleolar GTP-binding protein 2	GNL2	Q13823	0.504208	0.310694	0.734336	1.15285		1.50954	0.0126449	2.07711	3.26496	+	24.9088	24.7446	24.6844	26.0108	26.1431	26.2122	22.8053	24.4385	24.891	20	20	20	35	35	35	83.654	0	124.39	1583900000	74	sp|Q13823|NOG2_HUMAN Nucleolar GTP-binding protein 2 OS=Homo sapiens OX=9606 GN=GNL2 PE=1 SV=1
2,3-cyclic-nucleotide 3-phosphodiesterase	CNP	P09543	1.58246	0.0225879	0.732707	3.44583	+	1.02595	0.0459193	0.486742	2.18516	+	25.8092	25.5921	25.644	25.621	25.3244	25.3621	25.3523	24.7771	24.7179	18	18	18	40.6	40.6	40.6	47.578	0	140.32	1407500000	67	sp|P09543|CN37_HUMAN 2,3-cyclic-nucleotide 3-phosphodiesterase OS=Homo sapiens OX=9606 GN=CNP PE=1 SV=2
Large neutral amino acids transporter small subunit 1	SLC7A5	Q01650	0.424541	0.395792	0.732646	0.994579		5.76486	0	4.54497	43.1882	+	22.3782	19.9431	20.5295	24.9245	24.7111	24.6522	20.3193	20.2371	20.0964	3	3	3	9.5	9.5	9.5	55.01	0	45.43	519790000	14	sp|Q01650|LAT1_HUMAN Large neutral amino acids transporter small subunit 1 OS=Homo sapiens OX=9606 GN=SLC7A5 PE=1 SV=2
TOX high mobility group box family member 4	TOX4	O94842	3.73634	0.00516667	0.732101	13.3226	+	2.16823	0.00454247	-2.22044	-5.1406	+	23.0454	22.9891	22.9325	20.6326	19.2024	20.2743	22.2083	22.2171	22.3452	4	4	4	8.7	8.7	8.7	66.194	0	11.767	103350000	13	sp|O94842|TOX4_HUMAN TOX high mobility group box family member 4 OS=Homo sapiens OX=9606 GN=TOX4 PE=1 SV=1
28S ribosomal protein S34, mitochondrial	MRPS34	C9JJ19	1.50575	0.0251373	0.729039	3.25572	+	1.06346	0.0398114	0.526623	2.26287	+	23.8418	23.8776	23.6931	23.7715	23.518	23.5157	22.7248	23.4712	23.0293	5	5	5	33.3	33.3	33.3	26.332	0	26.256	421240000	33	tr|C9JJ19|C9JJ19_HUMAN 28S ribosomal protein S34, mitochondrial OS=Homo sapiens OX=9606 GN=MRPS34 PE=1 SV=2
Importin subunit alpha-1	KPNA2	P52292	3.02799	0.00532484	0.72787	8.75634	+	1.65018	0.0100665	0.107728	3.61894	+	27.8572	27.7648	27.5761	27.1107	27.163	27.064	26.9884	27.0153	27.0108	24	24	24	77.1	77.1	77.1	57.861	0	323.31	5128400000	273	sp|P52292|IMA1_HUMAN Importin subunit alpha-1 OS=Homo sapiens OX=9606 GN=KPNA2 PE=1 SV=1
Squamous cell carcinoma antigen recognized by T-cells 3	SART3	A0A499FI31	1.0543	0.0608666	0.724538	2.24382		0.513502	0.258652	-0.380842	-1.17114		25.1055	24.9829	24.842	23.8068	24.0405	23.767	23.9249	23.9522	24.8797	16	16	16	21.5	21.5	21.5	111.96	0	47.504	650530000	40	tr|A0A499FI31|A0A499FI31_HUMAN Squamous cell carcinoma antigen recognized by T-cells 3 OS=Homo sapiens OX=9606 GN=SART3 PE=1 SV=1
Proliferating cell nuclear antigen	PCNA	P12004	1.91594	0.0145787	0.722026	4.35227	+	2.62906	0.00331481	-1.45148	-6.87169	+	27.4672	27.3604	27.2784	25.4728	25.1055	25.0072	26.9442	26.5826	26.4131	14	14	14	70.5	70.5	70.5	28.768	0	323.31	2409000000	136	sp|P12004|PCNA_HUMAN Proliferating cell nuclear antigen OS=Homo sapiens OX=9606 GN=PCNA PE=1 SV=1
Probable dimethyladenosine transferase	DIMT1	Q9UNQ2	1.15049	0.0473765	0.720463	2.44645	+	1.78468	0.00780405	1.22277	3.97876	+	24.5153	24.4427	24.4313	25.1374	24.8242	24.9346	23.1677	24.1312	23.929	12	12	12	47.6	47.6	47.6	35.236	0	68.844	897240000	55	sp|Q9UNQ2|DIM1_HUMAN Probable dimethyladenosine transferase OS=Homo sapiens OX=9606 GN=DIMT1 PE=1 SV=1
Ubiquitin carboxyl-terminal hydrolase 7	USP7	A0A669KBL1	2.10747	0.0121613	0.719901	4.9416	+	0.751155	0.1175	0.235714	1.63516		26.4916	26.3328	26.1521	25.851	26.0022	25.6708	25.5735	25.4371	25.8062	36	36	36	46.5	46.5	46.5	132.33	0	228.93	2076500000	139	tr|A0A669KBL1|A0A669KBL1_HUMAN Ubiquitin carboxyl-terminal hydrolase 7 OS=Homo sapiens OX=9606 GN=USP7 PE=1 SV=1
5-AMP-activated protein kinase subunit gamma-1	PRKAG1	P54619	1.75681	0.0180263	0.718729	3.90239	+	0.157276	0.776961	0.0728658	0.419823		24.5616	24.2156	24.0878	23.8713	23.6251	23.431	23.7974	23.4031	23.5082	12	12	12	54.4	54.4	54.4	37.579	0	48.94	430720000	58	sp|P54619|AAKG1_HUMAN 5-AMP-activated protein kinase subunit gamma-1 OS=Homo sapiens OX=9606 GN=PRKAG1 PE=1 SV=1
Lysine--tRNA ligase	KARS	Q15046	0.586784	0.23882	0.717946	1.31461		0.540392	0.23433	0.60549	1.22392		23.0363	22.3895	22.1848	22.3097	22.6466	22.3169	22.3279	20.8553	22.2736	9	9	5	17.8	17.8	9.5	68.047	0	18.652	161650000	19	sp|Q15046|SYK_HUMAN Lysine--tRNA ligase OS=Homo sapiens OX=9606 GN=KARS1 PE=1 SV=3
Condensin-2 complex subunit G2	NCAPG2	Q86XI2	0.336294	0.508134	0.717733	0.814626		0.32223	0.50902	-1.12604	-0.785308		21.2957	21.0752	20.9894	20.8566	19.8974	17.075	19.8777	22.1129	19.2165	6	6	6	8.7	8.7	8.7	130.96	0	15.842	50363000	7	sp|Q86XI2|CNDG2_HUMAN Condensin-2 complex subunit G2 OS=Homo sapiens OX=9606 GN=NCAPG2 PE=1 SV=1
Myeloid leukemia factor 2	MLF2	Q15773	1.36307	0.0324701	0.715446	2.91767	+	0.425351	0.362061	-1.16178	-0.996204		22.9002	22.5505	22.7003	21.9076	18.5522	22.0595	22.1333	22.3052	21.5661	4	4	4	21.8	21.8	21.8	28.147	0	10.686	122170000	13	sp|Q15773|MLF2_HUMAN Myeloid leukemia factor 2 OS=Homo sapiens OX=9606 GN=MLF2 PE=1 SV=1
OCIA domain-containing protein 1	OCIAD1	Q9NX40	0.515853	0.301465	0.71361	1.17576		2.79882	0.00327072	3.89734	7.62402	+	22.153	21.1814	20.2488	23.5637	25.082	24.4886	20.0216	20.9113	20.5094	8	8	8	37.1	37.1	37.1	27.626	0	31.407	590630000	25	sp|Q9NX40|OCAD1_HUMAN OCIA domain-containing protein 1 OS=Homo sapiens OX=9606 GN=OCIAD1 PE=1 SV=1
ATP synthase F(0) complex subunit B1, mitochondrial	ATP5F1	P24539	1.20263	0.0435966	0.710522	2.55884	+	3.33984	0.00305263	2.24697	10.5463	+	23.5364	24.2638	23.6009	25.2426	25.1383	25.6295	22.9255	23.3932	22.9508	11	11	11	48	48	48	28.908	0	124.3	954230000	43	sp|P24539|AT5F1_HUMAN ATP synthase F(0) complex subunit B1, mitochondrial OS=Homo sapiens OX=9606 GN=ATP5PB PE=1 SV=2
Proteasome inhibitor PI31 subunit	PSMF1	Q5QPM7	1.50816	0.0249306	0.710135	3.26159	+	0.615026	0.181244	-0.243066	-1.36967		23.0001	22.5121	22.7016	21.6601	21.8134	21.8808	22.0565	22.2982	21.7287	3	3	3	16.7	16.7	16.7	28.956	0	27.743	144530000	16	tr|Q5QPM7|Q5QPM7_HUMAN Proteasome inhibitor PI31 subunit OS=Homo sapiens OX=9606 GN=PSMF1 PE=1 SV=2
26S protease regulatory subunit 10B	PSMC6	A0A087X2I1	1.80414	0.0166831	0.709713	4.03269	+	1.77437	0.00785216	-0.815215	-3.9504	+	25.9711	25.7048	25.6185	24.5417	24.0723	24.1056	25.2005	25.1904	24.7743	17	17	17	55.8	55.8	55.8	45.796	0	100.47	927090000	77	tr|A0A087X2I1|A0A087X2I1_HUMAN 26S proteasome regulatory subunit 10B OS=Homo sapiens OX=9606 GN=PSMC6 PE=1 SV=1
Lethal(3)malignant brain tumor-like protein 2	L3MBTL2	Q969R5	0.306186	0.552316	0.708576	0.751596		0.239998	0.644695	0.572375	0.608955		22.9002	22.7033	22.6314	22.5705	22.6755	22.5803	23.1084	20.1643	22.8365	6	6	6	10.4	10.4	10.4	79.109	0	12.499	190110000	15	sp|Q969R5|LMBL2_HUMAN Lethal(3)malignant brain tumor-like protein 2 OS=Homo sapiens OX=9606 GN=L3MBTL2 PE=1 SV=1
Solute carrier family 12 member 4	SLC12A4	I3L4N6	0.576972	0.248947	0.708517	1.29546		2.72422	0.00337984	1.77763	7.2849	+	21.5871	21.5221	20.0621	21.9885	22.092	22.2982	20.5389	20.6093	19.8976	6	6	2	5.5	5.5	2.1	115.05	0	9.1858	110010000	8	tr|I3L4N6|I3L4N6_HUMAN Solute carrier family 12 member 4 OS=Homo sapiens OX=9606 GN=SLC12A4 PE=1 SV=1
Ufm1-specific protease 2	UFSP2	Q9NUQ7	0.44848	0.36708	0.708157	1.04246		1.97013	0.00608717	2.22609	4.51342	+	22.1963	21.3998	20.5392	22.9516	23.0417	22.6957	19.8971	20.5577	21.556	9	9	9	27.3	27.3	27.3	53.261	0	27.896	174510000	20	sp|Q9NUQ7|UFSP2_HUMAN Ufm1-specific protease 2 OS=Homo sapiens OX=9606 GN=UFSP2 PE=1 SV=3
Myotubularin-related protein 14	MTMR14	Q8NCE2	0.286452	0.580715	0.706946	0.709704		0.0490585	0.933536	0.14197	0.143026		22.9057	22.5986	22.6601	22.0716	22.1869	22.211	23.2214	20.048	22.7741	6	6	6	15.5	15.5	15.5	72.203	0	44.123	151540000	20	sp|Q8NCE2|MTMRE_HUMAN Myotubularin-related protein 14 OS=Homo sapiens OX=9606 GN=MTMR14 PE=1 SV=2
cAMP-dependent protein kinase catalytic subunit alpha	PRKACA	A0A7I2V5J4	0.318406	0.532878	0.706233	0.777299		0.562055	0.218022	1.15352	1.26632		22.8801	22.5199	22.5377	23.355	23.0137	22.9108	23.2718	20.2227	22.3244	5	5	1	19.5	19.5	4.1	34.224	0	13.428	246610000	17	tr|A0A7I2V5J4|A0A7I2V5J4_HUMAN cAMP-dependent protein kinase catalytic subunit alpha OS=Homo sapiens OX=9606 GN=PRKACA PE=4 SV=1
Magnesium transporter protein 1	MAGT1	A0A087WU53	0.376336	0.456233	0.704671	0.897054		3.08565	0.002816	3.2066	9.0644	+	20.4995	22.7785	20.9082	23.8997	23.8694	23.923	21.346	20.5928	20.1335	4	4	4	10.9	10.9	10.9	41.531	0	15.923	313970000	11	tr|A0A087WU53|A0A087WU53_HUMAN Dolichyl-diphosphooligosaccharide--protein glycosyltransferase subunit MAGT1 OS=Homo sapiens OX=9606 GN=MAGT1 PE=1 SV=1
Ornithine aminotransferase, mitochondrial	OAT	P04181	2.16701	0.011878	0.703055	5.13654	+	1.38914	0.0170102	0.521997	2.97801	+	25.9648	25.8304	25.8552	25.8908	25.7284	25.4879	25.4071	25.1791	24.955	18	18	18	72.9	72.9	72.9	48.534	0	160.17	1687600000	118	sp|P04181|OAT_HUMAN Ornithine aminotransferase, mitochondrial OS=Homo sapiens OX=9606 GN=OAT PE=1 SV=1
Ubiquitin-like protein 4A	UBL4A	Q5HY81	0.651978	0.192279	0.698615	1.44164		0.964097	0.0573431	1.00741	2.05865		21.5107	21.7097	21.9387	21.9966	21.8014	22.2873	20.2011	21.0381	21.8239	4	4	4	21.7	21.7	21.7	20.55	0	7.8814	125000000	12	tr|Q5HY81|Q5HY81_HUMAN Ubiquitin-like protein 4A OS=Homo sapiens OX=9606 GN=UBL4A PE=1 SV=2
Methionine--tRNA ligase, cytoplasmic	MARS	P56192	2.42531	0.0101585	0.697367	6.05457	+	2.13908	0.00471408	-0.647376	-5.04438	+	27.6368	27.4848	27.3855	26.0941	26.3397	26.039	26.6717	26.7694	26.9739	38	38	38	60.4	60.4	60.4	101.11	0	323.31	3257000000	195	sp|P56192|SYMC_HUMAN Methionine--tRNA ligase, cytoplasmic OS=Homo sapiens OX=9606 GN=MARS1 PE=1 SV=2
Dual specificity mitogen-activated protein kinase kinase 2	MAP2K2	G5E9C7	0.359537	0.476114	0.696007	0.862649		NaN	1	0	NaN		20.8724	21.3499	21.5232	20.6398	19.0763	20.3555	21.1373	19.002	21.5182	2	2	2	11.9	11.9	11.9	33.881	0.0015221	3.6126	34720000	3	tr|G5E9C7|G5E9C7_HUMAN Dual-specificity mitogen-activated protein kinase kinase 2 OS=Homo sapiens OX=9606 GN=MAP2K2 PE=1 SV=1
Serpin H1	SERPINH1	P50454	1.83146	0.0161821	0.695764	4.10923	+	2.42618	0.00486567	-1.13281	-6.0579	+	25.9188	25.6135	25.6184	24.117	23.8752	23.6727	25.292	24.9059	24.8656	14	14	5	47.4	47.4	19.1	46.44	0	86.354	820550000	79	sp|P50454|SERPH_HUMAN Serpin H1 OS=Homo sapiens OX=9606 GN=SERPINH1 PE=1 SV=2
Core histone macro-H2A.1	H2AFY	O75367	1.29047	0.0367452	0.695016	2.75273	+	3.99513	0	3.20931	15.5	+	23.9598	24.2274	23.6821	26.5338	26.3456	26.5328	23.0248	23.106	23.6534	14	14	12	54.8	54.8	47.8	39.617	0	164.8	1834000000	88	sp|O75367|H2AY_HUMAN Core histone macro-H2A.1 OS=Homo sapiens OX=9606 GN=MACROH2A1 PE=1 SV=4
Proteasome subunit beta type-3	PSMB3	P49720	0.260857	0.61761	0.694009	0.654597		0.873023	0.0782075	1.40066	1.8756		20.1405	22.1059	22.6099	22.3777	22.2628	22.3358	22.2002	20.9577	19.6165	4	4	4	30.7	30.7	30.7	22.949	0	53.584	180180000	21	sp|P49720|PSB3_HUMAN Proteasome subunit beta type-3 OS=Homo sapiens OX=9606 GN=PSMB3 PE=1 SV=2
Protein polybromo-1	PBRM1	Q86U86	0.943897	0.081161	0.693647	2.01774		0.586998	0.199463	-0.565575	-1.31502		25.6595	25.756	25.6263	23.8987	24.6881	24.6775	24.4534	24.8843	25.6232	27	27	27	21.8	21.8	21.8	192.95	0	138.22	1031700000	79	sp|Q86U86|PB1_HUMAN Protein polybromo-1 OS=Homo sapiens OX=9606 GN=PBRM1 PE=1 SV=1
Eukaryotic translation initiation factor 3 subunit B	EIF3B	P55884	1.91813	0.0144407	0.692842	4.35869	+	1.64458	0.0101523	0.677869	3.60443	+	26.9483	26.9684	26.9005	26.7394	27.0936	26.9392	26.2813	25.9572	26.5	34	34	34	55.4	55.4	55.4	92.48	0	323.31	3866700000	189	sp|P55884|EIF3B_HUMAN Eukaryotic translation initiation factor 3 subunit B OS=Homo sapiens OX=9606 GN=EIF3B PE=1 SV=3
Coatomer subunit beta	COPB2	H0Y938	2.45616	0.0104837	0.69254	6.17269	+	1.69676	0.00886345	-0.341657	-3.7411	+	27.9098	27.762	27.6328	26.7019	26.8255	26.6747	27.099	26.9293	27.1987	38	38	38	61.6	61.6	61.6	101.53	0	323.31	4504000000	246	tr|H0Y938|H0Y938_HUMAN Coatomer subunit beta OS=Homo sapiens OX=9606 GN=COPB2 PE=1 SV=2
Oxysterol-binding protein 1	OSBP	P22059	0.972146	0.0765896	0.68684	2.07501		2.05161	0.00481579	1.54104	4.76395	+	22.5291	22.4377	22.7342	23.3225	23.5018	23.4394	21.9336	21.3026	22.4044	13	13	13	29.5	29.5	29.5	89.42	0	36.566	284250000	25	sp|P22059|OSBP1_HUMAN Oxysterol-binding protein 1 OS=Homo sapiens OX=9606 GN=OSBP PE=1 SV=1
Ubiquitin carboxyl-terminal hydrolase 5	USP5	P45974	0.817704	0.117629	0.68497	1.76594		0.431368	0.355603	-0.536773	-1.00827		21.8687	21.2483	21.2292	20.6419	20.6537	19.3854	20.1235	21.1911	20.9767	3	3	3	6.3	6.3	6.3	95.785	0	42.147	49024000	9	sp|P45974|UBP5_HUMAN Ubiquitin carboxyl-terminal hydrolase 5 OS=Homo sapiens OX=9606 GN=USP5 PE=1 SV=2
SWI/SNF complex subunit SMARCC2	SMARCC2	Q8TAQ2	2.42871	0.010284	0.684484	6.06751	+	0.852554	0.0842448	-0.287832	-1.83491		26.025	26.1369	25.9668	25.0441	25.2901	24.8774	25.2763	25.2393	25.5596	20	20	16	24.7	24.7	21.9	132.88	0	323.31	1351300000	97	sp|Q8TAQ2|SMRC2_HUMAN SWI/SNF complex subunit SMARCC2 OS=Homo sapiens OX=9606 GN=SMARCC2 PE=1 SV=1
RuvB-like 1	RUVBL1	Q9Y265	2.12437	0.0124628	0.684245	4.99634	+	1.22061	0.0253476	0.419256	2.59806	+	27.4039	27.2568	27.093	27.1921	27.0028	26.7638	26.7728	26.4467	26.4815	21	21	21	57	57	57	50.227	0	323.31	4121100000	189	sp|Q9Y265|RUVB1_HUMAN RuvB-like 1 OS=Homo sapiens OX=9606 GN=RUVBL1 PE=1 SV=1
Zinc finger CCCH domain-containing protein 11A	ZC3H11A	O75152	1.90176	0.0152267	0.683208	4.31078	+	0.716413	0.131736	0.276737	1.56724		24.3671	24.2741	24.5014	23.9455	24.1638	23.8138	23.4525	23.6889	23.9514	11	11	10	18.5	18.5	15.8	89.13	0	70.605	495010000	42	sp|O75152|ZC11A_HUMAN Zinc finger CCCH domain-containing protein 11A OS=Homo sapiens OX=9606 GN=ZC3H11A PE=1 SV=3
Sorting and assembly machinery component 50 homolog	SAMM50	Q9Y512	0.69967	0.169343	0.675243	1.53457		3.06908	0.00271815	3.55779	8.97486	+	21.3626	21.5623	20.7074	24.4243	23.8361	24.0195	21.0806	19.8654	20.6605	13	13	13	37.5	37.5	37.5	51.976	0	59.173	347440000	32	sp|Q9Y512|SAM50_HUMAN Sorting and assembly machinery component 50 homolog OS=Homo sapiens OX=9606 GN=SAMM50 PE=1 SV=3
Protein LTV1 homolog	LTV1	Q96GA3	0.166009	0.758693	0.67477	0.440513		1.17602	0.0291849	2.53883	2.50125	+	19.7778	23.1954	23.3028	23.9434	24.2294	23.6954	20.1747	20.6742	23.4029	8	8	8	24.8	24.8	24.8	54.854	0	49.643	424040000	10	sp|Q96GA3|LTV1_HUMAN Protein LTV1 homolog OS=Homo sapiens OX=9606 GN=LTV1 PE=1 SV=1
Deoxynucleoside triphosphate triphosphohydrolase SAMHD1	SAMHD1	Q9Y3Z3	0.816177	0.118028	0.672508	1.76293		1.13894	0.0327549	-0.800756	-2.42182	+	23.4969	23.4061	22.7268	21.4488	21.9607	21.8005	22.9318	21.9624	22.7181	10	10	10	20.8	20.8	20.8	72.2	0	24.802	151150000	23	sp|Q9Y3Z3|SAMH1_HUMAN Deoxynucleoside triphosphate triphosphohydrolase SAMHD1 OS=Homo sapiens OX=9606 GN=SAMHD1 PE=1 SV=2
Hsp70-binding protein 1	HSPBP1	Q9NZL4	0.892852	0.0928351	0.67172	1.91517		0.486673	0.28702	0.409622	1.11825		22.6644	22.6693	22.7577	22.6496	22.2864	22.3691	22.3785	21.3266	22.3711	7	7	7	26.7	26.7	26.7	39.302	0	26.434	176160000	20	sp|Q9NZL4|HPBP1_HUMAN Hsp70-binding protein 1 OS=Homo sapiens OX=9606 GN=HSPBP1 PE=1 SV=2
Nuclear fragile X mental retardation-interacting protein 2	NUFIP2	Q7Z417	0.25714	0.622878	0.67115	0.646513		0.781499	0.107298	1.75346	1.69466		24.2453	23.8366	24.1045	24.9742	25.2178	25.2413	24.1212	21.3555	24.6962	11	11	11	28.9	28.9	28.9	76.12	0	125.3	937450000	44	sp|Q7Z417|NUFP2_HUMAN Nuclear fragile X mental retardation-interacting protein 2 OS=Homo sapiens OX=9606 GN=NUFIP2 PE=1 SV=1
Annexin A11	ANXA11	P50995	0.693733	0.171344	0.670641	1.52299		4.49024	0	4.4408	20.6734	+	21.9291	21.497	20.6055	25.1301	25.2158	24.9961	20.7778	20.9644	20.2775	15	15	15	31.3	31.3	31.3	54.389	0	91.479	667030000	41	sp|P50995|ANX11_HUMAN Annexin A11 OS=Homo sapiens OX=9606 GN=ANXA11 PE=1 SV=1
Phosphoribosyl pyrophosphate synthase-associated protein 2	PRPSAP2	O60256	0.633176	0.204003	0.665199	1.40502		0.334441	0.489398	-0.389549	-0.810775		22.1425	22.3061	22.2728	21.3712	21.1348	21.0511	21.8721	20.653	22.2008	4	4	4	16.8	16.8	16.8	40.925	0	26.232	93549000	14	sp|O60256|KPRB_HUMAN Phosphoribosyl pyrophosphate synthase-associated protein 2 OS=Homo sapiens OX=9606 GN=PRPSAP2 PE=1 SV=1
Mitochondrial-processing peptidase subunit alpha	PMPCA	Q10713	1.17279	0.0457757	0.662921	2.49429	+	1.94924	0.00612255	0.726479	4.45079	+	22.5245	21.7858	21.818	22.2865	22.1503	21.8822	21.5974	21.2252	21.317	4	4	4	12	12	12	58.252	0	57.05	123830000	15	sp|Q10713|MPPA_HUMAN Mitochondrial-processing peptidase subunit alpha OS=Homo sapiens OX=9606 GN=PMPCA PE=1 SV=2
Probable ATP-dependent RNA helicase DDX41	DDX41	Q9UJV9	1.53829	0.0239054	0.661322	3.33561	+	1.45409	0.0144407	0.610655	3.13107	+	25.3562	25.3483	25.1569	25.1364	25.3241	25.2489	24.6162	24.3064	24.9548	22	22	22	43.6	43.6	43.6	69.837	0	70.502	1148000000	59	sp|Q9UJV9|DDX41_HUMAN Probable ATP-dependent RNA helicase DDX41 OS=Homo sapiens OX=9606 GN=DDX41 PE=1 SV=2
Signal recognition particle subunit SRP72	SRP72	O76094	1.19314	0.0445212	0.659357	2.53824	+	0.712	0.133307	-0.412549	-1.55863		25.8885	25.8046	25.6572	24.543	24.7837	24.8079	24.7649	25.0004	25.607	16	16	16	33.8	33.8	33.8	74.605	0	199.24	1076000000	86	sp|O76094|SRP72_HUMAN Signal recognition particle subunit SRP72 OS=Homo sapiens OX=9606 GN=SRP72 PE=1 SV=3
PAX3- and PAX7-binding protein 1	PAXBP1	Q9Y5B6	1.49583	0.0252101	0.654512	3.23156	+	1.29863	0.0204032	0.572832	2.77106	+	25.9302	25.9523	25.8461	25.7868	25.9321	25.7646	24.9443	25.1924	25.6283	23	23	23	36	36	36	104.8	0	231.61	1823200000	134	sp|Q9Y5B6|PAXB1_HUMAN PAX3- and PAX7-binding protein 1 OS=Homo sapiens OX=9606 GN=PAXBP1 PE=1 SV=2
DnaJ homolog subfamily A member 2	DNAJA2	O60884	1.155	0.0470018	0.651778	2.45609	+	0.652385	0.160792	-0.349935	-1.44243		26.2806	25.894	25.9968	25.1248	25.063	24.9785	25.7763	24.9592	25.4806	14	14	14	49.8	49.8	49.8	45.745	0	152.78	1318000000	89	sp|O60884|DNJA2_HUMAN DnaJ homolog subfamily A member 2 OS=Homo sapiens OX=9606 GN=DNAJA2 PE=1 SV=1
Zinc finger protein 629	ZNF629	Q9UEG4	1.29688	0.036532	0.648684	2.76712	+	0.400835	0.396187	0.214256	0.946823		23.7798	23.719	23.2107	22.9123	23.4685	23.0253	22.832	22.7182	23.2132	9	9	9	13.2	13.2	13.2	96.619	0	23.971	315280000	25	sp|Q9UEG4|ZN629_HUMAN Zinc finger protein 629 OS=Homo sapiens OX=9606 GN=ZNF629 PE=1 SV=2
GPI transamidase component PIG-S	PIGS	Q96S52	0.351155	0.486842	0.648368	0.845389		1.77864	0.00786047	2.71535	3.96214	+	22.2425	22.9433	21.7305	24.3246	24.2806	24.5121	20.38	21.8823	22.7089	12	12	12	37.7	37.7	37.7	61.655	0	116.64	441930000	44	sp|Q96S52|PIGS_HUMAN GPI transamidase component PIG-S OS=Homo sapiens OX=9606 GN=PIGS PE=1 SV=3
Flotillin-2	FLOT2	Q14254	1.07909	0.0568132	0.646334	2.2955		3.90925	0.0013012	4.32664	14.7418	+	22.4278	22.3986	22.2528	25.8589	26.0617	26.1996	21.8119	21.1932	22.1351	19	19	19	51.9	51.9	51.9	47.064	0	150.24	1218700000	57	sp|Q14254|FLOT2_HUMAN Flotillin-2 OS=Homo sapiens OX=9606 GN=FLOT2 PE=1 SV=2
Insulin-like growth factor 2 mRNA-binding protein 2	IGF2BP2	F8W930	0.206675	0.697386	0.645632	0.534481		2.94896	0.00233887	3.47355	8.34968	+	23.0529	19.7358	19.5678	23.6906	23.5631	23.5865	19.5219	20.9265	19.9711	9	8	8	20	17.9	17.9	66.785	0	30.655	275400000	16	tr|F8W930|F8W930_HUMAN Insulin-like growth factor 2 mRNA-binding protein 2 OS=Homo sapiens OX=9606 GN=IGF2BP2 PE=1 SV=1
E3 ubiquitin-protein ligase NEDD4-like	NEDD4L	A0A6Q8PG51	1.36134	0.0325961	0.645006	2.91369	+	NaN	1	0	NaN		20.3688	20.825	20.7605	19.8307	19.3894	19.5473	20.2766	20.0484	19.6944	2	2	2	2.1	2.1	2.1	99.656	0.0046458	3.0507	25873000	3	tr|A0A6Q8PG51|A0A6Q8PG51_HUMAN E3 ubiquitin-protein ligase OS=Homo sapiens OX=9606 GN=NEDD4L PE=1 SV=1
Catenin delta-1	CTNND1	A0A669KB05	1.4209	0.0290273	0.643017	3.05236	+	1.96885	0.0060796	0.692212	4.50957	+	22.8663	22.7884	22.3823	22.7103	22.8067	22.6675	22.2285	21.7453	22.1341	9	9	9	12.9	12.9	12.9	102.29	0	29.033	210680000	25	tr|A0A669KB05|A0A669KB05_HUMAN Catenin delta-1 OS=Homo sapiens OX=9606 GN=CTNND1 PE=1 SV=1
Lamin-B1	LMNB1	P20700	1.42926	0.0285498	0.641571	3.07209	+	1.6326	0.0101128	0.767242	3.57352	+	25.3714	25.3685	25.0834	25.1856	25.4892	25.5254	24.6559	24.3003	24.9423	18	18	18	41	41	41	66.408	0	196.06	1302300000	71	sp|P20700|LMNB1_HUMAN Lamin-B1 OS=Homo sapiens OX=9606 GN=LMNB1 PE=1 SV=2
Heme oxygenase 2	HMOX2	P30519	0.403195	0.423311	0.640724	0.951594		1.82183	0.00714567	2.70131	4.08214	+	23.7542	23.2804	23.4008	25.5246	25.4274	25.6651	23.3999	21.5259	23.5874	11	11	11	47.5	47.5	47.5	36.032	0	174.88	977100000	60	sp|P30519|HMOX2_HUMAN Heme oxygenase 2 OS=Homo sapiens OX=9606 GN=HMOX2 PE=1 SV=2
Eukaryotic translation initiation factor 4E transporter	EIF4ENIF1	Q9NRA8	0.881419	0.0963779	0.640087	1.89234		NaN	1	0	NaN		20.7522	20.3017	20.3298	20.9069	19.2743	19.458	19.234	20.2597	19.9698	3	3	3	3.9	3.9	3.9	108.2	0.00032227	4.5801	13791000	3	sp|Q9NRA8|4ET_HUMAN Eukaryotic translation initiation factor 4E transporter OS=Homo sapiens OX=9606 GN=EIF4ENIF1 PE=1 SV=2
La-related protein 4	LARP4	Q71RC2	2.1501	0.0123923	0.638856	5.08058	+	3.69742	0.002	2.08379	13.0218	+	23.8998	23.8451	23.8579	25.1151	25.4422	25.3805	23.0641	23.149	23.4732	13	13	13	27.5	27.5	27.5	80.595	0	235.38	969330000	55	sp|Q71RC2|LARP4_HUMAN La-related protein 4 OS=Homo sapiens OX=9606 GN=LARP4 PE=1 SV=3
Dolichyl-diphosphooligosaccharide--protein glycosyltransferase subunit 1	RPN1	P04843	1.15274	0.0471473	0.63856	2.45126	+	2.96745	0.00237037	2.16478	8.44326	+	27.5831	27.3667	27.3471	28.8386	29.0209	29.016	26.5098	26.5808	27.2906	29	29	29	59.3	59.3	59.3	68.569	0	323.31	11584000000	303	sp|P04843|RPN1_HUMAN Dolichyl-diphosphooligosaccharide--protein glycosyltransferase subunit 1 OS=Homo sapiens OX=9606 GN=RPN1 PE=1 SV=1
Probable ATP-dependent RNA helicase DDX27	DDX27	B7Z6D5	0.286113	0.580761	0.636475	0.708981		1.20416	0.0262464	2.28978	2.56217	+	23.8926	24.0834	23.7227	25.4331	25.6212	25.6044	21.5266	23.7796	24.4831	16	16	16	20.9	20.9	20.9	86.604	0	86.725	1076100000	57	tr|B7Z6D5|B7Z6D5_HUMAN RNA helicase OS=Homo sapiens OX=9606 GN=DDX27 PE=1 SV=1
5-3 exoribonuclease 2	XRN2	Q9H0D6	1.06739	0.0592696	0.635879	2.27107		1.4624	0.0140758	0.925262	3.15096	+	27.1858	27.0453	27.067	27.1915	27.4816	27.4932	26.1724	26.2018	27.0164	39	39	39	52.8	52.8	52.8	108.58	0	323.31	4892500000	256	sp|Q9H0D6|XRN2_HUMAN 5-3 exoribonuclease 2 OS=Homo sapiens OX=9606 GN=XRN2 PE=1 SV=1
Polypeptide N-acetylgalactosaminyltransferase 2	GALNT2	Q10471	1.81605	0.0162791	0.633905	4.06593	+	2.70887	0.00331139	0.772538	7.21682	+	23.3253	23.5105	23.0401	23.3781	23.5815	23.3321	22.5485	22.8009	22.6247	11	11	11	25.7	25.7	25.7	64.732	0	33.145	318670000	29	sp|Q10471|GALT2_HUMAN Polypeptide N-acetylgalactosaminyltransferase 2 OS=Homo sapiens OX=9606 GN=GALNT2 PE=1 SV=1
Interferon-induced, double-stranded RNA-activated protein kinase	EIF2AK2	P19525	1.05109	0.0613062	0.632832	2.23715		0.585874	0.20047	-0.362324	-1.31283		23.3613	23.192	23.08	22.1209	22.2218	22.3052	22.2018	22.4293	23.1037	6	6	6	13.2	13.2	13.2	62.094	0	17	189890000	24	sp|P19525|E2AK2_HUMAN Interferon-induced, double-stranded RNA-activated protein kinase OS=Homo sapiens OX=9606 GN=EIF2AK2 PE=1 SV=2
Cleavage stimulation factor subunit 2	CSTF2	E7EWR4	1.41039	0.0290564	0.631924	3.02766	+	3.9863	0	-0.913843	-15.4203	+	24.2271	23.6572	23.5995	22.2959	22.2834	22.2672	23.3026	23.1853	23.1002	7	7	4	22.3	22.3	13.1	62.942	0	53.33	255320000	31	tr|E7EWR4|E7EWR4_HUMAN Cleavage stimulation factor subunit 2 OS=Homo sapiens OX=9606 GN=CSTF2 PE=1 SV=1
BTB/POZ domain-containing protein 1	BTBD1	Q9H0C5	0.676028	0.179559	0.63079	1.48849		3.66288	0.00195041	1.04741	12.7604	+	21.3902	21.4309	20.1565	21.4988	21.3674	21.3613	20.426	20.2244	20.4349	6	6	5	18.3	18.3	15.8	52.771	0	13.765	65246000	9	sp|Q9H0C5|BTBD1_HUMAN BTB/POZ domain-containing protein 1 OS=Homo sapiens OX=9606 GN=BTBD1 PE=1 SV=1
Probable ATP-dependent RNA helicase DDX5	DDX5	J3KTA4	1.85905	0.016	0.628401	4.18754	+	0.113105	0.840224	0.0504653	0.311872		27.8304	27.7985	27.7425	27.0827	27.2957	27.2593	27.0227	27.0059	27.4576	32	23	23	58.5	44.5	44.5	69.086	0	323.31	5461300000	223	tr|J3KTA4|J3KTA4_HUMAN DEAD box protein 5 OS=Homo sapiens OX=9606 GN=DDX5 PE=1 SV=1
Reticulon-3	RTN3	O95197	1.02101	0.0659834	0.626122	2.17498		1.30762	0.020106	0.743934	2.79128	+	24.3811	24.7083	24.7296	24.7346	24.7695	24.6684	24.0349	24.4092	23.4966	2	2	1	4.8	4.8	1.1	112.61	0	21.006	773930000	13	sp|O95197|RTN3_HUMAN Reticulon-3 OS=Homo sapiens OX=9606 GN=RTN3 PE=1 SV=2
mRNA-capping enzyme	RNGTT	O60942	0.588734	0.237558	0.619712	1.31841		0.630148	0.172881	-1.07073	-1.39912		21.7409	21.2482	21.1282	19.8234	20.6996	18.5229	20.3257	21.6148	20.3176	3	3	3	9	9	9	68.556	0	9.3024	35736000	8	sp|O60942|MCE1_HUMAN mRNA-capping enzyme OS=Homo sapiens OX=9606 GN=RNGTT PE=1 SV=1
Glioma tumor suppressor candidate region gene 2 protein	GLTSCR2	Q9NZM5	0.301299	0.558261	0.609082	0.741267		0.729471	0.12681	1.32156	1.59275		22.8083	22.4933	22.4018	22.9442	23.4225	23.4741	20.5785	21.9063	23.3913	7	7	7	25.7	25.7	25.7	54.389	0	50.953	291050000	35	sp|Q9NZM5|NOP53_HUMAN Ribosome biogenesis protein NOP53 OS=Homo sapiens OX=9606 GN=NOP53 PE=1 SV=2
Replication factor C subunit 4	RFC4	P35249	1.03923	0.062762	0.608854	2.21259		0.00238569	0.996196	0.00198936	0.00730435		25.222	24.9154	24.888	24.5973	24.2718	24.3357	24.0943	24.9028	24.2017	10	10	10	41.6	41.6	41.6	39.681	0	152.67	791560000	57	sp|P35249|RFC4_HUMAN Replication factor C subunit 4 OS=Homo sapiens OX=9606 GN=RFC4 PE=1 SV=2
39S ribosomal protein L23, mitochondrial	MRPL23	A6NJD9	0.466088	0.348106	0.607189	1.07748		0.912901	0.068231	1.05484	1.95533		21.1	21.7772	21.6508	21.8252	21.8305	22.2153	19.8546	21.4303	21.4215	3	3	3	27.6	27.6	27.6	18.529	0	32.453	102040000	11	tr|A6NJD9|A6NJD9_HUMAN 39S ribosomal protein L23, mitochondrial OS=Homo sapiens OX=9606 GN=MRPL23 PE=1 SV=1
COBW domain-containing protein 2	CBWD2	Q8IUF1	0.976766	0.0763072	0.603949	2.08441		NaN	1	0	NaN		21.7023	21.2072	21.2559	18.7395	20.6173	19.8267	20.3174	21.1353	20.9009	4	4	4	13.7	13.7	13.7	44.034	0	9.2625	24849000	6	sp|Q8IUF1|CBWD2_HUMAN COBW domain-containing protein 2 OS=Homo sapiens OX=9606 GN=CBWD2 PE=2 SV=1
Protein unc-45 homolog A	UNC45A	A0A1W2PNX8	0.765941	0.136291	0.602587	1.66413		0.779023	0.108237	0.608555	1.6898		23.4099	23.1296	23.1815	23.2336	23.3863	23.1191	22.1379	23.3163	22.459	11	11	11	13.5	13.5	13.5	118.39	0	67.608	301970000	34	tr|A0A1W2PNX8|A0A1W2PNX8_HUMAN Protein unc-45 homolog A OS=Homo sapiens OX=9606 GN=UNC45A PE=1 SV=1
Vigilin	HDLBP	Q00341	0.194728	0.714485	0.602547	0.507255		0.492829	0.281069	1.34103	1.13041		23.3384	23.6823	23.6855	24.2861	24.4867	24.1488	21.0162	25.0994	22.7829	18	18	18	20.2	20.2	20.2	141.45	0	68.459	528040000	38	sp|Q00341|VIGLN_HUMAN Vigilin OS=Homo sapiens OX=9606 GN=HDLBP PE=1 SV=2
AT-rich interactive domain-containing protein 2	ARID2	F8WCU9	2.11485	0.0123102	0.60193	4.96546	+	NaN	1	0	NaN		21.2827	21.2882	21.4396	20.033	21.0703	19.5206	20.9468	20.5791	20.6789	5	5	5	4.1	4.1	4.1	188.95	0	15.981	49197000	6	tr|F8WCU9|F8WCU9_HUMAN AT-rich interactive domain-containing protein 2 (Fragment) OS=Homo sapiens OX=9606 GN=ARID2 PE=1 SV=2
28S ribosomal protein S9, mitochondrial	MRPS9	P82933	0.684058	0.176095	0.601851	1.50413		0.244335	0.637668	0.230444	0.618503		22.3395	21.9997	21.7512	21.5191	21.6351	21.8219	21.9166	20.7212	21.647	3	3	3	10.4	10.4	10.4	45.834	0	26.248	103880000	18	sp|P82933|RT09_HUMAN 28S ribosomal protein S9, mitochondrial OS=Homo sapiens OX=9606 GN=MRPS9 PE=1 SV=2
Caveolin-1	CAV1	Q03135	0.522237	0.296628	0.599536	1.18831		3.40286	0.00258286	3.32727	10.9473	+	20.6447	22.0401	20.9815	23.8503	23.8091	24.19	20.9929	20.7987	20.076	3	3	3	25.3	25.3	25.3	20.471	0	29.969	320950000	15	sp|Q03135|CAV1_HUMAN Caveolin-1 OS=Homo sapiens OX=9606 GN=CAV1 PE=1 SV=4
EPM2A-interacting protein 1	EPM2AIP1	Q7L775	0.950057	0.0803523	0.595207	2.0302		NaN	1	0	NaN		21.9379	21.7527	21.6438	19.6088	19.8921	19.7826	20.7146	21.684	21.1503	3	3	3	9.6	9.6	9.6	70.369	0	15.427	27748000	5	sp|Q7L775|EPMIP_HUMAN EPM2A-interacting protein 1 OS=Homo sapiens OX=9606 GN=EPM2AIP1 PE=1 SV=1
28S ribosomal protein S7, mitochondrial	MRPS7	J3QLS3	2.7166	0.00833333	0.593617	7.25101	+	4.0216	0	0.643623	15.7413	+	23.9327	24.211	24.1009	24.1975	24.0627	24.1345	23.4784	23.5128	23.4726	9	9	9	37.6	37.6	37.6	31.704	0	80.278	515110000	35	tr|J3QLS3|J3QLS3_HUMAN 28S ribosomal protein S7, mitochondrial OS=Homo sapiens OX=9606 GN=MRPS7 PE=1 SV=1
Polyhomeotic-like protein 2	PHC2	B3KPJ4	1.25143	0.039469	0.586429	2.66582	+	0.702195	0.13704	-0.272025	-1.5395		21.2289	21.2217	20.7685	20.0784	20.3471	20.2182	20.1878	20.5429	20.729	3	3	2	7.1	7.1	4.3	50.403	0	7.6128	41748000	9	tr|B3KPJ4|B3KPJ4_HUMAN Polyhomeotic-like protein 2 OS=Homo sapiens OX=9606 GN=PHC2 PE=1 SV=1
SNW domain-containing protein 1	SNW1	Q13573	1.29329	0.0369686	0.584767	2.75905	+	1.36924	0.0173712	-0.588189	-2.93191	+	25.857	25.6085	25.5715	24.4087	24.6092	24.5001	25.345	24.7169	25.2207	14	14	14	33.2	33.2	33.2	61.494	0	165.3	1044900000	80	sp|Q13573|SNW1_HUMAN SNW domain-containing protein 1 OS=Homo sapiens OX=9606 GN=SNW1 PE=1 SV=1
3-keto-steroid reductase	HSD17B7	P56937	0.675854	0.179405	0.581148	1.48815		0.154111	0.781919	0.249615	0.412275		21.1533	21.0782	21.1384	21.1814	19.869	21.3249	20.4115	21.2731	19.9418	3	3	3	12.6	12.6	12.6	38.206	0	32.544	55078000	10	sp|P56937|DHB7_HUMAN 3-keto-steroid reductase/17-beta-hydroxysteroid dehydrogenase 7 OS=Homo sapiens OX=9606 GN=HSD17B7 PE=1 SV=1
Lipolysis-stimulated lipoprotein receptor	LSR	S4R3V8	0.32116	0.528677	0.580353	0.783067		2.89001	0.002925	3.47139	8.05764	+	22.0664	20.0604	20.4902	23.5948	23.9051	23.7902	19.6499	21.0853	20.1408	8	8	8	19	19	19	66.175	0	30.39	269280000	12	tr|S4R3V8|S4R3V8_HUMAN Lipolysis-stimulated lipoprotein receptor OS=Homo sapiens OX=9606 GN=LSR PE=1 SV=2
Far upstream element-binding protein 2	KHSRP	A0A087WTP3	1.87946	0.0155197	0.578519	4.24612	+	1.25117	0.0234872	-0.339907	-2.66524	+	26.1251	26.3183	26.193	25.2501	25.3514	25.2796	25.409	25.6551	25.8367	17	17	16	32.6	32.6	30.7	73.027	0	100.23	1561500000	98	tr|A0A087WTP3|A0A087WTP3_HUMAN Far upstream element-binding protein 2 OS=Homo sapiens OX=9606 GN=KHSRP PE=1 SV=1
26S proteasome non-ATPase regulatory subunit 6	PSMD6	Q15008	1.34364	0.0338	0.57738	2.87308	+	0.827992	0.0906816	0.367077	1.78626		25.0625	24.9452	24.7781	24.8985	24.6685	24.5879	24.7118	24.2275	24.1143	13	13	13	36	36	36	45.531	0	59.065	851170000	62	sp|Q15008|PSMD6_HUMAN 26S proteasome non-ATPase regulatory subunit 6 OS=Homo sapiens OX=9606 GN=PSMD6 PE=1 SV=1
Procollagen-lysine,2-oxoglutarate 5-dioxygenase 1	PLOD1	Q02809	0.587399	0.238431	0.576426	1.31581		1.67459	0.00942319	1.6726	3.68263	+	21.8143	21.9618	22.0133	23.0922	23.2175	22.7681	22.157	21.2356	20.6675	7	7	7	13.1	13.1	13.1	83.549	0	29.153	192930000	17	sp|Q02809|PLOD1_HUMAN Procollagen-lysine,2-oxoglutarate 5-dioxygenase 1 OS=Homo sapiens OX=9606 GN=PLOD1 PE=1 SV=2
Prohibitin	PHB	P35232	1.32189	0.0351324	0.575783	2.82357	+	3.55148	0.00311724	2.59357	11.9511	+	26.8062	26.8769	26.8423	28.9418	28.7057	28.9312	25.9435	26.6406	26.214	19	19	19	81.6	81.6	81.6	29.804	0	323.31	9371300000	183	sp|P35232|PHB_HUMAN Prohibitin OS=Homo sapiens OX=9606 GN=PHB PE=1 SV=1
Ubiquitin-40S ribosomal protein S27a	RPS27A	P62979	3.66179	0.00442857	0.574366	12.7522	+	4.40909	0	1.35905	19.7224	+	29.2301	29.2958	29.2612	30.1551	29.971	30.015	28.686	28.7598	28.6183	9	9	3	58.3	58.3	30.1	17.965	0	323.31	25893000000	251	sp|P62979|RS27A_HUMAN Ubiquitin-40S ribosomal protein S27a OS=Homo sapiens OX=9606 GN=RPS27A PE=1 SV=2
Golgi resident protein GCP60	ACBD3	Q9H3P7	2.02661	0.0128015	0.573949	4.68599	+	1.97023	0.00609476	0.46247	4.51372	+	24.0922	24.0073	23.85	23.9085	23.8291	23.8775	23.2231	23.5649	23.4396	9	9	9	25	25	25	60.593	0	214.97	520970000	34	sp|Q9H3P7|GCP60_HUMAN Golgi resident protein GCP60 OS=Homo sapiens OX=9606 GN=ACBD3 PE=1 SV=4
Splicing regulatory glutamine/lysine-rich protein 1	SREK1	Q8WXA9	0.224121	0.671318	0.57367	0.573727		0.768525	0.112131	1.32969	1.6692		19.5933	21.6412	21.0864	21.6601	21.3487	21.5801	19.7241	21.7447	19.1311	3	3	3	10.2	10.2	10.2	59.38	0	12.312	67421000	8	sp|Q8WXA9|SREK1_HUMAN Splicing regulatory glutamine/lysine-rich protein 1 OS=Homo sapiens OX=9606 GN=SREK1 PE=1 SV=1
Isocitrate dehydrogenase [NADP], mitochondrial	IDH2	P48735	0.769113	0.135288	0.573469	1.67035		2.21839	0.00476995	-2.041	-5.30957	+	22.6555	22.186	22.4761	20.0703	20.019	19.3848	21.2361	22.1947	22.1663	6	6	5	16.6	16.6	14.6	50.909	0	14.006	71314000	13	sp|P48735|IDHP_HUMAN Isocitrate dehydrogenase [NADP], mitochondrial OS=Homo sapiens OX=9606 GN=IDH2 PE=1 SV=2
Ribonucleases P/MRP protein subunit POP1	POP1	Q99575	0.482905	0.330449	0.56841	1.1108		1.152	0.031565	1.28758	2.44969	+	24.6096	24.6256	24.4779	25.0417	25.4737	25.3552	22.9901	24.4081	24.6096	19	19	19	30	30	30	114.71	0	172.46	1084800000	73	sp|Q99575|POP1_HUMAN Ribonucleases P/MRP protein subunit POP1 OS=Homo sapiens OX=9606 GN=POP1 PE=1 SV=2
Exportin-7	XPO7	Q9UIA9	2.22279	0.0109581	0.567989	5.32459	+	3.94389	0.00142105	-1.67474	-15.0431	+	26.2699	26.2191	26.068	23.8072	23.9954	24.0263	25.5197	25.5405	25.7928	30	30	30	34.9	34.9	34.9	123.91	0	130.13	1030300000	89	sp|Q9UIA9|XPO7_HUMAN Exportin-7 OS=Homo sapiens OX=9606 GN=XPO7 PE=1 SV=3
Protein transport protein Sec24A	SEC24A	O95486	0.5983	0.230835	0.567837	1.33707		1.30833	0.020045	-1.39125	-2.79288	+	22.4732	21.9429	22.1224	20.7085	20.2886	19.6642	21.8456	20.841	22.1484	6	6	6	7.5	7.5	7.5	119.75	0	16.619	58464000	17	sp|O95486|SC24A_HUMAN Protein transport protein Sec24A OS=Homo sapiens OX=9606 GN=SEC24A PE=1 SV=2
WD40 repeat-containing protein SMU1	SMU1	Q2TAY7	1.96256	0.013637	0.56605	4.49065	+	2.03917	0.00495937	-0.661269	-4.72503	+	27.5089	27.464	27.4891	26.3537	26.284	26.1423	27.0979	26.6788	26.9872	20	20	20	56.5	56.5	56.5	57.543	0	323.31	3494200000	247	sp|Q2TAY7|SMU1_HUMAN WD40 repeat-containing protein SMU1 OS=Homo sapiens OX=9606 GN=SMU1 PE=1 SV=2
N-acetyltransferase 10	NAT10	Q9H0A0	0.345048	0.497409	0.562609	0.832774		1.08252	0.0383866	1.5385	2.30269	+	26.2486	25.9272	25.7787	26.7708	27.0312	27.0802	24.1185	25.8825	26.2657	39	39	39	52.5	52.5	52.5	115.73	0	323.31	3411500000	188	sp|Q9H0A0|NAT10_HUMAN RNA cytidine acetyltransferase OS=Homo sapiens OX=9606 GN=NAT10 PE=1 SV=2
Large subunit GTPase 1 homolog	LSG1	Q9H089	1.5195	0.0246169	0.562035	3.28935	+	2.33848	0.0049338	0.976049	5.73218	+	22.8083	22.4425	22.326	22.84	22.7543	23.2245	21.8011	21.978	22.1116	8	8	8	15.3	15.3	15.3	75.225	0	45.282	222500000	22	sp|Q9H089|LSG1_HUMAN Large subunit GTPase 1 homolog OS=Homo sapiens OX=9606 GN=LSG1 PE=1 SV=2
Programmed cell death protein 4	PDCD4	Q53EL6	0.22594	0.669468	0.561	0.577787		0.0623862	0.914354	0.211555	0.179609		21.528	21.6532	21.6229	19.9163	21.9329	21.9066	21.768	19.1187	22.2344	6	6	6	21.1	21.1	21.1	51.735	0	16.647	104690000	12	sp|Q53EL6|PDCD4_HUMAN Programmed cell death protein 4 OS=Homo sapiens OX=9606 GN=PDCD4 PE=1 SV=2
Conserved oligomeric Golgi complex subunit 3	COG3	Q96JB2	0.452837	0.361813	0.560016	1.05114		NaN	1	0	NaN		20.3732	20.7411	20.3552	19.423	19.9264	18.4141	19.3404	20.9618	19.4872	2	2	2	2.4	2.4	2.4	94.095	0.0076099	2.7234	12791000	3	sp|Q96JB2|COG3_HUMAN Conserved oligomeric Golgi complex subunit 3 OS=Homo sapiens OX=9606 GN=COG3 PE=1 SV=3
Carboxypeptidase A4	CPA4	B7Z5J4	0.319779	0.531102	0.55765	0.780176		1.24012	0.0240649	-1.82355	-2.64087	+	21.7606	21.7996	23.2085	20.6651	19.1483	19.8117	22.736	21.3919	20.9678	5	5	5	23.7	23.7	23.7	35.634	0	7.8843	58849000	6	tr|B7Z5J4|B7Z5J4_HUMAN Carboxypeptidase A4 OS=Homo sapiens OX=9606 GN=CPA4 PE=1 SV=1
Nucleolar complex protein 2 homolog	NOC2L	Q9Y3T9	0.655355	0.190221	0.55694	1.44822		1.88175	0.00650863	1.66408	4.25272	+	25.5319	25.3993	25.3244	26.3505	26.5525	26.674	24.1066	25.1673	25.3108	22	22	22	34.4	34.4	34.4	84.918	0	155.49	2567600000	124	sp|Q9Y3T9|NOC2L_HUMAN Nucleolar complex protein 2 homolog OS=Homo sapiens OX=9606 GN=NOC2L PE=1 SV=4
Cytosolic non-specific dipeptidase	CNDP2	Q96KP4	0.697214	0.170097	0.556057	1.52978		2.09103	0.00483008	-1.97918	-4.88881	+	22.8957	22.1229	22.5685	19.5187	19.9547	20.508	22.5152	21.8611	21.5426	4	4	4	13.5	13.5	13.5	52.878	0	16.178	68071000	11	sp|Q96KP4|CNDP2_HUMAN Cytosolic non-specific dipeptidase OS=Homo sapiens OX=9606 GN=CNDP2 PE=1 SV=2
Protoporphyrinogen oxidase	PPOX	A0A494C146	0.328609	0.519216	0.551128	0.798632		0.560221	0.219544	0.623976	1.26273		21.4337	19.762	20.6805	20.7602	20.6237	20.7108	19.1498	20.242	20.831	4	4	4	16.3	16.3	16.3	46.457	0	13.564	42661000	6	tr|A0A494C146|A0A494C146_HUMAN Protoporphyrinogen oxidase (Fragment) OS=Homo sapiens OX=9606 GN=PPOX PE=1 SV=1
Condensin-2 complex subunit H2	NCAPH2	A0A0A6YYG7	0.573764	0.251623	0.549392	1.28919		0.553339	0.224518	-0.610481	-1.24927		20.8902	21.2941	21.8163	19.484	20.3441	20.6929	20.6195	21.4222	20.3107	3	3	3	10.4	10.4	10.4	66.257	0	8.5421	42588000	6	tr|A0A0A6YYG7|A0A0A6YYG7_HUMAN Condensin-2 complex subunit H2 OS=Homo sapiens OX=9606 GN=NCAPH2 PE=1 SV=1
Phosphatidylinositol 5-phosphate 4-kinase type-2 alpha	PIP4K2A	P48426	0.379409	0.451958	0.548646	0.903321		1.17855	0.0289442	1.26101	2.50669	+	20.7378	19.8492	20.9813	21.2133	21.3312	21.1608	19.3737	20.968	19.5805	5	5	5	15.8	15.8	15.8	46.224	0	13.101	52117000	9	sp|P48426|PI42A_HUMAN Phosphatidylinositol 5-phosphate 4-kinase type-2 alpha OS=Homo sapiens OX=9606 GN=PIP4K2A PE=1 SV=2
GRAM domain-containing protein 1A	GRAMD1A	Q96CP6	2.20536	0.0113499	0.548157	5.26525	+	3.85502	0.00118681	1.29846	14.2816	+	21.3885	21.2503	21.5272	22.0348	22.1336	22.2486	20.9538	20.7229	20.8449	6	6	6	12.7	12.7	12.7	80.679	0	27.988	111230000	16	sp|Q96CP6|ASTRA_HUMAN Protein Aster-A OS=Homo sapiens OX=9606 GN=GRAMD1A PE=1 SV=2
Cleavage and polyadenylation specificity factor subunit 1	CPSF1	Q10570	1.47748	0.0265751	0.547833	3.18719	+	1.11541	0.0351994	-0.441153	-2.37188	+	26.544	26.4414	26.3986	25.401	25.638	25.378	25.602	25.9677	26.1707	33	33	33	32.8	32.8	32.8	160.88	0	186.46	1908100000	147	sp|Q10570|CPSF1_HUMAN Cleavage and polyadenylation specificity factor subunit 1 OS=Homo sapiens OX=9606 GN=CPSF1 PE=1 SV=2
Heterogeneous nuclear ribonucleoprotein M	HNRNPM	P52272	1.48276	0.0264057	0.547063	3.19993	+	0.80448	0.0979112	-0.301661	-1.73986		29.2099	29.286	29.1803	28.2969	28.443	28.3901	28.4436	28.5875	29.004	32	32	32	52.5	52.5	52.5	77.515	0	323.31	13502000000	400	sp|P52272|HNRPM_HUMAN Heterogeneous nuclear ribonucleoprotein M OS=Homo sapiens OX=9606 GN=HNRNPM PE=1 SV=3
Basigin	BSG	P35613	2.01082	0.012806	0.546881	4.63727	+	4.35354	0	2.4579	19.0962	+	25.2012	25.192	25.1267	27.1281	26.9719	27.1529	24.7364	24.3953	24.7474	10	10	7	34.8	34.8	24.7	42.2	0	250.95	3154600000	88	sp|P35613|BASI_HUMAN Basigin OS=Homo sapiens OX=9606 GN=BSG PE=1 SV=2
H(+)/Cl(-) exchange transporter 7	CLCN7	P51798	0.240782	0.647581	0.546713	0.610685		2.02139	0.0053057	2.18691	4.66984	+	22.3012	19.663	20.5446	22.6459	22.5807	22.2028	20.528	20.9174	19.4233	5	5	5	9.7	9.7	9.7	88.678	0	17.634	129060000	9	sp|P51798|CLCN7_HUMAN H(+)/Cl(-) exchange transporter 7 OS=Homo sapiens OX=9606 GN=CLCN7 PE=1 SV=2
V-type proton ATPase 116 kDa subunit a isoform 2	ATP6V0A2	Q9Y487	0.497341	0.316153	0.546568	1.13931		1.98014	0.00616393	2.22153	4.54365	+	21.818	21.6231	21.61	23.137	23.4107	23.5283	22.0871	20.6665	20.6578	11	10	10	17.1	16.1	16.1	98.081	0	44.015	225510000	24	sp|Q9Y487|VPP2_HUMAN V-type proton ATPase 116 kDa subunit a2 OS=Homo sapiens OX=9606 GN=ATP6V0A2 PE=1 SV=2
39S ribosomal protein L4, mitochondrial	MRPL4	K7ES61	1.10371	0.0528912	0.545409	2.34719		0.172661	0.752829	0.0722135	0.456146		23.7898	23.3673	23.2087	22.9738	22.9281	23.0444	23.1909	22.8812	22.6575	6	6	6	36.7	36.7	36.7	33.792	0	31.715	273690000	27	tr|K7ES61|K7ES61_HUMAN 39S ribosomal protein L4, mitochondrial (Fragment) OS=Homo sapiens OX=9606 GN=MRPL4 PE=1 SV=1
Eukaryotic translation initiation factor 3 subunit L	EIF3L	B0QY89	1.2766	0.03756	0.545173	2.72171	+	0.613176	0.182723	0.278243	1.36606		26.7259	26.4975	26.5147	26.2378	26.4766	26.2228	26.3064	25.6776	26.1186	26	26	26	47.3	47.3	47.3	70.901	0	210.78	2521100000	166	tr|B0QY89|B0QY89_HUMAN Eukaryotic translation initiation factor 3 subunit L OS=Homo sapiens OX=9606 GN=EIF3L PE=1 SV=1
pre-mRNA 3 end processing protein WDR33	WDR33	Q9C0J8	1.84545	0.0161406	0.54302	4.1488	+	0.884651	0.0741515	-0.239159	-1.89878		24.7198	24.8789	24.8763	24.0002	24.1201	24.0082	24.1401	24.1856	24.5203	14	14	14	18.8	18.8	18.8	145.89	0	56.126	639990000	47	sp|Q9C0J8|WDR33_HUMAN pre-mRNA 3 end processing protein WDR33 OS=Homo sapiens OX=9606 GN=WDR33 PE=1 SV=2
Striatin	STRN	O43815	0.471474	0.341722	0.538326	1.08817		0.306079	0.536076	-0.793563	-0.75137		23.0991	22.8259	22.5114	19.5852	22.3549	22.5006	22.3117	21.4507	23.059	8	8	8	17.6	17.6	17.6	86.131	0	20.889	174580000	20	sp|O43815|STRN_HUMAN Striatin OS=Homo sapiens OX=9606 GN=STRN PE=1 SV=4
L-lactate dehydrogenase A chain	LDHA	P00338	1.3955	0.0296303	0.536537	2.99283	+	3.94159	0.0014026	-2.52376	-15.0229	+	28.9621	28.748	28.6516	25.8338	25.7438	25.6032	28.2889	28.4963	27.9669	21	21	20	70.8	70.8	67.2	36.688	0	281.61	5882800000	162	sp|P00338|LDHA_HUMAN L-lactate dehydrogenase A chain OS=Homo sapiens OX=9606 GN=LDHA PE=1 SV=2
Thioredoxin-related transmembrane protein 1	TMX1	Q9H3N1	1.33579	0.0343949	0.535551	2.85517	+	3.21843	0.00335238	1.86884	9.81236	+	25.1486	24.9148	24.9832	26.4875	26.222	26.3371	24.1781	24.7818	24.4801	10	10	10	30.7	30.7	30.7	31.791	0	46.98	1976300000	52	sp|Q9H3N1|TMX1_HUMAN Thioredoxin-related transmembrane protein 1 OS=Homo sapiens OX=9606 GN=TMX1 PE=1 SV=1
Glucoside xylosyltransferase 1	GXYLT1	Q4G148	0.286311	0.580639	0.53491	0.709404		0.382482	0.423007	0.689902	0.909581		20.9251	20.8651	20.9029	20.9171	21.0347	21.2063	18.9282	21.4815	20.6787	3	3	3	8.2	8.2	8.2	50.566	0	5.7171	61044000	7	sp|Q4G148|GXLT1_HUMAN Glucoside xylosyltransferase 1 OS=Homo sapiens OX=9606 GN=GXYLT1 PE=1 SV=2
26S proteasome non-ATPase regulatory subunit 12	PSMD12	O00232	1.12863	0.0491204	0.534737	2.39988	+	2.05578	0.00484768	1.13633	4.77702	+	23.182	23.2136	23.0713	23.7956	23.579	23.8971	22.9629	22.214	22.6857	14	14	14	43.9	43.9	43.9	52.904	0	66.013	401970000	40	sp|O00232|PSD12_HUMAN 26S proteasome non-ATPase regulatory subunit 12 OS=Homo sapiens OX=9606 GN=PSMD12 PE=1 SV=3
Lysine-rich nucleolar protein 1	KNOP1	Q1ED39	0.935496	0.0834255	0.534672	2.00079		3.32853	0.00300518	2.79892	10.4758	+	23.3048	23.1524	23.3404	25.4892	25.4576	25.6435	22.3536	22.608	23.232	13	13	13	32.5	32.5	32.5	51.588	0	91.085	985700000	49	sp|Q1ED39|KNOP1_HUMAN Lysine-rich nucleolar protein 1 OS=Homo sapiens OX=9606 GN=KNOP1 PE=1 SV=1
28S ribosomal protein S22, mitochondrial	MRPS22	G5E9W7	1.63213	0.0200901	0.528711	3.5723	+	1.42186	0.0154419	-0.413733	-3.05464	+	25.4226	25.1012	25.0665	24.4418	24.1991	24.1219	24.811	24.7053	24.4878	13	13	8	47.6	47.6	28.8	36.805	0	62.204	793740000	77	tr|G5E9W7|G5E9W7_HUMAN 28S ribosomal protein S22, mitochondrial OS=Homo sapiens OX=9606 GN=MRPS22 PE=1 SV=1
Mediator of RNA polymerase II transcription subunit 6	MED6	A0A087WYL7	0.607198	0.222928	0.528166	1.35441		NaN	1	0	NaN		21.2222	20.8856	20.5709	19.9266	18.7987	19.5514	19.9752	21.0456	20.0734	3	3	3	16.7	16.7	16.7	29.682	0	6.9638	17617000	5	tr|A0A087WYL7|A0A087WYL7_HUMAN Mediator of RNA polymerase II transcription subunit 6 OS=Homo sapiens OX=9606 GN=MED6 PE=1 SV=1
Serine/threonine-protein kinase tousled-like 2	TLK2	J3KRK0	0.773252	0.134081	0.525532	1.67847		0.149229	0.787313	-0.146779	-0.400578		21.1183	21.0919	21.1495	20.0921	20.7468	20.5039	20.134	21.191	20.4582	3	3	3	4.7	4.7	4.7	68.832	0	5.9418	42997000	8	tr|J3KRK0|J3KRK0_HUMAN Serine/threonine-protein kinase tousled-like 2 (Fragment) OS=Homo sapiens OX=9606 GN=TLK2 PE=1 SV=1
DNA replication licensing factor MCM3	MCM3	P25205	2.0398	0.0129732	0.523193	4.72699	+	1.6888	0.00892522	-0.413471	-3.72005	+	27.5327	27.342	27.2806	26.3982	26.5989	26.3482	26.9644	26.7031	26.9182	37	37	37	57.9	57.9	57.9	90.98	0	323.31	3580200000	234	sp|P25205|MCM3_HUMAN DNA replication licensing factor MCM3 OS=Homo sapiens OX=9606 GN=MCM3 PE=1 SV=3
Fatty acid synthase	FASN	P49327	0.911696	0.0886249	0.520962	1.95291		1.28976	0.0207905	-0.716176	-2.75114	+	24.1823	24.0558	23.8878	22.723	22.7644	22.9271	23.6389	23.0364	23.8878	16	16	16	10.1	10.1	10.1	273.42	0	63.342	320560000	54	sp|P49327|FAS_HUMAN Fatty acid synthase OS=Homo sapiens OX=9606 GN=FASN PE=1 SV=3
Guanine nucleotide-binding protein G(s) subunit alpha isoforms XLas	GNAS	Q5JWF2	0.684458	0.176316	0.520466	1.50491		2.44485	0.00480306	2.09256	6.12917	+	23.836	23.6839	24.0478	25.6046	25.3102	25.3692	23.1434	23.9771	22.8857	14	13	13	17.6	16.6	16.6	111.02	0	106.1	1003100000	45	sp|Q5JWF2|GNAS1_HUMAN Guanine nucleotide-binding protein G(s) subunit alpha isoforms XLas OS=Homo sapiens OX=9606 GN=GNAS PE=1 SV=2
Protein DEK	DEK	H0Y993	1.14742	0.0476033	0.519879	2.43991	+	1.46718	0.0140496	0.704273	3.1624	+	23.8878	23.7652	24.0303	23.8948	24.1017	24.24	23.0331	23.7218	23.3687	7	7	7	21.1	21.1	21.1	43.247	0	21.975	522420000	29	tr|H0Y993|H0Y993_HUMAN DEK oncogene (DNA binding), isoform CRA_b OS=Homo sapiens OX=9606 GN=DEK PE=1 SV=2
Coatomer subunit zeta-1	COPZ1	F8VVA7	0.224359	0.671271	0.515113	0.574258		1.47147	0.0139787	1.39837	3.17271	+	22.1033	22.3331	19.8758	22.3628	22.2008	22.3983	21.4636	21.2449	20.0584	6	6	6	34.3	34.3	34.3	22.34	0	31.14	122720000	12	tr|F8VVA7|F8VVA7_HUMAN Coatomer subunit zeta OS=Homo sapiens OX=9606 GN=COPZ1 PE=1 SV=1
Glycosylphosphatidylinositol anchor attachment 1 protein	GPAA1	O43292	0.772541	0.134218	0.514579	1.67707		1.78753	0.00783743	1.39792	3.98664	+	21.9491	22.4108	22.4008	22.6918	23.2737	23.4453	22.053	21.2093	21.9547	8	8	8	20.9	20.9	20.9	67.622	0	28.412	237720000	18	sp|O43292|GPAA1_HUMAN Glycosylphosphatidylinositol anchor attachment 1 protein OS=Homo sapiens OX=9606 GN=GPAA1 PE=1 SV=3
Splicing factor 3A subunit 3	SF3A3	Q12874	0.874889	0.0986235	0.513364	1.87932		0.741817	0.121689	0.446964	1.61688		23.7918	23.5921	23.486	23.6516	23.6605	23.3586	23.462	22.6071	23.2607	11	11	11	34.9	34.9	34.9	58.848	0	58.22	376940000	32	sp|Q12874|SF3A3_HUMAN Splicing factor 3A subunit 3 OS=Homo sapiens OX=9606 GN=SF3A3 PE=1 SV=1
DNA (cytosine-5)-methyltransferase 1	DNMT1	P26358	0.635467	0.202118	0.513057	1.40948		0.164218	0.766469	-0.155198	-0.436287		23.8087	24.063	24.1145	23.3962	23.2195	23.3657	22.7817	23.8827	23.7827	11	11	11	8	8	8	183.16	0	30.936	411240000	42	sp|P26358|DNMT1_HUMAN DNA (cytosine-5)-methyltransferase 1 OS=Homo sapiens OX=9606 GN=DNMT1 PE=1 SV=2
Translocon-associated protein subunit gamma	SSR3	C9JA28	0.374259	0.458249	0.512556	0.892811		2.52742	0.00452941	2.4819	6.45302	+	20.0407	20.6126	21.5788	22.7269	22.4631	22.9501	20.7415	20.4115	19.5414	1	1	1	8	8	8	20.161	0	10.458	142200000	10	tr|C9JA28|C9JA28_HUMAN Signal sequence receptor subunit gamma OS=Homo sapiens OX=9606 GN=SSR3 PE=1 SV=1
CD2-associated protein	CD2AP	Q9Y5K6	0.920188	0.0870357	0.512256	1.96996		2.06794	0.00490617	-0.817331	-4.81536	+	25.0595	24.5681	24.3699	23.2532	23.4444	23.3111	24.3272	23.8339	24.2996	11	11	11	23.2	23.2	23.2	71.45	0	38.709	471900000	37	sp|Q9Y5K6|CD2AP_HUMAN CD2-associated protein OS=Homo sapiens OX=9606 GN=CD2AP PE=1 SV=1
Serine/threonine-protein phosphatase	PPP4C	H3BV22	0.771441	0.134263	0.510434	1.67492		0.944159	0.0612308	-1.19301	-2.01828		21.5959	22.0597	21.8057	19.492	21.1579	19.7011	21.8157	20.8759	21.2384	5	3	3	31.5	24.1	24.1	23.145	0	12.406	57739000	4	tr|H3BV22|H3BV22_HUMAN Serine/threonine-protein phosphatase (Fragment) OS=Homo sapiens OX=9606 GN=PPP4C PE=1 SV=1
Protein kinase C alpha type	PRKCA	P17252	0.246326	0.638887	0.510129	0.622877		2.92614	0.00227097	1.7192	8.2355	+	19.3957	21.5506	21.9617	22.0745	22.1307	22.33	20.2548	20.8466	20.2761	6	6	6	12.8	12.8	12.8	76.749	0	18.711	119300000	8	sp|P17252|KPCA_HUMAN Protein kinase C alpha type OS=Homo sapiens OX=9606 GN=PRKCA PE=1 SV=4
DNA-directed RNA polymerase III subunit RPC1	POLR3A	O14802	0.942105	0.0819134	0.50614	2.01413		0.133723	0.8104	-0.088096	-0.362989		21.6382	21.2723	21.3164	20.8576	20.9538	20.6328	21.3143	20.8474	20.5468	6	6	6	6.5	6.5	6.5	155.64	0	17.342	55363000	19	sp|O14802|RPC1_HUMAN DNA-directed RNA polymerase III subunit RPC1 OS=Homo sapiens OX=9606 GN=POLR3A PE=1 SV=2
Interleukin-1 receptor-associated kinase 1	IRAK1	D3YTB5	0.521464	0.297368	0.503962	1.18679		0.61938	0.179354	-0.527145	-1.37815		21.6665	21.0882	21.6797	20.3304	20.4627	20.548	20.2207	21.3177	21.3841	3	3	3	5.8	5.8	5.8	76.059	0	6.2493	38354000	11	tr|D3YTB5|D3YTB5_HUMAN Interleukin-1 receptor-associated kinase 1 OS=Homo sapiens OX=9606 GN=IRAK1 PE=1 SV=1
Guanine nucleotide-binding protein subunit alpha-13	GNA13	Q14344	0.420578	0.400861	0.502698	0.98662		3.68371	0.00196667	4.79927	12.9175	+	20.4262	19.822	21.1234	24.9865	24.7746	24.5003	20.5975	19.8442	19.4218	11	11	11	40.6	40.6	40.6	44.049	0	88.109	496810000	38	sp|Q14344|GNA13_HUMAN Guanine nucleotide-binding protein subunit alpha-13 OS=Homo sapiens OX=9606 GN=GNA13 PE=1 SV=2
Mediator of RNA polymerase II transcription subunit 4	MED4	Q9NPJ6	1.53479	0.0238164	0.502516	3.32695	+	0.622175	0.177486	-0.87679	-1.3836		21.9717	22.1754	21.7505	21.3132	21.1095	19.337	21.2964	21.5957	21.4979	3	3	3	16.3	16.3	16.3	29.745	0	11.478	61896000	8	sp|Q9NPJ6|MED4_HUMAN Mediator of RNA polymerase II transcription subunit 4 OS=Homo sapiens OX=9606 GN=MED4 PE=1 SV=1
Calnexin	CANX	P27824	0.894503	0.0926225	0.502132	1.91847		2.85984	0.00279403	2.08638	7.91176	+	27.8879	27.5475	27.4485	28.9414	29.3123	29.3829	26.7148	27.1712	27.4915	29	29	29	47.3	47.3	47.3	67.567	0	323.31	14364000000	290	sp|P27824|CALX_HUMAN Calnexin OS=Homo sapiens OX=9606 GN=CANX PE=1 SV=2
ATP-dependent RNA helicase DHX36	DHX36	Q9H2U1	0.400812	0.426257	0.499482	0.946777		0.542778	0.232331	0.648151	1.2286		21.7318	21.6273	21.6872	21.7929	21.8904	21.809	20.7525	20.5649	22.2304	8	7	7	11.8	10.9	10.9	114.76	0	19.338	114770000	14	sp|Q9H2U1|DHX36_HUMAN ATP-dependent DNA/RNA helicase DHX36 OS=Homo sapiens OX=9606 GN=DHX36 PE=1 SV=2
Cleavage and polyadenylation specificity factor subunit 2	CPSF2	Q9P2I0	1.13015	0.0491853	0.498793	2.40312	+	0.182059	0.739796	-0.0939522	-0.478049		25.555	25.3434	25.3446	24.7796	24.8548	24.8303	25.0955	24.5253	25.1257	22	22	22	35.3	35.3	35.3	88.486	0	132.83	1027800000	87	sp|Q9P2I0|CPSF2_HUMAN Cleavage and polyadenylation specificity factor subunit 2 OS=Homo sapiens OX=9606 GN=CPSF2 PE=1 SV=2
Programmed cell death 6-interacting protein	PDCD6IP	Q8WUM4	1.32532	0.0351497	0.498091	2.83134	+	0.0665384	0.909213	-0.0324732	-0.190835		24.1053	23.8348	23.9788	23.4228	23.562	23.3425	23.1685	23.6922	23.564	16	16	16	26.4	26.4	26.4	96.022	0	157.95	382220000	49	sp|Q8WUM4|PDC6I_HUMAN Programmed cell death 6-interacting protein OS=Homo sapiens OX=9606 GN=PDCD6IP PE=1 SV=1
Transcription initiation factor TFIID subunit 2	TAF2	Q6P1X5	0.191022	0.718609	0.49776	0.498749		0.300589	0.544131	0.738184	0.739764		22.8188	22.9168	22.9382	23.1794	23.1459	23.0698	23.0747	20.4293	23.6765	8	8	8	9.9	9.9	9.9	136.97	0	23.907	286540000	19	sp|Q6P1X5|TAF2_HUMAN Transcription initiation factor TFIID subunit 2 OS=Homo sapiens OX=9606 GN=TAF2 PE=1 SV=3
Stromal membrane-associated protein 2	SMAP2	X6RCC3	0.66688	0.184311	0.497705	1.47066		2.72164	0.00337113	-2.91112	-7.27341	+	22.431	22.1344	22.1041	18.3949	18.8301	19.2181	22.1042	21.0851	21.9871	4	4	4	23	23	23	20.605	0	6.6276	59099000	4	tr|X6RCC3|X6RCC3_HUMAN Stromal membrane-associated protein 2 (Fragment) OS=Homo sapiens OX=9606 GN=SMAP2 PE=1 SV=1
Keratin, type I cytoskeletal 18	KRT18	P05783	1.78537	0.0171677	0.497121	3.98067	+	2.97823	0.00240273	-1.07957	-8.49823	+	27.0576	26.9046	26.8169	25.4721	25.3607	25.2162	26.601	26.2442	26.4424	22	20	15	54.4	50.7	40.9	48.057	0	212.16	2091900000	118	sp|P05783|K1C18_HUMAN Keratin, type I cytoskeletal 18 OS=Homo sapiens OX=9606 GN=KRT18 PE=1 SV=2
Aurora kinase B	AURKB	Q96GD4	1.91509	0.0145295	0.495701	4.34976	+	0.827806	0.0905688	-0.132309	-1.78589		23.9203	23.7017	23.5759	23.1886	23.1134	23.0118	23.1499	23.2264	23.3344	8	8	7	27	27	24.7	39.31	0	23.126	314560000	27	sp|Q96GD4|AURKB_HUMAN Aurora kinase B OS=Homo sapiens OX=9606 GN=AURKB PE=1 SV=3
Dihydrolipoyl dehydrogenase, mitochondrial	DLD	P09622	0.916694	0.0872485	0.493476	1.96294		2.10462	0.00473654	1.35145	4.93242	+	22.7644	22.9106	22.951	23.9135	23.7877	23.4986	22.7178	22.5226	21.9051	9	9	9	25.9	25.9	25.9	54.177	0	69.984	322580000	31	sp|P09622|DLDH_HUMAN Dihydrolipoyl dehydrogenase, mitochondrial OS=Homo sapiens OX=9606 GN=DLD PE=1 SV=2
Eukaryotic translation initiation factor 3 subunit C	EIF3C	Q99613	1.9065	0.0147291	0.493448	4.3246	+	2.09806	0.00470323	0.726943	4.91132	+	25.8941	25.9198	25.8791	26.0008	26.3161	26.0766	25.3882	25.2161	25.6083	26	26	26	30.1	30.1	30.1	105.34	0	137.54	2073300000	106	sp|Q99613|EIF3C_HUMAN Eukaryotic translation initiation factor 3 subunit C OS=Homo sapiens OX=9606 GN=EIF3C PE=1 SV=1
Nucleolar protein 9	NOP9	Q86U38	0.993276	0.072269	0.491902	2.11809		0.777197	0.109253	0.306289	1.68621		21.3153	20.7779	21.0545	20.78	20.8409	20.97	20.3644	20.9021	20.4056	5	5	5	18.2	18.2	18.2	69.437	0	50.794	57881000	16	sp|Q86U38|NOP9_HUMAN Nucleolar protein 9 OS=Homo sapiens OX=9606 GN=NOP9 PE=1 SV=1
NF-kappa-B-repressing factor	NKRF	O15226	0.684263	0.176326	0.491856	1.50453		1.93296	0.00632242	1.44269	4.40242	+	26.2387	26.2634	26.1194	27.0916	27.1265	27.2558	25.2885	25.5068	26.3507	27	27	27	46.1	46.1	46.1	77.672	0	302.35	3690900000	123	sp|O15226|NKRF_HUMAN NF-kappa-B-repressing factor OS=Homo sapiens OX=9606 GN=NKRF PE=1 SV=2
ADP-ribosylation factor-like protein 8B	ARL8B	Q9NVJ2	0.38506	0.444159	0.491766	0.914828		4.4186	0	2.89477	19.8316	+	22.4813	21.0133	22.7145	24.2959	24.4058	24.7165	21.5219	21.7242	21.4878	10	10	4	49.5	49.5	17.2	21.539	0	111.95	456790000	35	sp|Q9NVJ2|ARL8B_HUMAN ADP-ribosylation factor-like protein 8B OS=Homo sapiens OX=9606 GN=ARL8B PE=1 SV=1
Probable 28S rRNA (cytosine-C(5))-methyltransferase	NSUN5	Q96P11	0.284806	0.581932	0.490501	0.706188		0.252485	0.625427	0.445092	0.636361		21.1954	21.142	21.1694	21.2669	20.977	21.1267	20.4138	19.6301	21.9915	4	4	4	11.4	11.4	11.4	46.691	0	14.276	71751000	11	sp|Q96P11|NSUN5_HUMAN 28S rRNA (cytosine-C(5))-methyltransferase OS=Homo sapiens OX=9606 GN=NSUN5 PE=1 SV=2
Sterile alpha and TIR motif-containing protein 1	SARM1	Q6SZW1	0.441131	0.37563	0.487135	1.02779		1.5176	0.0121529	1.13531	3.28467	+	21.4238	21.0507	20.3079	21.6603	21.5758	21.4908	19.7608	20.8502	20.7099	6	6	6	9.7	9.7	9.7	79.387	0	19.121	71724000	16	sp|Q6SZW1|SARM1_HUMAN NAD(+) hydrolase SARM1 OS=Homo sapiens OX=9606 GN=SARM1 PE=1 SV=1
Nucleolar protein 14	NOP14	P78316	0.6473	0.195678	0.482915	1.43253		0.600513	0.191392	0.490602	1.34138		24.1957	24.1456	23.9974	23.8634	24.3955	24.1028	23.752	23.0041	24.1339	18	18	18	27.1	27.1	27.1	97.667	0	51.632	576210000	44	sp|P78316|NOP14_HUMAN Nucleolar protein 14 OS=Homo sapiens OX=9606 GN=NOP14 PE=1 SV=3
Protein SPT2 homolog	SPTY2D1	Q68D10	0.195449	0.71327	0.48225	0.508908		1.75455	0.00797919	2.80807	3.89625	+	22.4529	21.0522	20.2806	23.3367	23.8859	23.5406	19.5356	20.8356	21.9678	6	6	6	13.3	13.3	13.3	75.598	0	25.365	263310000	15	sp|Q68D10|SPT2_HUMAN Protein SPT2 homolog OS=Homo sapiens OX=9606 GN=SPTY2D1 PE=1 SV=3
Lon protease homolog 2, peroxisomal	LONP2	Q86WA8	0.281391	0.585587	0.481553	0.698882		0.421275	0.367922	0.623905	0.988021		20.7608	19.7947	20.4299	20.5461	20.3395	20.5269	19.5555	21.0507	18.9346	4	4	4	6.7	6.7	6.7	94.615	0	8.7181	39690000	5	sp|Q86WA8|LONP2_HUMAN Lon protease homolog 2, peroxisomal OS=Homo sapiens OX=9606 GN=LONP2 PE=1 SV=1
Alpha/beta hydrolase domain-containing protein 17B	ABHD17B	Q5VST6	0.403547	0.423339	0.479676	0.952306		0.750512	0.117565	0.72561	1.6339		19.6425	20.4341	20.4292	20.4004	20.2267	20.6165	19.0939	19.4497	20.5231	2	2	2	14.2	14.2	14.2	32.214	0	25.135	27187000	7	sp|Q5VST6|AB17B_HUMAN Alpha/beta hydrolase domain-containing protein 17B OS=Homo sapiens OX=9606 GN=ABHD17B PE=1 SV=1
Nucleolar protein 7	NOL7	Q9UMY1	0.327283	0.520397	0.479173	0.795866		0.841677	0.0869654	0.930763	1.81334		21.2737	20.2629	20.3449	21.1078	20.9321	21.1964	20.4539	20.833	19.1571	2	2	2	12.8	12.8	12.8	29.426	0	6.2395	46136000	6	sp|Q9UMY1|NOL7_HUMAN Nucleolar protein 7 OS=Homo sapiens OX=9606 GN=NOL7 PE=1 SV=2
Glyceraldehyde-3-phosphate dehydrogenase	GAPDH	P04406	1.15376	0.0470916	0.47714	2.45345	+	2.76305	0.003488	-1.41731	-7.4597	+	29.7142	29.4071	29.6193	27.8398	27.6506	27.5668	29.4072	28.8119	29.0901	17	17	17	73.4	73.4	73.4	36.053	0	323.31	13472000000	373	sp|P04406|G3P_HUMAN Glyceraldehyde-3-phosphate dehydrogenase OS=Homo sapiens OX=9606 GN=GAPDH PE=1 SV=3
Heterochromatin protein 1-binding protein 3	HP1BP3	Q5SSJ5	0.53676	0.282063	0.477067	1.2168		1.51356	0.0125631	1.31586	3.27479	+	26.0888	26.1093	26.0263	26.765	26.8956	27.0802	24.8342	25.8312	26.1279	18	18	18	35.1	35.1	35.1	61.206	0	88.24	3272200000	86	sp|Q5SSJ5|HP1B3_HUMAN Heterochromatin protein 1-binding protein 3 OS=Homo sapiens OX=9606 GN=HP1BP3 PE=1 SV=1
Tubulin beta-2B chain	TUBB2B	Q9BVA1	1.24489	0.0402466	0.476401	2.65139	+	2.28097	0.00497227	-0.881013	-5.52653	+	26.3753	26.0654	26.1275	24.8809	24.8745	24.7406	25.9597	25.4337	25.7456	27	6	1	78.7	24	2.7	49.953	0	66.557	1487000000	97	sp|Q9BVA1|TBB2B_HUMAN Tubulin beta-2B chain OS=Homo sapiens OX=9606 GN=TUBB2B PE=1 SV=1
Methyl-CpG-binding domain protein 3	MBD3	O95983	1.37359	0.0312552	0.474635	2.94196	+	1.51341	0.0125517	-1.10564	-3.27441	+	24.5812	24.4575	24.6456	23.0509	23.4654	22.4272	24.1516	23.7979	24.3109	9	9	9	45.7	45.7	45.7	32.844	0	27.913	425700000	19	sp|O95983|MBD3_HUMAN Methyl-CpG-binding domain protein 3 OS=Homo sapiens OX=9606 GN=MBD3 PE=1 SV=1
ATP-dependent RNA helicase A	DHX9	Q08211	0.607152	0.222787	0.473571	1.35432		1.34856	0.0180379	1.04503	2.88435	+	30.2441	30.2799	30.2013	30.6263	30.955	30.8584	29.1165	29.8779	30.3102	63	63	63	62.1	62.1	62.1	140.96	0	323.31	48955000000	1029	sp|Q08211|DHX9_HUMAN ATP-dependent RNA helicase A OS=Homo sapiens OX=9606 GN=DHX9 PE=1 SV=4
Vesicle-associated membrane protein 7	VAMP7	P51809	0.518031	0.299588	0.47238	1.18004		1.95476	0.00617553	2.00258	4.46727	+	23.244	23.3092	22.6785	24.8576	24.0403	24.9246	22.381	22.1486	23.285	8	8	8	48.2	48.2	48.2	24.935	0	58.667	557850000	44	sp|P51809|VAMP7_HUMAN Vesicle-associated membrane protein 7 OS=Homo sapiens OX=9606 GN=VAMP7 PE=1 SV=3
Zinc finger protein 622	ZNF622	Q969S3	0.351265	0.48698	0.4689	0.845617		3.06658	0.00270769	4.15689	8.96145	+	21.9332	22.0543	21.0819	25.3902	25.433	25.3103	20.9584	20.5841	22.1203	12	12	12	32.1	32.1	32.1	54.271	0	186.93	796540000	41	sp|Q969S3|ZN622_HUMAN Zinc finger protein 622 OS=Homo sapiens OX=9606 GN=ZNF622 PE=1 SV=1
NF-X1-type zinc finger protein NFXL1	NFXL1	Q6ZNB6	0.239915	0.648339	0.468398	0.608772		2.14211	0.00474161	1.81091	5.05431	+	22.221	19.8976	20.677	22.3307	22.1752	22.3172	20.9547	20.6614	19.7743	3	3	3	6.9	6.9	6.9	101.34	0	21.96	119020000	15	sp|Q6ZNB6|NFXL1_HUMAN NF-X1-type zinc finger protein NFXL1 OS=Homo sapiens OX=9606 GN=NFXL1 PE=1 SV=2
DNA replication licensing factor MCM5	MCM5	P33992	2.39676	0.00988506	0.465362	5.94696	+	2.29178	0.0050297	-0.216457	-5.56473	+	26.6357	26.6812	26.4405	25.9136	25.9488	25.8497	26.0738	26.1244	26.1633	25	25	25	48	48	48	82.285	0	136.87	2242200000	151	sp|P33992|MCM5_HUMAN DNA replication licensing factor MCM5 OS=Homo sapiens OX=9606 GN=MCM5 PE=1 SV=5
Importin subunit alpha-4	KPNA3	O00505	2.08819	0.012175	0.46484	4.87971	+	2.6336	0.003338	0.66622	6.89095	+	24.9854	24.9449	24.9351	25.2006	25.1429	25.1261	24.5532	24.3054	24.6123	16	16	12	51.2	51.2	40.5	57.81	0	201.87	1038700000	86	sp|O00505|IMA4_HUMAN Importin subunit alpha-4 OS=Homo sapiens OX=9606 GN=KPNA3 PE=1 SV=2
Leucine--tRNA ligase, cytoplasmic	LARS	A0A6I8PL42	0.786532	0.128575	0.463187	1.70455		0.54043	0.234322	-0.312614	-1.224		24.7722	24.4655	24.3343	23.6512	23.9295	23.6639	24.3102	23.5835	24.2888	17	17	17	21	21	21	129.21	0	94.208	511600000	58	tr|A0A6I8PL42|A0A6I8PL42_HUMAN Leucyl-tRNA synthetase OS=Homo sapiens OX=9606 GN=LARS1 PE=1 SV=1
Nucleolar complex protein 3 homolog	NOC3L	Q8WTT2	0.194486	0.714386	0.463141	0.506702		1.47691	0.0136221	2.91423	3.18581	+	24.5755	24.59	24.2681	26.7344	26.9333	27.1192	22.2178	24.6863	25.1401	23	23	23	36.9	36.9	36.9	92.547	0	201.56	2343400000	99	sp|Q8WTT2|NOC3L_HUMAN Nucleolar complex protein 3 homolog OS=Homo sapiens OX=9606 GN=NOC3L PE=1 SV=1
Dolichyl-diphosphooligosaccharide--protein glycosyltransferase subunit 2	RPN2	P04844	0.680121	0.177952	0.462332	1.49646		2.80612	0.00332584	1.9709	7.65795	+	26.9963	26.5139	26.4253	28.1038	28.1085	28.2488	26.1764	25.748	26.6241	27	27	27	72.7	72.7	72.7	69.283	0	323.31	6818300000	280	sp|P04844|RPN2_HUMAN Dolichyl-diphosphooligosaccharide--protein glycosyltransferase subunit 2 OS=Homo sapiens OX=9606 GN=RPN2 PE=1 SV=3
Ras-related protein Rab-21	RAB21	Q9UL25	0.53424	0.284739	0.461128	1.21186		3.37691	0.00246995	3.08235	10.7805	+	21.9536	22.5212	22.912	24.8438	25.199	25.2077	21.8192	21.671	22.5132	9	9	9	44.4	44.4	44.4	24.347	0	72.457	700060000	44	sp|Q9UL25|RAB21_HUMAN Ras-related protein Rab-21 OS=Homo sapiens OX=9606 GN=RAB21 PE=1 SV=3
Neutral alpha-glucosidase AB	GANAB	Q14697	1.31956	0.0351153	0.45823	2.81828	+	1.00214	0.0500014	0.368708	2.13622		25.6159	25.5057	25.5006	25.4759	25.5566	25.3212	25.235	24.7662	25.2464	23	23	7	32.4	32.4	9.5	106.87	0	123.34	1420100000	78	sp|Q14697|GANAB_HUMAN Neutral alpha-glucosidase AB OS=Homo sapiens OX=9606 GN=GANAB PE=1 SV=3
Pumilio domain-containing protein KIAA0020	KIAA0020	Q15397	0.346322	0.496039	0.457188	0.83541		1.40774	0.0165107	1.69079	3.02145	+	24.8377	24.6511	24.583	25.6797	25.9302	26.1627	23.1757	24.5572	24.9673	20	20	20	42.9	42.9	42.9	73.584	0	284.14	1551500000	96	sp|Q15397|PUM3_HUMAN Pumilio homolog 3 OS=Homo sapiens OX=9606 GN=PUM3 PE=1 SV=3
Protein POF1B	POF1B	Q8WVV4	0.138719	0.800964	0.456795	0.375176		1.70796	0.00856105	-3.04404	-3.77083	+	21.7812	22.3091	24.8547	19.5594	19.8932	18.9898	23.3617	21.0014	23.2115	10	10	10	20.9	20.9	20.9	68.064	0	30.587	136120000	15	sp|Q8WVV4|POF1B_HUMAN Protein POF1B OS=Homo sapiens OX=9606 GN=POF1B PE=1 SV=3
Phosphorylase b kinase gamma catalytic chain, liver/testis isoform	PHKG2	J3KNN3	0.450335	0.364919	0.456049	1.04615		0.0352536	0.949652	0.0415986	0.104191		22.7789	22.4338	22.1073	22.1083	22.1098	21.8585	22.6252	21.2775	22.0491	5	5	5	14.6	14.6	14.6	46.886	0	11.32	138940000	13	tr|J3KNN3|J3KNN3_HUMAN Phosphorylase kinase OS=Homo sapiens OX=9606 GN=PHKG2 PE=1 SV=1
Pre-mRNA-processing factor 40 homolog A	PRPF40A	A0A7N4I394	1.2703	0.0382373	0.4529	2.70767	+	0.893024	0.0723428	0.264303	1.91551		25.3683	25.3035	25.057	25.0657	25.0566	25.0408	24.5145	24.9219	24.9336	12	12	12	14	14	14	112.4	0	43.589	1048100000	66	tr|A0A7N4I394|A0A7N4I394_HUMAN Pre-mRNA-processing factor 40 homolog A OS=Homo sapiens OX=9606 GN=PRPF40A PE=4 SV=1
TAF6-like RNA polymerase II p300/CBP-associated factor-associated factor 65 kDa subunit 6L	TAF6L	Q9Y6J9	0.227837	0.666549	0.45053	0.582014		0.353647	0.462521	-0.636424	-0.850527		21.0832	21.0682	20.4551	19.7692	19.8902	19.6863	19.091	20.4921	21.6718	2	2	2	5	5	5	67.814	0.00032165	4.5482	30764000	10	sp|Q9Y6J9|TAF6L_HUMAN TAF6-like RNA polymerase II p300/CBP-associated factor-associated factor 65 kDa subunit 6L OS=Homo sapiens OX=9606 GN=TAF6L PE=1 SV=1
Junctional adhesion molecule A	F11R	A0A087WY82	0.69835	0.169367	0.449472	1.532		3.17793	0.00314286	2.40716	9.57833	+	20.9159	20.8482	20.2999	22.8832	22.5824	22.4715	20.2019	20.6351	19.8785	2	2	2	8.2	8.2	8.2	30.197	0	5.5841	126250000	7	tr|A0A087WY82|A0A087WY82_HUMAN Junctional adhesion molecule 1 OS=Homo sapiens OX=9606 GN=F11R PE=1 SV=1
Tetratricopeptide repeat protein 1	TTC1	Q99614	1.38405	0.0303451	0.448863	2.9662	+	0.164394	0.766344	-0.279403	-0.436701		22.6248	22.5648	22.1702	20.4755	22.1277	22.5718	22.1046	21.9675	21.9411	5	5	5	23.3	23.3	23.3	33.526	0	14.421	150830000	9	sp|Q99614|TTC1_HUMAN Tetratricopeptide repeat protein 1 OS=Homo sapiens OX=9606 GN=TTC1 PE=1 SV=1
Metaxin-1	MTX1	Q13505	0.14372	0.792699	0.448494	0.387302		1.52343	0.0121317	2.68917	3.29898	+	22.3494	20.6785	19.491	23.0404	22.9228	23.2777	19.8548	19.3383	21.9803	6	6	6	19.5	19.5	19.5	51.462	0	25.112	187580000	12	sp|Q13505|MTX1_HUMAN Metaxin-1 OS=Homo sapiens OX=9606 GN=MTX1 PE=1 SV=3
Protein VPRBP	VPRBP	Q9Y4B6	0.51927	0.299138	0.446697	1.18248		NaN	1	0	NaN		20.8057	20.8449	20.7032	19.511	18.9064	20.3751	19.6268	20.4849	20.902	3	3	3	2.2	2.2	2.2	169.01	0.00033289	5.1135	14528000	3	sp|Q9Y4B6|DCAF1_HUMAN DDB1- and CUL4-associated factor 1 OS=Homo sapiens OX=9606 GN=DCAF1 PE=1 SV=3
Vacuolar protein sorting-associated protein 18 homolog	VPS18	Q9P253	0.987943	0.0735412	0.446641	2.1072		1.34911	0.0180527	-0.633191	-2.88561	+	21.7818	21.7845	21.7042	20.7131	20.7627	20.5552	21.4698	20.8934	21.5675	5	5	5	8.1	8.1	8.1	110.18	0	12.669	74278000	15	sp|Q9P253|VPS18_HUMAN Vacuolar protein sorting-associated protein 18 homolog OS=Homo sapiens OX=9606 GN=VPS18 PE=1 SV=2
Anaphase-promoting complex subunit 10	ANAPC10	Q9UM13	0.33461	0.510964	0.446585	0.811126		0.760792	0.114852	-1.52556	-1.65404		21.7286	21.7861	21.8597	20.6189	20.5	18.339	22.1044	20.2778	21.6525	2	2	2	13	13	13	21.252	0.00032373	4.6589	39522000	7	sp|Q9UM13|APC10_HUMAN Anaphase-promoting complex subunit 10 OS=Homo sapiens OX=9606 GN=ANAPC10 PE=1 SV=1
L-aminoadipate-semialdehyde dehydrogenase-phosphopantetheinyl transferase	AASDHPPT	Q9NRN7	0.254078	0.627853	0.445699	0.639839		0.75669	0.115574	-1.18707	-1.646		22.6162	22.5331	22.4823	21.2906	20.7561	20.6866	20.7084	22.7434	22.8428	5	5	5	19.1	19.1	19.1	35.776	0	13.198	99313000	17	sp|Q9NRN7|ADPPT_HUMAN L-aminoadipate-semialdehyde dehydrogenase-phosphopantetheinyl transferase OS=Homo sapiens OX=9606 GN=AASDHPPT PE=1 SV=2
Voltage-dependent anion-selective channel protein 1	VDAC1	P21796	0.743753	0.14609	0.445414	1.62067		3.62308	0.00262595	3.42296	12.4654	+	26.2132	26.0368	26.0784	29.1106	28.9875	29.1629	25.1377	26.0288	25.8256	19	19	19	80.6	80.6	80.6	30.772	0	323.31	11648000000	238	sp|P21796|VDAC1_HUMAN Voltage-dependent anion-selective channel protein 1 OS=Homo sapiens OX=9606 GN=VDAC1 PE=1 SV=2
26S proteasome non-ATPase regulatory subunit 11	PSMD11	O00231	1.1905	0.0445391	0.444328	2.53252	+	1.4827	0.013487	0.683565	3.19976	+	25.175	25.1134	25.0474	25.5712	25.3522	25.1301	25.0052	24.5517	24.4459	18	18	18	55.2	55.2	55.2	47.463	0	97.078	1210900000	75	sp|O00231|PSD11_HUMAN 26S proteasome non-ATPase regulatory subunit 11 OS=Homo sapiens OX=9606 GN=PSMD11 PE=1 SV=3
Vacuolar protein sorting-associated protein 26B	VPS26B	Q4G0F5	0.61627	0.216238	0.442323	1.37209		0.879166	0.0761072	-0.994864	-1.88784		22.2614	21.8045	21.7002	20.0832	21.3853	19.9861	21.6941	21.8064	20.9387	3	2	2	10.7	8.6	8.6	39.154	0	6.3384	72012000	5	sp|Q4G0F5|VP26B_HUMAN Vacuolar protein sorting-associated protein 26B OS=Homo sapiens OX=9606 GN=VPS26B PE=1 SV=2
Phenylalanine--tRNA ligase alpha subunit	FARSA	Q9Y285	1.02071	0.0658742	0.44074	2.17436		4.49955	0	-1.96046	-20.7854	+	27.1487	26.7013	26.5141	24.4846	24.3887	24.2872	26.3237	26.2306	26.4877	19	19	19	46.5	46.5	46.5	57.563	0	169.79	1627300000	116	sp|Q9Y285|SYFA_HUMAN Phenylalanine--tRNA ligase alpha subunit OS=Homo sapiens OX=9606 GN=FARSA PE=1 SV=3
Ribosomal RNA-processing protein 8	RRP8	O43159	0.148234	0.787961	0.439267	0.398187		0.625663	0.175603	1.06537	1.39039		22.0256	22.2497	19.7634	22.0216	21.9352	21.9602	19.7475	22.3534	20.6201	4	4	4	12.7	12.7	12.7	50.714	0	13.598	110600000	10	sp|O43159|RRP8_HUMAN Ribosomal RNA-processing protein 8 OS=Homo sapiens OX=9606 GN=RRP8 PE=1 SV=2
Histone-arginine methyltransferase CARM1	CARM1	Q86X55	1.30992	0.0354426	0.437236	2.79649	+	0.464091	0.31584	-1.42667	-1.07352		23.7636	23.4966	23.6795	23.2894	22.9111	19.1475	23.2836	22.9474	23.397	8	8	8	19.9	19.9	19.9	65.853	0	23.519	263860000	15	sp|Q86X55|CARM1_HUMAN Histone-arginine methyltransferase CARM1 OS=Homo sapiens OX=9606 GN=CARM1 PE=1 SV=3
39S ribosomal protein L3, mitochondrial	MRPL3	H0Y9G6	1.53984	0.023725	0.435595	3.33943	+	0.81837	0.0939529	0.210398	1.76725		22.8362	22.4881	22.4879	22.5807	22.2416	22.3144	22.2607	22.1877	22.0571	4	4	4	13.5	13.5	13.5	40.47	0	11.778	175430000	14	tr|H0Y9G6|H0Y9G6_HUMAN 39S ribosomal protein L3, mitochondrial (Fragment) OS=Homo sapiens OX=9606 GN=MRPL3 PE=1 SV=1
Eukaryotic initiation factor 4A-I	EIF4A1	P60842	2.24348	0.0105143	0.433773	5.39573	+	1.35727	0.0176769	-0.338308	-2.90433	+	30.0291	30.0296	29.9947	29.4029	29.2237	29.1106	29.7214	29.4458	29.5849	33	33	7	77.8	77.8	21.7	46.153	0	323.31	25681000000	720	sp|P60842|IF4A1_HUMAN Eukaryotic initiation factor 4A-I OS=Homo sapiens OX=9606 GN=EIF4A1 PE=1 SV=1
Cytochrome P450 4X1	CYP4X1	Q8N118	0.942522	0.081785	0.43223	2.01497		3.4465	0.00265882	0.766342	11.2334	+	22.9488	22.5337	22.2246	22.9735	22.803	22.933	22.2247	22.1079	22.0778	8	8	8	16.7	16.7	16.7	58.875	0	23.063	229070000	20	sp|Q8N118|CP4X1_HUMAN Cytochrome P450 4X1 OS=Homo sapiens OX=9606 GN=CYP4X1 PE=1 SV=1
Kinesin-like protein KIF2A	KIF2A	A0A6Q8PFA6	0.886988	0.0948652	0.429373	1.90345		0.615363	0.181366	0.306832	1.37032		23.3056	23.2081	23.2177	23.12	23.0966	23.1473	22.4847	22.7181	23.2405	11	11	10	17.5	17.5	15.3	78.042	0	25.367	285010000	25	tr|A0A6Q8PFA6|A0A6Q8PFA6_HUMAN Kinesin-like protein OS=Homo sapiens OX=9606 GN=KIF2A PE=1 SV=1
Peptidyl-prolyl cis-trans isomerase FKBP8	FKBP8	Q14318	0.420224	0.401051	0.428645	0.985909		2.37572	0.00482857	2.23008	5.86866	+	23.6783	24.0199	23.0157	25.5136	24.9678	25.6369	23.59	22.5236	23.3144	11	11	11	37.6	37.6	37.6	44.561	0	174.66	975840000	51	sp|Q14318|FKBP8_HUMAN Peptidyl-prolyl cis-trans isomerase FKBP8 OS=Homo sapiens OX=9606 GN=FKBP8 PE=1 SV=2
Nucleophosmin	NPM1	A0A7I2V5S2	3.66149	0.00435088	0.426703	12.75	+	5.94089	0	3.58754	47.8017	+	28.8423	28.8013	28.7451	31.8138	32.0059	32.0516	28.352	28.4057	28.351	15	15	15	55.7	55.7	55.7	33.875	0	323.31	81959000000	596	tr|A0A7I2V5S2|A0A7I2V5S2_HUMAN Nucleophosmin OS=Homo sapiens OX=9606 GN=NPM1 PE=4 SV=1
PDZ and LIM domain protein 5	PDLIM5	Q96HC4	0.78697	0.12859	0.426424	1.70541		1.92206	0.0063381	-0.983731	-4.37024	+	24.1139	24.0527	24.471	22.9143	22.8246	22.6683	23.8614	23.3848	24.1122	8	8	8	17.3	17.3	17.3	63.944	0	17.098	330140000	28	sp|Q96HC4|PDLI5_HUMAN PDZ and LIM domain protein 5 OS=Homo sapiens OX=9606 GN=PDLIM5 PE=1 SV=5
Ran-binding protein 10	RANBP10	A0A0D9SEU5	0.979522	0.0753942	0.42599	2.09002		0.181569	0.740369	-0.0700207	-0.476912		23.3453	23.3299	22.7843	22.5985	22.8854	22.4875	22.9004	22.643	22.6381	8	7	7	19.2	16.5	16.5	67.255	0	23.978	217640000	21	tr|A0A0D9SEU5|A0A0D9SEU5_HUMAN Ran-binding protein 10 OS=Homo sapiens OX=9606 GN=RANBP10 PE=1 SV=1
Mortality factor 4-like protein 1	MORF4L1	B3KTM8	1.1004	0.0533993	0.422791	2.34021		1.54671	0.0119291	-0.330343	-3.35645	+	23.8105	23.3655	23.2238	22.848	22.7524	22.5399	23.0669	23.0938	22.9707	10	10	10	41.7	41.7	41.7	40.028	0	27.723	250090000	35	tr|B3KTM8|B3KTM8_HUMAN Mortality factor 4-like protein 1 OS=Homo sapiens OX=9606 GN=MORF4L1 PE=1 SV=1
DNA mismatch repair protein Msh2	MSH2	P43246	1.77075	0.0172644	0.422719	3.94046	+	3.49718	0.00287898	-1.04883	-11.5746	+	25.4205	25.2107	25.085	23.84	23.8527	23.6089	24.8198	24.7381	24.8901	20	20	20	28.9	28.9	28.9	104.74	0	85.659	702020000	91	sp|P43246|MSH2_HUMAN DNA mismatch repair protein Msh2 OS=Homo sapiens OX=9606 GN=MSH2 PE=1 SV=1
Ras-related protein Rab-3D	RAB3D	O95716	0.485961	0.327302	0.420077	1.11684		1.72158	0.00824822	1.24043	3.80722	+	20.8722	20.309	20.303	21.3378	21.2806	21.3269	20.0709	20.64	19.513	3	3	3	17.4	17.4	17.4	24.267	0	7.0132	52990000	5	sp|O95716|RAB3D_HUMAN Ras-related protein Rab-3D OS=Homo sapiens OX=9606 GN=RAB3D PE=1 SV=1
Eukaryotic translation initiation factor 5B	EIF5B	A0A087WUT6	0.265893	0.610539	0.418437	0.665514		0.635163	0.170951	0.701708	1.40889		20.4114	21.22	21.8405	21.2507	21.7469	21.3242	20.4741	20.0839	21.6586	5	5	5	6.9	6.9	6.9	138.68	0	12.728	76729000	12	tr|A0A087WUT6|A0A087WUT6_HUMAN Eukaryotic translation initiation factor 5B OS=Homo sapiens OX=9606 GN=EIF5B PE=1 SV=1
Serine/threonine-protein phosphatase 2A 55 kDa regulatory subunit B alpha isoform	PPP2R2A	P63151	1.13888	0.0481662	0.417706	2.42169	+	1.31128	0.0198936	-0.489654	-2.79955	+	27.5788	27.2631	27.172	26.5873	26.5245	26.18	27.1163	26.7004	26.944	20	20	15	69.8	69.8	53.9	51.691	0	323.31	3416000000	179	sp|P63151|2ABA_HUMAN Serine/threonine-protein phosphatase 2A 55 kDa regulatory subunit B alpha isoform OS=Homo sapiens OX=9606 GN=PPP2R2A PE=1 SV=1
KH domain-containing, RNA-binding, signal transduction-associated protein 1	KHDRBS1	Q07666	0.78806	0.128226	0.415609	1.70755		1.46391	0.0139876	-0.668982	-3.15455	+	28.1137	27.7454	27.7036	26.7127	26.8735	26.7227	27.3842	27.1129	27.8188	11	11	10	27.8	27.8	27.8	48.227	0	146.5	4734500000	161	sp|Q07666|KHDR1_HUMAN KH domain-containing, RNA-binding, signal transduction-associated protein 1 OS=Homo sapiens OX=9606 GN=KHDRBS1 PE=1 SV=1
Glutamate-rich WD repeat-containing protein 1	GRWD1	Q9BQ67	1.00722	0.0680131	0.41546	2.14665		2.22023	0.00478493	-0.731356	-5.31585	+	26.8159	26.3933	26.3564	25.4753	25.2795	25.3704	26.2565	25.8573	26.2055	15	15	15	50.4	50.4	50.4	49.419	0	195.99	1908000000	113	sp|Q9BQ67|GRWD1_HUMAN Glutamate-rich WD repeat-containing protein 1 OS=Homo sapiens OX=9606 GN=GRWD1 PE=1 SV=1
Phosphorylated adapter RNA export protein	PHAX	Q9H814	0.222775	0.67374	0.410015	0.570719		0.41133	0.380125	0.692158	0.96801		22.5318	22.3449	22.1945	22.7654	22.6212	22.531	22.6968	20.5242	22.6202	5	5	5	12.7	12.7	12.7	44.402	0	13.58	185190000	17	sp|Q9H814|PHAX_HUMAN Phosphorylated adapter RNA export protein OS=Homo sapiens OX=9606 GN=PHAX PE=1 SV=1
RNA-binding protein 39	RBM39	Q14498	1.05476	0.0609702	0.409416	2.24478		3.356	0.00311828	1.60588	10.6478	+	25.2716	25.2329	24.9393	26.3231	26.3217	26.3885	24.4971	24.7074	25.0111	17	17	17	44.5	44.5	44.5	59.379	0	265.51	2164900000	118	sp|Q14498|RBM39_HUMAN RNA-binding protein 39 OS=Homo sapiens OX=9606 GN=RBM39 PE=1 SV=2
cAMP-dependent protein kinase type I-beta regulatory subunit	PRKAR1B	P31321	0.376486	0.456425	0.408885	0.89736		0.368556	0.44149	-0.368073	-0.881149		22.225	21.5639	21.683	21.2283	20.9668	20.9459	22.0132	20.636	21.596	7	5	5	25.2	21	21	43.072	0	15.566	76270000	11	sp|P31321|KAP1_HUMAN cAMP-dependent protein kinase type I-beta regulatory subunit OS=Homo sapiens OX=9606 GN=PRKAR1B PE=1 SV=4
Ankyrin repeat and LEM domain-containing protein 2	ANKLE2	Q86XL3	0.436967	0.380938	0.408041	1.01947		2.32253	0.00499151	2.20533	5.67452	+	21.4289	21.1624	20.9566	22.843	23.1689	22.9278	20.0267	21.0774	21.2196	11	11	11	16.6	16.6	16.6	104.11	0	32.771	186920000	21	sp|Q86XL3|ANKL2_HUMAN Ankyrin repeat and LEM domain-containing protein 2 OS=Homo sapiens OX=9606 GN=ANKLE2 PE=1 SV=4
Signal recognition particle receptor subunit beta	SRPRB	Q9Y5M8	0.970588	0.0766455	0.403667	2.07184		2.88084	0.00286239	1.68678	8.01306	+	25.4314	25.4125	25.345	26.7266	26.5164	26.7953	24.713	25.3631	24.9018	16	16	16	63.8	63.8	63.8	29.702	0	183.07	2479900000	112	sp|Q9Y5M8|SRPRB_HUMAN Signal recognition particle receptor subunit beta OS=Homo sapiens OX=9606 GN=SRPRB PE=1 SV=3
Cold shock domain-containing protein E1	CSDE1	O75534	1.58767	0.02224	0.401529	3.45895	+	1.84032	0.00690222	-0.481961	-4.13427	+	25.1574	25.2504	25.1003	24.3703	24.2165	24.2708	24.5866	24.7582	24.9587	15	15	15	23.2	23.2	23.2	88.884	0	110.37	738960000	45	sp|O75534|CSDE1_HUMAN Cold shock domain-containing protein E1 OS=Homo sapiens OX=9606 GN=CSDE1 PE=1 SV=2
Mitochondrial import receptor subunit TOM22 homolog	TOMM22	Q9NS69	0.278903	0.589706	0.401075	0.693547		2.35099	0.00474386	2.87748	5.77774	+	21.4831	21.1743	20.127	23.9003	23.405	22.9083	20.5158	19.827	21.2384	4	4	4	57.7	57.7	57.7	15.521	0	128.52	224880000	19	sp|Q9NS69|TOM22_HUMAN Mitochondrial import receptor subunit TOM22 homolog OS=Homo sapiens OX=9606 GN=TOMM22 PE=1 SV=3
Ribosomal protein L19	RPL19	J3QR09	1.00441	0.069	0.397596	2.14087		3.23101	0.00338462	2.53642	9.88614	+	27.4515	27.7079	27.61	29.7153	29.4028	30.0679	26.8522	27.3568	27.3676	8	8	8	27.5	27.5	27.5	23.134	0	241.31	17747000000	102	tr|J3QR09|J3QR09_HUMAN Ribosomal protein L19 OS=Homo sapiens OX=9606 GN=RPL19 PE=1 SV=1
Proteasome subunit beta type-2	PSMB2	P49721	0.958758	0.0783818	0.395086	2.04782		0.365339	0.446633	0.16274	0.874559		23.7185	23.8254	23.8965	23.5652	23.5966	23.5815	23.1426	23.7721	23.3404	8	8	8	58.7	58.7	58.7	22.836	0	41.337	411820000	29	sp|P49721|PSB2_HUMAN Proteasome subunit beta type-2 OS=Homo sapiens OX=9606 GN=PSMB2 PE=1 SV=1
Eukaryotic translation initiation factor 3 subunit F	EIF3F	H0YDT6	0.749362	0.143498	0.393552	1.63165		1.02719	0.0458769	0.489889	2.18772	+	24.872	24.7906	24.5489	24.7594	24.8668	24.8743	24.6956	23.9366	24.3987	9	9	9	39.3	39.3	39.3	37.749	0	165.1	845010000	65	tr|H0YDT6|H0YDT6_HUMAN Eukaryotic translation initiation factor 3 subunit F OS=Homo sapiens OX=9606 GN=EIF3F PE=1 SV=2
Ribosomal RNA-processing protein 7 homolog A	RRP7A	Q9Y3A4	0.178891	0.739641	0.391602	0.470689		1.44236	0.0147003	2.55389	3.10315	+	22.3688	21.9381	22.0814	24.351	24.2923	24.2319	22.427	20.1001	22.6865	7	7	7	37.5	37.5	37.5	32.334	0	65.705	407020000	19	sp|Q9Y3A4|RRP7A_HUMAN Ribosomal RNA-processing protein 7 homolog A OS=Homo sapiens OX=9606 GN=RRP7A PE=1 SV=2
Tubulin alpha-1A chain	TUBA1A	Q71U36	1.23189	0.041394	0.390945	2.62277	+	3.60007	0.00329927	-1.41496	-12.2979	+	24.0234	23.8931	23.6887	22.0357	22.0445	22.1074	23.3079	23.6912	23.4334	31	1	1	82	3.1	3.1	50.135	0	29.716	245370000	45	sp|Q71U36|TBA1A_HUMAN Tubulin alpha-1A chain OS=Homo sapiens OX=9606 GN=TUBA1A PE=1 SV=1
Zinc finger CCCH domain-containing protein 14	ZC3H14	Q6PJT7	0.252681	0.629437	0.387714	0.636789		0.0483442	0.934426	0.0854607	0.141041		22.7496	22.9311	22.617	22.3271	22.5464	22.5175	22.6531	21.2256	23.2559	7	7	7	13.5	13.5	13.5	82.875	0	18.689	195190000	21	sp|Q6PJT7|ZC3HE_HUMAN Zinc finger CCCH domain-containing protein 14 OS=Homo sapiens OX=9606 GN=ZC3H14 PE=1 SV=1
Succinate dehydrogenase [ubiquinone] iron-sulfur subunit, mitochondrial	SDHB	P21912	0.162713	0.764914	0.386967	0.432727		2.526	0.00451992	2.80938	6.44734	+	22.4907	22.0708	19.9195	23.8434	23.6894	24.2154	20.8514	21.9034	20.5653	5	5	5	22.5	22.5	22.5	31.629	0	22.07	331530000	16	sp|P21912|SDHB_HUMAN Succinate dehydrogenase [ubiquinone] iron-sulfur subunit, mitochondrial OS=Homo sapiens OX=9606 GN=SDHB PE=1 SV=3
Putative pre-mRNA-splicing factor ATP-dependent RNA helicase DHX16	DHX16	O60231	0.572417	0.252275	0.386501	1.28656		1.86532	0.00665006	0.752746	4.20545	+	20.7691	20.8417	19.9834	20.967	21.0828	20.6432	20.1594	20.3475	19.9278	7	6	6	8.4	7.5	7.5	119.26	0	10.717	51227000	9	sp|O60231|DHX16_HUMAN Pre-mRNA-splicing factor ATP-dependent RNA helicase DHX16 OS=Homo sapiens OX=9606 GN=DHX16 PE=1 SV=2
Eukaryotic initiation factor 4A-III	EIF4A3	P38919	1.83269	0.0162075	0.383458	4.11269	+	1.86408	0.00664253	0.405071	4.20192	+	28.1232	27.9822	27.9083	28.1612	27.965	27.9522	27.7582	27.5446	27.5605	28	23	23	66.9	60.8	60.8	46.871	0	323.31	7900600000	206	sp|P38919|IF4A3_HUMAN Eukaryotic initiation factor 4A-III OS=Homo sapiens OX=9606 GN=EIF4A3 PE=1 SV=4
DNA-directed RNA polymerases I and III subunit RPAC1	POLR1C	A0A2R8YEZ4	0.679665	0.177916	0.383434	1.49557		1.75827	0.00801254	-0.924779	-3.90637	+	24.3967	24.0234	23.8939	23.0127	22.625	22.7517	24.1257	23.5987	23.4394	9	9	9	40.1	40.1	40.1	34.958	0	33.307	343900000	38	tr|A0A2R8YEZ4|A0A2R8YEZ4_HUMAN DNA-directed RNA polymerases I and III subunit RPAC1 OS=Homo sapiens OX=9606 GN=POLR1C PE=1 SV=1
Cyclin-dependent kinase 11B	CDK11B	A0A0D9SEI3	0.73909	0.148485	0.382587	1.61155		1.21118	0.0256097	0.63636	2.57746	+	23.9948	24.3367	24.1	24.3915	24.6114	24.1899	23.8642	23.3485	24.071	12	12	12	16.6	16.6	16.6	89.437	0	31.67	626470000	40	tr|A0A0D9SEI3|A0A0D9SEI3_HUMAN Cyclin-dependent kinase 11B OS=Homo sapiens OX=9606 GN=CDK11B PE=1 SV=1
Poly(rC)-binding protein 1	PCBP1	Q15365	3.38942	0.00610101	0.382226	10.8606	+	0.427038	0.360505	-0.0516135	-0.999587		27.2816	27.3321	27.3714	26.9004	26.9709	26.8124	26.936	26.9111	26.9914	15	15	12	80.1	80.1	69.1	37.497	0	219.89	4007100000	155	sp|Q15365|PCBP1_HUMAN Poly(rC)-binding protein 1 OS=Homo sapiens OX=9606 GN=PCBP1 PE=1 SV=2
Nucleolar MIF4G domain-containing protein 1	NOM1	Q5C9Z4	0.923485	0.0863982	0.378798	1.97659		1.33406	0.0187386	0.659676	2.85122	+	21.0593	21.0425	20.9733	21.0644	21.5202	21.3331	20.2884	20.7154	20.9349	4	4	4	6.5	6.5	6.5	96.256	0	9.1172	65536000	7	sp|Q5C9Z4|NOM1_HUMAN Nucleolar MIF4G domain-containing protein 1 OS=Homo sapiens OX=9606 GN=NOM1 PE=1 SV=1
Zinc finger CCHC domain-containing protein 8	ZCCHC8	Q6NZY4	0.674539	0.17961	0.37805	1.48558		0.578913	0.205319	-1.25433	-1.29925		23.4243	22.6169	22.9189	19.4344	22.2549	22.3737	22.4159	22.7056	22.7045	11	11	11	28.1	28.1	28.1	78.576	0	51.792	165640000	22	sp|Q6NZY4|ZCHC8_HUMAN Zinc finger CCHC domain-containing protein 8 OS=Homo sapiens OX=9606 GN=ZCCHC8 PE=1 SV=2
Putative bifunctional UDP-N-acetylglucosamine transferase and deubiquitinase ALG13	ALG13	Q9NP73	0.239265	0.649161	0.376155	0.607338		0.245967	0.635092	0.359051	0.622088		23.4758	24.2907	23.7199	23.9063	23.8939	23.6349	24.006	22.3121	24.0398	11	11	11	13.9	13.9	13.9	126.05	0	29.943	530820000	28	sp|Q9NP73|ALG13_HUMAN Putative bifunctional UDP-N-acetylglucosamine transferase and deubiquitinase ALG13 OS=Homo sapiens OX=9606 GN=ALG13 PE=1 SV=2
SUMO-activating enzyme subunit 1	SAE1	Q9UBE0	0.440554	0.376388	0.375909	1.02664		1.03419	0.0446854	-1.86992	-2.20217	+	24.1544	23.3732	22.9507	22.096	22.0846	19.5602	22.9199	23.203	23.2277	6	6	6	28.9	28.9	28.9	38.449	0	52.766	166520000	24	sp|Q9UBE0|SAE1_HUMAN SUMO-activating enzyme subunit 1 OS=Homo sapiens OX=9606 GN=SAE1 PE=1 SV=1
Ubiquitin carboxyl-terminal hydrolase	UCHL5	Q5LJA5	0.893126	0.0928327	0.375399	1.91572		0.634948	0.170924	-1.21329	-1.40847		22.5687	22.3043	22.4076	21.8586	21.4888	19.167	22.4118	21.8773	21.8652	6	6	6	22	22	22	40.423	0	13.918	99621000	18	tr|Q5LJA5|Q5LJA5_HUMAN Ubiquitin carboxyl-terminal hydrolase OS=Homo sapiens OX=9606 GN=UCHL5 PE=1 SV=1
CCAAT/enhancer-binding protein zeta	CEBPZ	Q03701	0.122438	0.824426	0.374036	0.335178		1.81646	0.00709902	3.9362	4.06707	+	23.0232	21.5016	21.0867	25.2515	25.2249	25.8217	19.9924	21.2487	23.2484	27	27	27	32.1	32.1	32.1	120.97	0	213.41	867050000	54	sp|Q03701|CEBPZ_HUMAN CCAAT/enhancer-binding protein zeta OS=Homo sapiens OX=9606 GN=CEBPZ PE=1 SV=3
Septin-7	2007-09-01	A0A0U1RRH9	0.945397	0.0808031	0.37225	2.02078		2.00724	0.00583269	-0.890459	-4.62627	+	22.2745	22.0823	22.4742	21.2146	21.047	20.7812	21.9396	22.1373	21.6374	2	2	2	21.8	21.8	21.8	16.464	0	11.414	105770000	11	tr|A0A0U1RRH9|A0A0U1RRH9_HUMAN Septin-7 (Fragment) OS=Homo sapiens OX=9606 GN=SEPTIN7 PE=1 SV=1
Staphylococcal nuclease domain-containing protein 1	SND1	Q7KZF4	0.258591	0.620517	0.371978	0.649672		1.83525	0.00708306	2.36778	4.11992	+	24.92	25.0613	25.0365	26.8919	27.1203	26.9929	25.0973	23.4985	25.306	33	33	33	54.3	54.3	54.3	102	0	323.31	2967500000	151	sp|Q7KZF4|SND1_HUMAN Staphylococcal nuclease domain-containing protein 1 OS=Homo sapiens OX=9606 GN=SND1 PE=1 SV=1
Asparagine--tRNA ligase, cytoplasmic	NARS	O43776	0.592406	0.235116	0.370074	1.32557		1.26763	0.0222803	-2.22481	-2.70174	+	21.7604	21.586	21.8801	20.1608	19.6662	17.6149	21.5908	20.8431	21.6824	7	7	7	17.3	17.3	17.3	62.942	0	13.287	55030000	15	sp|O43776|SYNC_HUMAN Asparagine--tRNA ligase, cytoplasmic OS=Homo sapiens OX=9606 GN=NARS1 PE=1 SV=1
Programmed cell death protein 2-like	PDCD2L	Q9BRP1	0.671238	0.181019	0.369088	1.47915		2.13068	0.00468687	-1.28284	-5.0169	+	23.9109	23.8991	23.8117	22.1647	22.3498	22.1514	23.0568	23.9113	23.5463	5	5	5	20.7	20.7	20.7	39.416	0	20.945	248200000	16	sp|Q9BRP1|PDD2L_HUMAN Programmed cell death protein 2-like OS=Homo sapiens OX=9606 GN=PDCD2L PE=1 SV=1
[truncated: 1,262 more rows]
