# Supplementary material for: A multi-factor trafficking site on the spliceosome remodeling enzyme BRR2 recruits C9ORF78 to regulate alternative splicing
Source: Nat Commun. 2022 Mar 3;13:1132. doi: 10.1038/s41467-022-28754-2 (PMC8894380; doi:10.1038/s41467-022-28754-2)
Supplement: Supplementary file 7 — Source Data [file 41467_2022_28754_MOESM7_ESM.xlsx]

## Sheet: Fig. 1a
Fig. 1a
BRR2FL		GST-C9ORF78		GST-C9ORF78-BRR2FL
GST		BRR2FL -GST		Marker

## Sheet: Fig. 1b
Fig. 1b

## Sheet: Fig. 2d
Fig. 2d
BRR2HR + GST-C9ORF78 + FBP21116-376 + Jab1	Marker
BRR2HR + FBP21116-376 + Jab1

## Sheet: Fig. 3b
Fig. 3b
GST-C9ORF78wt					BRR2HR + GST-C9ORF78wt				Marker
GST-C9ORF78R41A					BRR2HR + GST-C9ORF78R41A
GST-C9ORF78F8A					BRR2HR + GST-C9ORF78F8A
BRR2HR

## Sheet: Fig. 3c
Fig. 3c
anti-BRR2
anti-Flag

## Sheet: Fig. 4a
Fig. 4a
								normalized
sample	CT(GAPDH)	CT(C9ORF78)	CT(C9ORF78) - CT(GAPDH)	deslorythmic		mean	SD	mean	SD
si Ctr_1	15.425	21.685	6.26	0.0130482	si Ctr	0.0151303	0.00221489	1	0.146388
si Ctr_2	14.505	20.575	6.07	0.014885	si C9ORF78	0.003196	0.000536125	0.211232	0.0354339
si Ctr_3	14.53	20.37	5.84	0.0174576
si C9ORF78_1	14.435	22.505	8.07	0.00372124
si C9ORF78_2	14.585	23.145	8.56	0.00264962
si C9ORF78_3	14.575	22.855	8.28	0.00321715

## Sheet: Fig. 4b
Fig. 4b
	dn	up
A3SS	-89	16
A5SS	-10	13
RI	-11	9
SE	-196	194
MXE	-56	73

## Sheet: Fig. 4c
Fig. 4c
CE			A3SS
DPSI_CvsSI	PValueCvsSI		DPSI_CvsSI	PValueCvsSI
0.312	1e-16		0.216	1e-16
0.162	1.11e-16		0.272	1e-16
0.233	7.44e-14		0.169	1e-16
0.163	2.26e-11		0.239	1e-16
0.171	1.51e-09		0.296	1e-16
-0.152	1.85e-09		0.186	1e-16
0.164	3.49e-09		0.22	1e-16
-0.154	1.53e-08		0.192	1e-16
0.388	1.89e-08		0.207	1e-16
0.191	2.18e-08		0.209	4.44e-16
0.275	2.91e-08		0.179	9.99e-16
0.184	3.56e-08		0.269	1.47e-14
0.211	4.37e-08		0.248	6.59e-14
0.172	6.4e-08		0.172	1.1e-13
-0.189	7.14e-08		0.284	9.96e-13
0.156	7.78e-08		0.222	6.16e-12
0.24	8.38e-08		0.173	8.51e-12
-0.293	1.21e-07		0.247	1.51e-10
-0.184	1.37e-07		0.209	4.14e-09
-0.177	2.19e-07		-0.189	1.61e-08
0.244	3.13e-07		0.166	1.83e-08
0.242	3.5e-07		0.202	3.26e-08
0.162	3.98e-07		0.195	1.38e-07
-0.186	3.98e-07		0.16	1.65e-07
-0.463	8.01e-07		0.228	2.09e-07
-0.152	8.21e-07		0.198	3.48e-07
0.174	8.65e-07		0.199	5.41e-07
0.185	8.77e-07		0.226	5.87e-07
-0.2	9.22e-07		0.164	6.25e-07
0.228	9.51e-07		0.339	1.24e-06
0.155	9.59e-07		0.185	1.6e-06
-0.351	1.08e-06		-0.188	2.03e-06
0.267	1.1e-06		0.355	2.12e-06
-0.19	1.19e-06		0.252	3.94e-06
0.207	1.61e-06		0.189	5.55e-06
0.184	1.83e-06		0.184	6.46e-06
0.191	1.84e-06		0.153	6.62e-06
-0.16	1.89e-06		0.201	6.76e-06
0.382	2.02e-06		0.171	7.37e-06
0.28	2.1e-06		0.216	1.56e-05
-0.215	2.64e-06		0.226	2.24e-05
-0.206	3.35e-06		0.187	2.44e-05
0.151	3.41e-06		-0.161	2.85e-05
0.196	3.68e-06		0.172	4.32e-05
-0.179	3.82e-06		0.211	5.39e-05
0.176	4e-06		0.156	5.46e-05
0.2	4.05e-06		0.166	5.8e-05
-0.153	4.45e-06		-0.168	6.18e-05
0.224	4.48e-06		0.193	6.51e-05
-0.24	4.51e-06		0.159	8.18e-05
0.199	4.64e-06		0.286	8.51e-05
0.161	4.84e-06		0.178	8.63e-05
0.296	5.67e-06		0.16	8.63e-05
-0.155	6.24e-06		0.152	9.29e-05
0.198	6.67e-06		0.194	9.41e-05
0.168	7.12e-06		0.166	9.44e-05
-0.269	7.77e-06		0.287	0.000112
-0.224	8.03e-06		0.2	0.000115
0.182	8.12e-06		-0.195	0.000125
0.205	8.17e-06		0.17	0.000134
-0.298	9.45e-06		0.163	0.000164
-0.186	9.82e-06		0.17	0.000181
0.312	1.13e-05		0.182	0.000244
0.155	1.14e-05		0.187	0.000249
0.159	1.2e-05		0.223	0.000257
-0.153	1.42e-05		0.252	0.000323
0.247	1.51e-05		0.154	0.000392
0.163	1.54e-05		-0.292	0.000399
0.165	1.54e-05		0.26	0.000503
-0.181	1.56e-05		0.226	0.000515
0.351	1.7e-05		0.295	0.000568
-0.172	1.75e-05		-0.184	0.000586
0.265	1.78e-05		-0.177	0.000592
0.172	1.9e-05		-0.245	0.000663
0.215	1.91e-05		0.177	0.000668
0.178	2.1e-05		0.279	0.00073
0.163	2.35e-05		0.213	0.00078
-0.23	2.41e-05		0.25	0.000826
0.178	2.56e-05		0.178	0.001103
0.193	2.62e-05		-0.189	0.001149
-0.203	2.73e-05		0.245	0.001227
0.204	2.88e-05		-0.208	0.001334
0.193	2.91e-05		0.188	0.001413
-0.155	3.18e-05		0.161	0.001437
0.302	3.54e-05		0.17	0.001448
-0.181	3.8e-05		0.195	0.001955
-0.232	3.83e-05		-0.182	0.002157
0.182	3.88e-05		0.168	0.002162
-0.213	3.99e-05		0.251	0.002559
-0.159	4.1e-05		0.219	0.002643
0.235	4.16e-05		-0.182	0.002715
0.409	4.37e-05		0.227	0.003011
-0.222	4.63e-05		0.217	0.003375
-0.222	5.17e-05		0.159	0.003814
-0.194	5.26e-05		0.158	0.00397
0.276	5.3e-05		0.236	0.004944
-0.17	5.39e-05		0.187	0.005207
0.154	5.55e-05		0.244	0.005303
0.168	5.59e-05		0.164	0.005376
0.187	5.59e-05		0.194	0.005659
-0.305	5.8e-05		0.181	0.005862
0.154	5.98e-05		-0.202	0.00655
0.206	6.14e-05		-0.219	0.007577
0.278	6.52e-05		-0.182	0.007586
0.176	6.97e-05		0.171	0.007757
0.179	7.37e-05
-0.345	7.4e-05
-0.204	7.46e-05
-0.204	7.7e-05
0.218	8.05e-05
0.156	8.16e-05
-0.166	8.87e-05
-0.208	9.09e-05
0.217	9.14e-05
-0.189	9.25e-05
0.362	9.95e-05
-0.164	0.000101
0.159	0.000103
0.187	0.000106
-0.158	0.000107
0.195	0.000107
0.208	0.000111
-0.165	0.000112
-0.282	0.000112
0.164	0.000115
-0.205	0.00012
0.201	0.000121
-0.156	0.000124
0.269	0.000124
-0.288	0.00013
0.154	0.000131
-0.157	0.000138
-0.152	0.000138
-0.185	0.000143
-0.151	0.000148
0.166	0.000149
0.176	0.00015
-0.156	0.000162
0.2	0.000162
0.156	0.000167
0.177	0.000167
-0.214	0.000171
0.27	0.000171
0.178	0.000176
-0.202	0.000176
0.151	0.000179
-0.184	0.000181
-0.171	0.000183
0.202	0.00019
0.267	0.000191
-0.183	0.000203
0.156	0.000209
0.225	0.000232
0.283	0.000235
-0.152	0.000238
-0.188	0.00024
-0.276	0.000254
-0.166	0.000287
-0.178	0.000293
0.191	0.000324
0.287	0.000327
-0.152	0.000328
0.177	0.000333
0.181	0.00034
0.183	0.000353
-0.171	0.000381
0.226	0.000386
-0.158	0.000416
0.227	0.000416
-0.153	0.000422
0.187	0.000436
0.206	0.000446
-0.247	0.000459
-0.195	0.000471
0.152	0.000473
-0.192	0.000494
0.154	0.000549
0.352	0.000558
0.218	0.000564
-0.161	0.000569
-0.163	0.000575
0.194	0.000598
-0.164	0.000609
0.153	0.000615
-0.325	0.000616
0.213	0.000633
-0.242	0.000634
-0.158	0.000647
-0.173	0.000649
-0.215	0.000659
0.156	0.000667
0.155	0.000671
-0.2	0.000672
-0.317	0.000677
0.155	0.000717
-0.221	0.000737
0.213	0.000757
0.244	0.000771
-0.173	0.000794
0.234	0.000795
-0.157	0.00083
0.237	0.000867
0.23	0.000868
-0.179	0.00088
0.156	0.00089
-0.226	0.000914
0.176	0.000914
0.16	0.000915
0.152	0.000915
0.202	0.000948
-0.173	0.000949
0.266	0.000953
0.212	0.000973
-0.215	0.000982
0.353	0.001
0.181	0.001011
-0.17	0.001029
-0.183	0.001038
-0.3	0.001052
-0.198	0.001062
-0.209	0.001075
0.159	0.001105
-0.157	0.001146
0.169	0.001206
0.157	0.001248
0.192	0.001293
0.214	0.001314
-0.291	0.001323
-0.194	0.001341
-0.22	0.001371
-0.16	0.001381
-0.258	0.001385
-0.222	0.001397
-0.184	0.001407
0.179	0.001501
0.185	0.001504
-0.22	0.001516
-0.175	0.001535
-0.179	0.001561
0.168	0.001563
0.178	0.001569
-0.171	0.001591
0.216	0.001606
0.168	0.001645
-0.162	0.001735
0.151	0.001737
-0.163	0.001761
0.162	0.001764
0.16	0.001795
-0.248	0.001797
-0.319	0.001873
0.184	0.001882
-0.181	0.001908
0.193	0.001921
-0.178	0.001985
0.248	0.001999
-0.159	0.002011
-0.221	0.002149
0.195	0.002176
-0.197	0.002234
-0.197	0.002249
-0.162	0.002284
-0.201	0.002302
-0.31	0.002355
-0.231	0.002388
-0.154	0.002428
0.158	0.002482
-0.215	0.002604
0.254	0.002617
0.201	0.002665
-0.222	0.002738
-0.169	0.002808
-0.172	0.002831
0.177	0.002836
-0.179	0.002926
-0.154	0.002984
-0.247	0.002988
-0.23	0.003004
-0.168	0.003005
-0.18	0.003013
-0.212	0.003033
-0.179	0.003053
-0.165	0.003098
-0.17	0.0031
-0.223	0.003179
-0.214	0.003195
0.266	0.003559
-0.215	0.003566
-0.183	0.003589
0.175	0.003619
-0.163	0.003631
-0.202	0.003641
-0.197	0.003642
0.198	0.003669
0.217	0.003686
-0.209	0.003778
-0.226	0.003825
-0.161	0.003839
0.153	0.003844
-0.209	0.003886
-0.228	0.003917
0.157	0.003938
-0.197	0.003964
0.16	0.003977
-0.169	0.004023
0.18	0.004035
-0.308	0.004238
-0.174	0.004251
0.197	0.004252
-0.234	0.004261
-0.217	0.004326
0.269	0.004337
-0.158	0.004342
0.284	0.004406
-0.36	0.004541
0.392	0.004561
0.194	0.00466
0.202	0.004679
0.153	0.004858
-0.341	0.004935
0.198	0.004956
-0.157	0.004957
0.155	0.004997
-0.278	0.005009
-0.23	0.005032
0.226	0.005121
-0.227	0.005176
0.171	0.005363
0.243	0.005436
0.188	0.005486
0.187	0.00551
-0.176	0.005532
0.201	0.005845
-0.158	0.005854
-0.173	0.006019
0.152	0.006097
-0.168	0.006223
0.171	0.006312
0.186	0.006317
-0.204	0.006319
0.202	0.006334
-0.175	0.006384
-0.153	0.006429
-0.204	0.0065
0.19	0.006531
-0.193	0.006548
0.266	0.006658
0.166	0.00668
-0.168	0.006759
-0.216	0.006772
-0.315	0.006792
0.213	0.006795
0.212	0.006827
0.171	0.006902
-0.194	0.006961
0.177	0.007038
-0.151	0.007129
-0.166	0.007219
0.243	0.007226
-0.183	0.007447
0.296	0.007507
-0.157	0.00753
-0.248	0.00755
-0.206	0.007575
-0.213	0.007606
-0.231	0.007645
-0.174	0.007708
0.183	0.007835
-0.155	0.007924
0.237	0.007974
-0.227	0.008016
0.227	0.008302
0.151	0.008465
0.157	0.008586
-0.212	0.008618
0.185	0.008723
0.158	0.008937
0.362	0.009159
-0.201	0.009194
-0.203	0.009243
0.181	0.009249
0.225	0.009251
0.177	0.009269
0.188	0.009296
-0.173	0.009314
-0.209	0.009355
-0.211	0.009363
-0.18	0.009745
-0.153	0.009769
-0.157	0.009797

## Sheet: Fig. 4d
Fig. 4d
										C1ORF131
										si ctrl	si C9orf78
										70.12	29.74
										67.21	30.94
										68.22	34.91
										SMARCA4
										si ctrl	si C9orf78
										75.61	53.55
										77.84	53.17
										76.11	55.42
										PTBP2
										si ctrl	si C9orf78
										65.4	39.34
										71.77	37.6
										56.79	37.48

## Sheet: Fig. 5b
Fig. 5b
si ctrl	si C9ORF78	wt	R41A
0.874667	0.721667	0.851333	0.840333
0.851333	0.697667	0.887	0.927667
0.685	0.527333	0.708	0.685
0.424333	0.265333	0.492333	0.375333
0.892333	0.730667	0.909	0.902667
0.817667	0.653333	0.796667	0.784
0.788333	0.624	0.718333	0.722
0.657667	0.491	0.548667	0.554667
0.532333	0.364333	0.516	0.496667
0.370667	0.201667	0.314667	0.301333
0.568333	0.398667	0.416333	0.433667
0.831667	0.660667	0.792333	0.793667
0.677	0.504	0.583	0.643
0.895667	0.718	0.782	0.840333
0.584	0.406	0.568333	0.518333
0.519	0.340667	0.411667	0.425667
0.439667	0.258333	0.372	0.342
0.791333	0.609	0.612	0.640667
0.329333	0.145667	0.255333	0.234333
0.877	0.691	0.844667	0.841667
0.608333	0.421	0.622333	0.631667
0.925667	0.737333	0.94	0.962333
0.427667	0.238	0.278	0.401
0.589667	0.399333	0.610667	0.645
0.612	0.421333	0.352333	0.341
0.736	0.544667	0.656333	0.698
0.89	0.696	0.876667	0.894
0.815	0.620333	0.66	0.64
0.733333	0.537	0.731	0.752
0.312	0.115333	0.261	0.174333
0.959333	0.762	0.946	0.738
0.833667	0.636	0.824	0.792333
0.891333	0.693667	0.868667	0.878333
0.662	0.463667	0.636667	0.598
0.515	0.316333	0.545333	0.442333
0.975667	0.776	0.908	0.983
0.365	0.164333	0.078667	0.375333
0.277	0.072333	0.091667	0.160333
0.584667	0.378	0.658333	0.613667
0.904667	0.698	0.939333	0.798667
0.324333	0.117	0.300333	0.274
0.544667	0.331	0.640667	0.582667
0.799	0.583	0.763667	0.774333
0.723333	0.505	0.675667	0.675
0.942	0.720667	0.922333	0.89
0.712	0.487333	0.688333	0.675
0.807333	0.580667	0.731667	0.734
0.9	0.672	0.828333	0.862333
0.796333	0.567333	0.763333	0.699667
0.359667	0.130333	0.258	0.203667
0.299333	0.068333	0.161	0.151
0.628667	0.392333	0.72	0.668667
0.81	0.567333	0.816	0.86
0.517	0.269667	0.463	0.452667
0.662667	0.413667	0.638667	0.651667
0.734	0.483667	0.585333	0.511
0.816	0.563667	0.778	0.782333
0.867333	0.612667	0.880333	0.852
0.756	0.499333	0.699667	0.705667
0.624333	0.363667	0.507	0.544333
0.777667	0.514333	0.596	0.654667
0.683	0.416333	0.618333	0.548
0.826	0.557	0.778333	0.813
0.814667	0.541	0.627333	0.713333
0.725667	0.45	0.681667	0.637667
0.727	0.450667	0.608	0.599333
0.698333	0.418	0.702667	0.718667
0.733667	0.418	0.503667	0.486333
0.818667	0.5	0.859667	0.814
0.969667	0.648667	0.920667	1
0.837	0.505333	0.759	0.785667
0.778333	0.441333	0.819667	0.691667
0.429	0.090333	0.105667	0.26
0.749667	0.397667	0.686333	0.654
0.762667	0.407333	0.560333	0.748
0.791333	0.425	0.758667	0.702667
0.418333	0.041667	0.123	0.195333

[truncated: 8 more sheets: Fig. 5c, Fig. 5g, Fig. 7b, Suppl. Fig. 1a, Suppl. Fig. 1b, Suppl. Fig. 5a, Suppl. Fig. 5b, Suppl. Fig. 5c]
